# Supplementary material for: Crystal water as the mol­ecular glue for obtaining different co-crystal ratios: the case of gallic acid tris-caffeine hexa­hydrate
Source: Acta Crystallogr E Crystallogr Commun. 2018 Mar 27;74(Pt 4):559–62. doi: 10.1107/S2056989018004528 (PMC5946989; doi:10.1107/S2056989018004528)
Supplement: Supplementary file 1 [file e-74-00559-sup1.cif]

##############################################################################
#                                                                            #
# This CIF contains the data in a paper accepted for publication in          #
# Acta Crystallographica Section E. It conforms to the requirements of       #
# Notes for Authors for Acta Crystallographica Section E, and has been       #
# peer reviewed under the auspices of the IUCr Commission on Journals.       #
#                                                                            #
# Full details of the Crystallographic Information File format               #
# are given in the paper "The Crystallographic Information File (CIF):       #
# a New Standard Archive File for Crystallography" by S. R. Hall, F. H.      #
# Allen and I. D. Brown [Acta Cryst. (1991), A47, 655-685].                  #
#                                                                            #
# The current version of the core CIF dictionary is obtainable from          #
# ftp://ftp.iucr.org/pub/cif_core.dic.                                       #
#                                                                            #
# Software is freely available for graphical display of the structure(s)     #
# in this CIF. For information consult the CIF software page                 #
# http://www.iucr.org/resources/cif/software.                                #
#                                                                            #
# This file may be used for bona fide research purposes within the           #
# scientific community so long as proper attribution is given to the journal # 
# article from which it was obtained.                                        #
#                                                                            #
##############################################################################
data_I
_database_code_depnum_ccdc_archive 'CCDC 1830592'
_audit_creation_method
;
Olex2 1.2
(compiled 2017.08.10 svn.r3458 for OlexSys, GUI svn.r5381)
;
_journal_date_recd_electronic     2018-03-09
_journal_date_accepted     2018-03-18
_journal_name_full     'Acta Crystallographica, Section E'
_journal_year     2018
_journal_volume     74
_journal_issue      4
_journal_page_first     559
_journal_page_last     562
_journal_paper_category     GO
_journal_paper_doi     10.1107/S2056989018004528
_journal_coeditor_code     LH5871
_publ_contact_author_name     'Baisch, U.'
_publ_contact_author_address
;
University of Malta
Department of Chemistry
University of Malta
Msida
MSD 2080
Malta
;
_publ_contact_author_email     ulrich.baisch@um.edu.mt
_publ_contact_author_fax     ?
_publ_contact_author_phone     '+356 2340 3425'
_publ_section_title
;
Crystal water as the molecular glue for obtaining different co-crystal ratios:
the case of gallic acid tris-caffeine hexahydrate
;
_publ_section_title_footnote     .
loop_
    _publ_author_name
    _publ_author_address
    'Vella-Zarb, L.'
;
University of Malta
Msida
MSD 2080
Malta
;
    'Baisch, U.'
;
University of Malta
Msida
MSD 2080
Malta
;
_publ_section_synopsis
;
This co-crystal structure consists of three caffeine molecules and one gallic
acid molecule as well as six hydrate water molecules per formula unit. It can
be described as being composed of two types of molecular layers connected
<i>via</i> hydrogen-bonding interactions to solvent water. The two layers
stack in an alternate manner between layers consisting solely of caffeine
molecules and layers of caffeine and gallic acid molecules.
;
_chemical_name_systematic     'Gallic Acid Tris-Caffeine hexahydrate'
_chemical_name_common     ?
_chemical_formula_moiety     'C7 H6 O5, 3(C8 H10 N4 O2), 6(H2 O)'
_chemical_formula_sum     'C31 H48 N12 O17'
_chemical_formula_iupac     'C7 H6 O5, 3C8 H10 N4 O2, 6H2 O'
_chemical_formula_weight     860.81
_chemical_melting_point     ?
_shelx_space_group_comment
;
The symmetry employed for this shelxl refinement is uniquely defined
by the following loop, which should always be used as a source of
symmetry information in preference to the above space-group names.
They are only intended as comments.
;
_space_group_crystal_system     monoclinic
_space_group_name_H-M_alt     'P 1 c 1'
_space_group_name_Hall     'P -2yc'
loop_
    _space_group_symop_operation_xyz
    'x, y, z'
    'x, -y, z+1/2'
_cell_length_a     16.5434(3)
_cell_length_b     6.79456(11)
_cell_length_c     18.1390(4)
_cell_angle_alpha     90
_cell_angle_beta     110.865(2)
_cell_angle_gamma     90
_cell_volume     1905.21(7)
_cell_formula_units_Z     2
_cell_measurement_reflns_used     27647
_cell_measurement_theta_min     2.9980
_cell_measurement_theta_max     29.6159
_cell_measurement_temperature     150.15
_exptl_crystal_description     plate
_exptl_crystal_colour     'clear colourless'
_exptl_crystal_size_max     0.656
_exptl_crystal_size_mid     0.369
_exptl_crystal_size_min     0.062
_exptl_crystal_density_diffrn     1.501
_exptl_crystal_density_meas     ?
_exptl_crystal_density_method     ?
_exptl_crystal_F_000     908
loop_
    _exptl_crystal_face_index_h
    _exptl_crystal_face_index_k
    _exptl_crystal_face_index_l
    _exptl_crystal_face_perp_dist
    1 10 -1 0.2177
    1 0 -24 0.0308
    -1 0 24 0.0308
    -22 1 7 0.2931
    1 -10 -1 0.1209
    23 1 -8 0.3323
_exptl_absorpt_coefficient_mu     0.123
_exptl_absorpt_correction_type     analytical
_exptl_absorpt_process_details
;
(CrysAlisPro; Rigaku OD, 2015)
;
_shelx_estimated_absorpt_T_min     ?
_shelx_estimated_absorpt_T_max     ?
_exptl_absorpt_correction_T_min     0.946
_exptl_absorpt_correction_T_max     0.994
_diffrn_ambient_temperature     150.15
_diffrn_radiation_type     MoK\a
_diffrn_radiation_wavelength     0.71073
_diffrn_measurement_device_type
                       'Rigaku Oxford Diffraction Xcalibur, Atlas, Gemini ultra'
_diffrn_measurement_device     'four-circle diffractometer'
_diffrn_measurement_method     '\w scans'
_diffrn_detector_area_resol_mean     10.3968
_diffrn_reflns_number     38532
_diffrn_reflns_av_R_equivalents     0.0286
_diffrn_reflns_theta_min     2.998
_diffrn_reflns_theta_max     29.616
_diffrn_reflns_theta_full     25.000
_diffrn_measured_fraction_theta_max     0.935
_diffrn_measured_fraction_theta_full     0.999
_diffrn_reflns_limit_h_min     -21
_diffrn_reflns_limit_h_max     22
_diffrn_reflns_limit_k_min     -9
_diffrn_reflns_limit_k_max     9
_diffrn_reflns_limit_l_min     -25
_diffrn_reflns_limit_l_max     24
loop_
    _refln_index_h
    _refln_index_k
    _refln_index_l
    _refln_F_squared_meas
    0 0 4 189.37
    0 0 4 187.9
    0 0 4 200.04
    0 0 -4 189.96
    0 0 4 203.15
    0 0 -4 181.79
    0 0 6 269.56
    0 0 -6 261.86
    0 0 6 247.87
    0 0 6 263.3
    0 0 -6 268.85
    0 0 -6 258.49
    0 0 6 267.81
    0 0 -6 262.18
    0 0 8 1179.69
    0 0 8 1321.49
    0 0 -8 1214.42
    0 0 -8 1266.23
    0 0 8 1260.53
    0 0 -8 1268.85
    0 0 -8 1280.59
    0 0 8 1233.62
    0 0 -10 233.54
    0 0 -10 237.53
    0 0 10 245.09
    0 0 10 209
    0 0 10 218.32
    0 0 -10 220.06
    0 0 -10 230.02
    0 0 -10 222.33
    0 0 12 67.87
    0 0 -12 72.23
    0 0 -12 62.89
    0 0 -12 68.53
    0 0 -12 66.66
    0 0 12 63.07
    0 0 12 68.72
    0 0 -12 65.83
    0 0 14 245.17
    0 0 -14 256.94
    0 0 -14 246.76
    0 0 -14 234.53
    0 0 16 14.35
    0 0 -16 16.88
    0 0 -16 12.96
    0 0 -16 16.65
    0 0 18 2.06
    0 0 -18 4
    0 0 18 3.09
    0 0 -18 1.08
    0 0 18 1.49
    0 0 -20 8.15
    0 0 20 6.18
    0 0 -20 9.51
    0 0 -22 36.96
    0 0 22 27.67
    0 1 0 4.76
    0 -1 1 151.01
    0 -1 1 152.92
    0 -1 1 156.72
    0 -1 2 470.4
    0 1 -2 491.7
    0 -1 -2 528.33
    0 -1 2 514.55
    0 -1 -2 528
    0 -1 2 526.36
    0 1 2 499.92
    0 1 2 523.02
    0 1 2 526.1
    0 1 3 163.03
    0 -1 -3 151.5
    0 -1 3 146.12
    0 1 -3 150.04
    0 -1 3 151.87
    0 -1 3 147.76
    0 -1 -3 152.45
    0 1 3 162.09
    0 1 -3 159.64
    0 -1 4 38.94
    0 -1 -4 43.83
    0 1 -4 38.76
    0 1 4 43.68
    0 1 4 42.07
    0 1 4 38.5
    0 1 -4 39.94
    0 -1 4 40.7
    0 -1 -4 38.58
    0 1 -4 37.84
    0 -1 -4 39.84
    0 -1 -5 81.93
    0 -1 -5 84.76
    0 1 5 86.38
    0 -1 5 82.87
    0 -1 -5 83.61
    0 1 5 86.26
    0 -1 -5 88.6
    0 1 -5 82.05
    0 -1 -5 67.12
    0 1 5 85.36
    0 1 -5 84.11
    0 -1 5 87.96
    0 -1 -6 629.15
    0 1 6 638.03
    0 1 6 634.69
    0 -1 -6 603.84
    0 -1 -6 594.24
    0 1 -6 625.03
    0 -1 -6 630.02
    0 -1 -6 622.88
    0 1 6 646.58
    0 -1 6 616.8
    0 -1 6 652.72
    0 1 -6 642.77
    0 1 7 141.05
    0 -1 7 137.59
    0 -1 7 125.54
    0 -1 -7 133.94
    0 1 7 135.58
    0 1 7 132.82
    0 1 -7 129.95
    0 -1 7 130.01
    0 1 -7 132.72
    0 -1 -7 133.34
    0 -1 7 134
    0 1 -7 139.42
    0 -1 -7 137.57
    0 -1 -8 1370.03
    0 -1 -8 1335.21
    0 1 8 1281.25
    0 -1 8 1347.21
    0 -1 -8 1284.6
    0 -1 8 1316.09
    0 -1 8 1289.3
    0 1 -8 1342.06
    0 -1 8 1286.3
    0 -1 -8 1308.38
    0 1 8 1409.09
    0 1 -8 1249.26
    0 -1 -9 293.75
    0 -1 -9 275.09
    0 1 -9 288.39
    0 -1 9 282.19
    0 1 -9 289.71
    0 -1 -9 288.22
    0 1 9 285.37
    0 -1 9 277.12
    0 1 9 279.97
    0 1 -9 272.57
    0 -1 -9 279.26
    0 -1 9 277.36
    0 -1 -10 286.02
    0 1 10 309.21
    0 -1 -10 281.49
    0 1 -10 301.7
    0 1 -10 289.59
    0 -1 10 300.95
    0 1 -10 276
    0 -1 -10 275.85
    0 1 10 291.84
    0 -1 -10 291.52
    0 1 10 274.34
    0 -1 10 293.84
    0 -1 10 271.77
    0 -1 11 108.39
    0 1 -11 124.44
    0 1 -11 94.09
    0 1 11 112.94
    0 -1 11 115.62
    0 1 -11 109.64
    0 1 -11 110.95
    0 -1 -11 115.2
    0 1 11 110.14
    0 1 -11 117.81
    0 -1 -11 115.26
    0 1 11 127.5
    0 -1 11 120.24
    0 -1 -11 110.34
    0 1 -12 23.36
    0 -1 -12 23.46
    0 1 -12 23.3
    0 1 -12 27.09
    0 1 12 23.89
    0 -1 12 22.32
    0 -1 -12 23.44
    0 1 12 23.94
    0 -1 -12 23.74
    0 -1 12 23.4
    0 1 -12 19.69
    0 -1 -12 23.18
    0 1 -12 27.92
    0 -1 -13 137.84
    0 1 13 123.06
    0 -1 -13 131.94
    0 -1 13 131.81
    0 -1 -13 128.92
    0 -1 13 122.61
    0 -1 -13 136.94
    0 1 -13 137.23
    0 -1 13 126.2
    0 1 -13 127.9
    0 -1 -13 123.79
    0 -1 -14 51.38
    0 -1 -14 51.39
    0 1 -14 36.61
    0 1 14 46.52
    0 -1 14 44.21
    0 1 -14 45.64
    0 -1 14 43.36
    0 1 -14 47.26
    0 -1 -14 45.61
    0 -1 -14 47.54
    0 -1 -14 46.17
    0 -1 -15 14.78
    0 1 -15 13.41
    0 -1 15 11.69
    0 -1 -15 12.87
    0 1 -15 14.24
    0 -1 -15 12.87
    0 1 -15 13.59
    0 -1 -15 16.48
    0 -1 -15 11.34
    0 -1 15 12.99
    0 1 -15 10.83
    0 1 15 12.38
    0 -1 16 87.12
    0 1 16 86.7
    0 -1 -16 83.5
    0 -1 -16 96.22
    0 -1 -16 86.66
    0 1 -16 98.83
    0 -1 -16 94.82
    0 -1 16 83.61
    0 1 -16 62.58
    0 -1 -16 99.56
    0 1 16 83.19
    0 1 -16 80.18
    0 1 -16 92.31
    0 1 -17 27.23
    0 1 -17 34.06
    0 -1 -17 30.68
    0 1 -17 23.11
    0 -1 17 28.21
    0 -1 -17 29.4
    0 1 17 26.5
    0 -1 -17 31.68
    0 -1 -17 23.38
    0 1 17 28.13
    0 -1 17 26.81
    0 1 18 25.12
    0 -1 -18 28.56
    0 1 18 25.67
    0 1 -18 24.33
    0 -1 18 22.5
    0 -1 -18 25.9
    0 1 -18 29.85
    0 -1 -18 26.2
    0 -1 18 21.67
    0 1 -19 8.58
    0 1 19 5.89
    0 -1 -19 8.81
    0 -1 19 7.05
    0 -1 -19 8.46
    0 1 -19 9.55
    0 1 19 7.36
    0 -1 19 5.95
    0 -1 -19 8.31
    0 1 -20 20.33
    0 -1 -20 18.49
    0 -1 -20 17.28
    0 -1 20 15.22
    0 -1 20 11.48
    0 1 20 11.51
    0 1 -20 16.99
    0 -1 -21 24.85
    0 -1 21 20.12
    0 1 -21 23.62
    0 1 -21 28.66
    0 -1 -21 23.47
    0 1 21 20.69
    0 1 -22 5.96
    0 1 22 4.26
    0 1 23 12.4
    0 -2 0 9858.18
    0 -2 0 9748.33
    0 -2 0 9588.9
    0 -2 0 9906.97
    0 -2 0 9846.8
    0 2 0 9680.76
    0 2 0 9590.02
    0 -2 0 9999
    0 2 1 6450.59
    0 -2 -1 6695.58
    0 -2 1 6480.85
    0 2 -1 6482
    0 -2 1 6228.51
    0 2 1 6599.55
    0 -2 1 6365.03
    0 -2 -1 6467.18
    0 -2 1 6267.42
    0 2 -1 6503.62
    0 2 -1 6495.67
    0 -2 1 6525.17
    0 -2 1 6205.61
    0 -2 -1 6539.27
    0 -2 -1 6581.75
    0 -2 1 6201.43
    0 2 1 6442.61
    0 -2 -1 6583.86
    0 -2 -2 709.72
    0 2 -2 689.91
    0 2 2 700.1
    0 2 -2 707.09
    0 -2 2 731.81
    0 2 -2 749.95
    0 -2 -2 720.21
    0 -2 -2 698.86
    0 -2 2 712.85
    0 -2 2 701.22
    0 -2 -2 720.71
    0 2 2 738.68
    0 -2 2 723.27
    0 -2 2 737.2
    0 -2 3 180.52
    0 -2 -3 169.81
    0 2 3 176.6
    0 -2 3 173.62
    0 2 -3 172.04
    0 -2 -3 173.84
    0 2 3 171.74
    0 -2 3 180.62
    0 -2 3 167.77
    0 -2 -3 173.81
    0 2 3 170.1
    0 2 -3 187.77
    0 -2 -4 126.12
    0 2 4 120.33
    0 2 4 117.38
    0 2 -4 111.87
    0 -2 -4 116.15
    0 -2 4 115.47
    0 -2 4 119.51
    0 -2 -4 120.42
    0 -2 4 116.86
    0 -2 4 106.2
    0 2 4 117.53
    0 2 4 108.64
    0 2 -4 117.4
    0 2 5 83.15
    0 2 -5 82.07
    0 -2 5 77.78
    0 2 5 76.35
    0 -2 5 76.88
    0 2 5 82.07
    0 2 5 77.65
    0 -2 -5 76.98
    0 -2 5 73.32
    0 -2 5 72.8
    0 -2 5 64.64
    0 -2 -5 82.93
    0 2 -5 78.31
    0 -2 -6 69.85
    0 -2 6 61.64
    0 2 -6 62.7
    0 2 6 70.08
    0 -2 6 64.4
    0 -2 6 64.42
    0 2 6 66.74
    0 -2 -6 64.48
    0 2 7 180.7
    0 -2 7 171.79
    0 -2 7 182.39
    0 -2 -7 180.5
    0 2 -7 182.86
    0 2 -7 177.79
    0 -2 -7 189.71
    0 2 7 184.56
    0 -2 8 470.5
    0 2 8 474.13
    0 -2 -8 483.55
    0 -2 -8 480.34
    0 2 -8 480.57
    0 2 -8 466.08
    0 2 8 464.54
    0 -2 -9 76.39
    0 -2 9 70.07
    0 2 9 78.24
    0 2 -9 78.21
    0 2 9 81.84
    0 2 -9 78.7
    0 2 9 77.69
    0 -2 -9 81.77
    0 -2 9 78.3
    0 2 -9 76.46
    0 -2 9 69.4
    0 -2 -9 75.98
    0 -2 9 77.09
    0 -2 -9 76.93
    0 -2 -9 78.78
    0 -2 -10 138.83
    0 2 10 111.02
    0 -2 -10 123.46
    0 -2 10 114.29
    0 -2 10 125.18
    0 2 10 130.37
    0 -2 -10 123.1
    0 -2 10 121.69
    0 -2 -10 120.47
    0 2 -10 120.11
    0 2 -10 123.47
    0 -2 10 124.79
    0 2 10 126.43
    0 -2 -10 129.36
    0 2 -10 132.96
    0 2 10 116.46
    0 -2 11 8.82
    0 -2 11 8.15
    0 -2 -11 8.4
    0 -2 -11 10.3
    0 -2 -11 7.6
    0 2 -11 8.83
    0 2 -11 7.66
    0 -2 -11 8.79
    0 2 -11 8.24
    0 -2 11 7.96
    0 2 11 8.98
    0 -2 -11 8.89
    0 -2 11 8.76
    0 2 11 8.55
    0 2 11 7.97
    0 2 11 8.52
    0 2 -11 9.4
    0 2 12 20.2
    0 -2 -12 21.2
    0 -2 -12 21.69
    0 2 -12 21.86
    0 -2 -12 20.1
    0 -2 -12 21.98
    0 2 -12 22
    0 2 12 19.63
    0 -2 -12 20.84
    0 -2 12 20.57
    0 -2 12 20.89
    0 -2 12 19.71
    0 2 -12 19.73
    0 -2 13 25.02
    0 -2 -13 27.42
    0 -2 -13 29.99
    0 2 13 26.05
    0 -2 13 29.09
    0 2 -13 30.53
    0 2 -13 29.31
    0 2 -13 26.94
    0 -2 -13 27.31
    0 -2 -13 27.99
    0 -2 13 26.29
    0 2 13 27.04
    0 -2 -13 27.98
    0 -2 -14 141.19
    0 -2 14 133.28
    0 -2 14 135.99
    0 -2 -14 142.69
    0 2 -14 150.76
    0 2 -14 141.88
    0 2 14 136.62
    0 2 -14 148.99
    0 2 14 140.03
    0 -2 -14 128.82
    0 -2 -14 143.83
    0 -2 -15 27.36
    0 2 15 22.73
    0 2 15 26.17
    0 -2 -15 27.97
    0 2 -15 26.44
    0 2 -15 25.09
    0 -2 15 27.33
    0 2 -15 29.36
    0 -2 15 22.83
    0 -2 -15 29.77
    0 2 16 12.54
    0 2 16 12.79
    0 2 -16 12.71
    0 2 -16 13.1
    0 -2 16 11.17
    0 2 -16 11.52
    0 -2 -16 15.18
    0 -2 -16 13.4
    0 -2 16 12.22
    0 -2 -16 13.6
    0 -2 17 29.75
    0 2 17 26.67
    0 -2 17 30.56
    0 2 -17 34.28
    0 -2 -17 32.06
    0 -2 -17 31.63
    0 2 17 27.8
    0 -2 -17 31.57
    0 2 -17 33.02
    0 2 -17 27.7
    0 -2 18 0.66
    0 -2 -18 2.04
    0 -2 18 0.14
    0 2 18 1.64
    0 -2 -18 2.36
    0 2 -18 1.61
    0 -2 -18 2.36
    0 2 -18 1.27
    0 2 18 0.28
    0 2 -18 1.4
    0 -2 -19 26.34
    0 2 -19 32.77
    0 -2 -19 31.29
    0 -2 19 30.18
    0 -2 -19 29.83
    0 2 19 24.22
    0 2 19 26.44
    0 -2 19 25.07
    0 -2 20 1.8
    0 -2 -20 0.93
    0 -2 20 3.88
    0 2 20 1.76
    0 2 20 2.89
    0 -2 -20 2.37
    0 -2 -20 2.11
    0 2 -20 5.66
    0 -2 21 1.98
    0 -2 21 0.87
    0 2 21 2.25
    0 -3 0 81.61
    0 -3 0 86.18
    0 3 0 81.88
    0 3 0 80.07
    0 -3 0 86.56
    0 -3 0 86.95
    0 -3 0 82.46
    0 3 0 78.41
    0 -3 0 76.99
    0 -3 0 76.47
    0 -3 0 78.79
    0 -3 -1 108.69
    0 -3 1 117.77
    0 -3 1 110.33
    0 -3 1 108.98
    0 -3 1 111.33
    0 -3 -1 107.51
    0 -3 -1 106.87
    0 -3 1 113.75
    0 3 1 106.77
    0 3 -1 107.33
    0 -3 1 111.11
    0 -3 -1 118.19
    0 -3 -1 115.74
    0 -3 -1 109.58
    0 3 -1 109.8
    0 3 1 116.16
    0 3 1 112.39
    0 -3 -1 101.07
    0 -3 1 109.02
    0 3 -1 113.59
    0 -3 -2 211.08
    0 3 2 212.06
    0 3 2 204.08
    0 -3 2 201.99
    0 -3 2 207.21
    0 -3 -2 219.42
    0 -3 -2 228.08
    0 3 2 217.13
    0 -3 2 202.05
    0 3 -2 201.05
    0 -3 2 216.5
    0 -3 2 216.64
    0 -3 -2 214.66
    0 -3 2 210.5
    0 3 -2 210.76
    0 3 -2 207.82
    0 -3 -2 207.34
    0 -3 2 203.87
    0 -3 3 43.3
    0 -3 3 43.57
    0 -3 -3 45.19
    0 3 3 46.37
    0 3 -3 46.23
    0 -3 -3 50.15
    0 -3 -3 44.65
    0 -3 3 45.13
    0 3 -3 41.02
    0 -3 3 45.18
    0 3 3 45.92
    0 -3 -3 47.2
    0 -3 3 45.51
    0 -3 3 45.37
    0 3 -3 46.6
    0 3 -4 122.11
    0 -3 4 113.52
    0 3 -4 119.83
    0 -3 -4 126.97
    0 3 4 122.68
    0 -3 4 121.16
    0 -3 4 116.79
    0 -3 4 123.04
    0 -3 -4 121.93
    0 -3 -4 117.92
    0 3 4 112.32
    0 -3 4 115.92
    0 -3 5 83
    0 -3 -5 83.68
    0 -3 -5 83.63
    0 -3 5 80.7
    0 3 5 81.82
    0 -3 -5 88.51
    0 -3 5 86.86
    0 -3 5 83.87
    0 -3 5 85.69
    0 3 -5 77.73
    0 -3 5 79.06
    0 3 5 81.28
    0 3 5 88.77
    0 -3 6 67.17
    0 -3 -6 65.39
    0 -3 6 71.52
    0 -3 6 67.77
    0 -3 6 69.68
    0 -3 6 74.2
    0 3 6 68.81
    0 -3 -6 72.14
    0 3 -6 67.69
    0 -3 -6 82.15
    0 -3 -6 75.86
    0 -3 6 68.32
    0 3 6 69.39
    0 3 6 64.76
    0 -3 -6 70.86
    0 3 6 71.25
    0 3 6 71.94
    0 -3 6 66.38
    0 3 7 120.99
    0 -3 7 112.12
    0 -3 -7 131.34
    0 -3 7 112.79
    0 3 7 119.77
    0 -3 7 115.82
    0 3 -7 127.48
    0 3 7 117.87
    0 -3 7 114.46
    0 -3 -7 122.31
    0 3 -7 114.56
    0 3 7 116.72
    0 -3 -7 116.56
    0 -3 7 122.52
    0 -3 7 117.35
    0 -3 -7 118.04
    0 3 -7 118.82
    0 3 7 112.76
    0 -3 -7 123.86
    0 3 8 196.31
    0 -3 8 192.13
    0 3 -8 197.23
    0 3 -8 190.37
    0 -3 -8 208.4
    0 3 8 212.97
    0 3 8 195.02
    0 3 8 205.79
    0 -3 -8 187.49
    0 -3 8 191.35
    0 3 8 192.71
    0 -3 8 183.89
    0 -3 -8 208.61
    0 -3 8 207.01
    0 3 -8 209.79
    0 -3 8 201.35
    0 -3 -8 202.37
    0 -3 -8 196.2
    0 -3 9 55.55
    0 -3 -9 56.19
    0 3 9 52.75
    0 -3 -9 56.13
    0 3 9 51.14
    0 3 -9 50.52
    0 -3 -9 49.43
    0 3 -9 55.04
    0 -3 9 48.27
    0 -3 9 51.32
    0 3 9 56.09
    0 3 9 52.19
    0 -3 9 50.39
    0 -3 -9 52.13
    0 3 9 53.51
    0 -3 -9 58.06
    0 -3 -10 18.29
    0 -3 10 17.31
    0 -3 -10 18.39
    0 3 -10 18.02
    0 -3 10 16.53
    0 -3 -10 16.56
    0 3 10 20.05
    0 3 10 17.87
    0 -3 -10 16.63
    0 -3 10 18.88
    0 -3 10 17.58
    0 -3 -10 16.97
    0 3 10 15.89
    0 -3 -11 26.8
    0 3 11 24.67
    0 -3 11 24.08
    0 3 -11 26.23
    0 -3 -11 25.16
    0 -3 11 24.51
    0 3 11 24.43
    0 -3 11 24.11
    0 -3 -11 25.29
    0 -3 11 24.56
    0 3 11 23.24
    0 -3 12 3.24
    0 -3 12 1.69
    0 3 -12 2.94
    0 -3 12 2.27
    0 -3 12 3.01
    0 -3 -12 2.74
    0 3 12 1.83
    0 -3 -12 3.86
    0 3 12 3.22
    0 -3 -12 1.78
    0 3 -13 109.78
    0 3 -13 108.66
    0 -3 13 100.36
    0 -3 -13 104.14
    0 -3 13 95.72
    0 3 13 100.52
    0 3 13 101.02
    0 -3 -13 102.59
    0 -3 13 98.86
    0 -3 13 101.52
    0 -3 -13 106.13
    0 3 -14 35.47
    0 -3 -14 32.68
    0 -3 -14 30.9
    0 -3 14 29.75
    0 3 14 32.33
    0 -3 14 28.39
    0 3 14 30.02
    0 -3 -14 35.43
    0 -3 14 29.24
    0 3 -14 35.3
    0 -3 14 34.38
    0 -3 15 35.76
    0 3 -15 42.01
    0 3 15 37.52
    0 -3 15 36.26
    0 3 -15 45.12
    0 -3 -15 39.54
    0 -3 -15 36.69
    0 -3 -15 39.29
    0 3 15 37.42
    0 3 16 12.38
    0 3 -16 16.4
    0 3 -16 14.81
    0 -3 -16 15.58
    0 3 16 15.24
    0 -3 16 12.93
    0 -3 -16 15.13
    0 -3 -16 16.31
    0 -3 16 12.7
    0 -3 -17 7.12
    0 -3 17 7.18
    0 -3 17 6.25
    0 3 17 6.98
    0 3 17 4.9
    0 -3 -17 5.63
    0 3 -17 6.62
    0 -3 -17 6.09
    0 3 -18 33.86
    0 -3 18 27.39
    0 -3 -18 29.45
    0 3 18 29.93
    0 -3 -18 30.76
    0 -3 -18 31.63
    0 -3 18 28.4
    0 3 18 25.8
    0 -3 19 7.49
    0 -3 -19 8.24
    0 -3 -19 9.49
    0 3 19 4.89
    0 -3 -19 6.44
    0 3 19 6.7
    0 3 -19 8.92
    0 -3 19 4.92
    0 -3 -20 6.17
    0 -3 20 5.34
    0 3 20 4.81
    0 -3 20 4.89
    0 3 -20 7.73
    0 -3 -20 7.69
    0 -3 -21 0.15
    0 -3 21 -0.51
    0 -4 0 94.14
    0 -4 0 89.44
    0 4 0 89.45
    0 -4 0 90.99
    0 4 0 93.78
    0 -4 0 95.16
    0 -4 0 89.59
    0 -4 0 89
    0 -4 0 99.68
    0 4 0 89.83
    0 -4 0 88.4
    0 -4 -1 184.65
    0 -4 -1 185.86
    0 -4 1 186.84
    0 4 -1 180.47
    0 4 1 182.78
    0 -4 -1 195.41
    0 -4 -1 188.25
    0 4 -1 183.73
    0 4 -1 193.74
    0 -4 1 188.49
    0 -4 1 196.94
    0 -4 1 192.21
    0 -4 1 195.15
    0 -4 -1 194.09
    0 4 -1 183.74
    0 4 1 190.02
    0 -4 1 177.69
    0 -4 1 184.29
    0 -4 1 198.91
    0 -4 -1 198.19
    0 -4 -1 176.62
    0 4 1 186.75
    0 -4 -1 183.2
    0 4 2 422.37
    0 4 2 439.66
    0 -4 2 447.38
    0 -4 -2 452.23
    0 -4 2 461.65
    0 4 2 464.79
    0 -4 -2 476.46
    0 -4 2 459.5
    0 -4 2 432.6
    0 4 -2 422.65
    0 -4 2 438.13
    0 -4 -2 449.94
    0 -4 -2 444.98
    0 4 2 412.95
    0 4 -2 438.61
    0 -4 2 460.32
    0 -4 2 447.01
    0 4 -2 450.62
    0 -4 -2 447.28
    0 -4 -2 443.58
    0 4 -2 434.13
    0 -4 -2 458.07
    0 -4 -3 427.77
    0 4 -3 416.22
    0 -4 3 416.57
    0 -4 -3 413.31
    0 4 3 396.94
    0 -4 -3 442.95
    0 4 3 434.95
    0 -4 3 430.95
    0 -4 -3 410.38
    0 -4 3 420.23
    0 -4 -3 436.39
    0 4 3 420.33
    0 4 -3 429.37
    0 -4 3 435.98
    0 -4 -3 437.14
    0 4 3 430.07
    0 -4 3 395.57
    0 4 -3 426.27
    0 -4 3 434.68
    0 -4 -3 429.79
    0 -4 3 416.8
    0 4 -4 104.16
    0 -4 -4 103.82
    0 -4 -4 117.27
    0 4 4 109.47
    0 -4 -4 108.94
    0 -4 -4 103.3
    0 -4 -4 103.19
    0 4 4 101.88
    0 4 4 106.89
    0 -4 4 105.09
    0 4 4 101.05
    0 -4 4 110.16
    0 -4 -4 114.45
    0 -4 4 101.66
    0 -4 4 98.95
    0 4 -4 103.87
    0 -4 4 103.56
    0 -4 -5 30.77
    0 -4 -5 28.46
    0 4 5 30.89
    0 4 5 25.31
    0 -4 -5 25.05
    0 4 -5 26.03
    0 -4 5 26.87
    0 4 -5 28.47
    0 -4 -5 25.44
    0 4 5 25.06
    0 -4 5 27.06
    0 4 5 25.75
    0 -4 -5 27.52
    0 4 -5 27.87
    0 -4 5 25.64
    0 -4 5 26.27
    0 -4 -6 47.99
    0 4 6 51.25
    0 -4 6 47.04
    0 -4 -6 48.55
    0 -4 6 47.51
    0 -4 6 41.94
    0 -4 6 49.66
    0 4 -6 50.43
    0 -4 -6 47.21
    0 -4 6 49.17
    0 4 6 48.93
    0 4 -6 48.24
    0 4 -6 51.5
    0 -4 -6 45.01
    0 4 6 43.65
    0 -4 6 47.8
    0 -4 -6 51.98
    0 -4 7 153.7
    0 -4 7 149.83
    0 4 -7 162.83
    0 -4 7 151.34
    0 4 7 160.76
    0 4 7 159.84
    0 4 -7 158.25
    0 4 -7 154.71
    0 4 7 173.97
    0 -4 -7 157.35
    0 -4 7 159.34
    0 -4 7 157.91
    0 -4 -7 160.93
    0 4 7 157.92
    0 -4 7 156.63
    0 -4 7 168.95
    0 -4 -7 156.31
    0 -4 8 46.94
    0 -4 8 47.84
    0 4 -8 48.57
    0 4 8 46.38
    0 -4 8 47.05
    0 -4 8 49.74
    0 4 -8 47.04
    0 -4 -8 47.75
    0 4 8 45.73
    0 4 -8 48.7
    0 -4 -8 47.84
    0 -4 -8 48.82
    0 -4 8 48.78
    0 4 9 19.81
    0 -4 -9 30.95
    0 -4 9 29.58
    0 4 -9 29.38
    0 -4 9 28.1
    0 -4 -9 28.61
    0 -4 9 29.65
    0 4 9 27.37
    0 4 9 30.57
    0 -4 9 22.75
    0 4 -9 29.57
    0 -4 -9 27.92
    0 -4 9 29.72
    0 -4 -10 36.8
    0 -4 10 38.16
    0 4 -10 37.25
    0 4 10 32.05
    0 -4 10 27.19
    0 4 10 38
    0 -4 -10 37.72
    0 -4 -10 39.88
    0 4 10 37.77
    0 -4 10 36.42
    0 4 -10 35.78
    0 -4 10 37.2
    0 -4 -11 26.6
    0 4 11 22.02
    0 -4 11 22.04
    0 -4 -11 25.34
    0 -4 11 23.65
    0 4 -11 22.95
    0 -4 11 22.53
    0 4 11 20.35
    0 -4 -11 22.89
    0 -4 11 23.05
    0 4 -11 25.11
    0 4 -12 53.36
    0 -4 12 47.88
    0 -4 -12 49.91
    0 4 -12 52.53
    0 -4 12 48.01
    0 -4 -12 50.49
    0 -4 12 49.57
    0 4 12 47.17
    0 -4 12 51.87
    0 4 12 49.61
    0 -4 -12 53.39
    0 -4 -13 3.52
    0 -4 13 3.59
    0 4 13 2.93
    0 -4 -13 4.75
    0 -4 -13 2.76
    0 4 -13 3.82
    0 4 -13 3.18
    0 -4 13 3.89
    0 4 13 3.85
    0 -4 13 3.36
    0 -4 13 3.42
    0 -4 -14 6.42
    0 -4 -14 5.5
    0 4 -14 7.29
    0 4 -14 5.54
    0 -4 -14 6.33
    0 4 14 4.7
    0 4 14 5.9
    0 -4 14 6.39
    0 -4 14 7.25
    0 -4 -15 60.51
    0 -4 -15 54.03
    0 -4 15 53.54
    0 -4 15 55.79
    0 4 -15 59
    0 4 15 51.43
    0 -4 -15 55.22
    0 4 15 55.69
    0 4 16 0.83
    0 -4 16 2.59
    0 -4 -16 1.31
    0 -4 -16 1.38
    0 -4 16 -0.04
    0 -4 -16 0.86
    0 -4 17 7.56
    0 4 17 5.49
    0 -4 -17 7.89
    0 -4 -17 9.77
    0 -4 -17 7.68
    0 -4 17 6.68
    0 -4 -18 24.83
    0 -4 -18 23.13
    0 -4 18 20.8
    0 4 18 22.45
    0 -4 18 17.29
    0 -4 -18 16.61
    0 -4 -19 12
    0 4 19 10.27
    0 -4 19 7.98
    0 -4 -20 3.61
    0 -4 20 3.61
    0 4 20 2.15
    0 -4 -21 9.56
    0 -4 21 7.72
    0 -5 0 305.17
    0 5 0 297.14
    0 -5 0 319.17
    0 -5 0 294.34
    0 -5 0 312.37
    0 -5 0 314.28
    0 5 0 290.3
    0 -5 0 300.09
    0 -5 0 308.55
    0 5 0 298.97
    0 -5 -1 6.71
    0 5 -1 5.78
    0 -5 -1 4.91
    0 -5 1 5.94
    0 5 1 5.62
    0 -5 1 6.34
    0 5 -1 5
    0 5 1 6.85
    0 -5 -1 5.86
    0 -5 1 5.51
    0 5 1 6.18
    0 -5 1 6.11
    0 -5 -1 4.82
    0 5 -1 6.12
    0 -5 -1 6.34
    0 -5 1 5.37
    0 -5 -1 6.02
    0 -5 1 3.98
    0 -5 -1 5.24
    0 -5 1 5.93
    0 -5 2 2.01
    0 -5 2 3.12
    0 5 2 1.17
    0 -5 2 2.15
    0 5 -2 2.11
    0 5 -2 3.39
    0 -5 -2 2.47
    0 -5 2 3.35
    0 5 2 2.18
    0 -5 2 2.93
    0 -5 2 1.96
    0 -5 -2 1.77
    0 5 -2 1.42
    0 -5 -2 1.71
    0 -5 2 3.08
    0 -5 -2 2.63
    0 -5 -2 2.45
    0 -5 2 2.17
    0 5 -3 21.09
    0 5 3 22.25
    0 -5 -3 23.88
    0 -5 -3 23.54
    0 -5 3 20.37
    0 5 3 21.1
    0 -5 3 21.46
    0 -5 -3 26.81
    0 -5 3 24.98
    0 -5 3 22.77
    0 5 -3 23.5
    0 -5 3 22.72
    0 -5 3 24.51
    0 -5 -3 23.56
    0 5 -3 24.99
    0 -5 4 4.8
    0 5 -4 4.45
    0 -5 4 3.99
    0 5 4 4.07
    0 -5 -4 5.59
    0 -5 4 5.17
    0 5 -4 3.68
    0 -5 4 4.61
    0 -5 -4 5.31
    0 5 -4 4.71
    0 -5 4 5.63
    0 5 4 5.4
    0 -5 -4 4.4
    0 5 4 5.2
    0 -5 4 5.23
    0 -5 5 20.5
    0 -5 5 21.57
    0 -5 -5 23.4
    0 -5 -5 22.79
    0 5 -5 21.43
    0 -5 -5 19.64
    0 -5 5 21.29
    0 -5 5 18.9
    0 5 5 20.82
    0 -5 5 22.05
    0 5 5 21.91
    0 5 -5 21.84
    0 5 -5 22.95
    0 5 5 20.22
    0 -5 6 8.38
    0 5 -6 10.02
    0 5 -6 9.01
    0 5 -6 10.29
    0 -5 -6 7.9
    0 -5 6 8.01
    0 -5 6 11.02
    0 -5 -6 10.06
    0 -5 6 9.41
    0 -5 6 8.57
    0 -5 -6 7.62
    0 5 6 6.52
    0 5 6 8.63
    0 -5 7 32.61
    0 5 7 34
    0 5 -7 32.48
    0 5 -7 33.38
    0 -5 7 31.22
    0 -5 7 32.82
    0 -5 7 33.76
    0 -5 7 31.32
    0 -5 -7 35.17
    0 -5 -7 32.82
    0 -5 7 31.49
    0 -5 -7 34.26
    0 -5 8 14.46
    0 -5 8 17.2
    0 5 -8 15.94
    0 -5 -8 16.78
    0 -5 -8 13.95
    0 -5 8 16.94
    0 -5 -8 13.97
    0 -5 8 14.62
    0 -5 8 15
    0 5 8 16.36
    0 5 -8 14.97
    0 -5 8 14.97
    0 5 -9 9.6
    0 -5 -9 9.8
    0 -5 9 9.79
    0 -5 -9 11.18
    0 -5 -9 11.66
    0 5 9 10.86
    0 5 -9 10.3
    0 -5 9 9.24
    0 -5 9 10.27
    0 -5 9 9.53
    0 -5 9 9.73
    0 -5 10 16.21
    0 5 -10 18.44
    0 -5 10 12.69
    0 -5 10 14.47
    0 -5 10 13.99
    0 -5 10 18.34
    0 -5 -10 16.23
    0 -5 -10 17.47
    0 5 -10 18.5
    0 5 10 18.86
    0 -5 -10 19.72
    0 -5 -10 19.32
    0 5 -11 111.82
    0 -5 11 94.7
    0 -5 -11 107.48
    0 -5 -11 102.3
    0 5 -11 108
    0 -5 11 94.53
    0 -5 -11 103.82
    0 5 11 105.75
    0 -5 11 104.66
    0 -5 -12 4.37
    0 -5 12 3.49
    0 5 -12 4.37
    0 -5 -12 3.64
    0 -5 12 4.19
    0 5 12 5.37
    0 5 -12 4.16
    0 -5 -12 4.6
    0 5 13 3.7
    0 -5 13 1.38
    0 -5 -13 3.76
    0 -5 -13 2.92
    0 -5 -13 3.58
    0 5 -13 3.61
    0 -5 13 1.15
    0 5 -13 3.8
    0 -5 14 11.43
    0 -5 -14 13
    0 -5 -14 11.85
    0 5 14 13.79
    0 5 -14 12.81
    0 -5 14 11.37
    0 -5 -14 9.57
    0 5 -14 10.53
    0 5 15 24.05
    0 5 -15 27.04
    0 -5 15 22.52
    0 -5 -15 23.73
    0 -5 15 20.99
    0 -5 -15 27.21
    0 -5 -15 19.27
    0 -5 -16 9.96
    0 -5 -16 7.99
    0 -5 -16 10.17
    0 5 16 9.45
    0 -5 16 8.47
    0 -5 16 7.61
    0 5 -16 13.84
    0 5 -17 4.51
    0 -5 -17 4
    0 -5 -17 5.54
    0 -5 -17 3.71
    0 5 17 2.36
    0 -5 17 5.28
    0 -5 17 4.39
    0 -5 -18 12.67
    0 -5 18 9.84
    0 5 18 10.66
    0 5 19 4.89
    0 5 20 4.65
    0 -6 0 4.29
    0 -6 0 3.5
    0 6 0 3.34
    0 -6 0 3.03
    0 -6 0 2.73
    0 -6 -1 19.51
    0 -6 -1 15.67
    0 -6 1 18.35
    0 -6 -1 18.31
    0 -6 1 18.07
    0 6 1 15.75
    0 -6 -1 19.16
    0 6 -1 14.68
    0 -6 -1 19.25
    0 -6 1 17.83
    0 -6 1 19.35
    0 6 1 19.17
    0 6 -1 16.91
    0 -6 2 11.85
    0 -6 2 14.64
    0 -6 2 11.79
    0 -6 -2 12.42
    0 -6 -2 11.81
    0 6 -2 12.2
    0 -6 2 10.83
    0 6 2 13.2
    0 6 2 9.72
    0 -6 -2 10.39
    0 6 -2 13.55
    0 -6 -2 13.02
    0 -6 -3 62.51
    0 -6 -3 62.47
    0 6 3 58.79
    0 6 -3 62.69
    0 -6 3 66.07
    0 6 -3 59.1
    0 6 3 61.35
    0 -6 3 60.25
    0 -6 3 67.75
    0 -6 3 58.73
    0 -6 -3 67.68
    0 -6 -3 59.52
    0 -6 3 56.96
    0 6 -3 59.51
    0 6 -3 67.09
    0 6 -4 12.96
    0 6 -4 13.98
    0 6 4 13.37
    0 -6 -4 13.3
    0 -6 4 11.56
    0 6 -4 13.2
    0 -6 -4 12.34
    0 -6 -4 11.39
    0 -6 4 13.26
    0 -6 4 12.76
    0 -6 4 16.83
    0 6 4 10.44
    0 -6 5 73.1
    0 -6 5 66
    0 6 -5 66.63
    0 -6 -5 78.54
    0 6 -5 73.97
    0 6 5 70.27
    0 -6 -5 66.71
    0 6 -5 71.49
    0 -6 -5 71.59
    0 -6 5 64.6
    0 -6 5 66.7
    0 6 6 9.1
    0 -6 -6 9.9
    0 -6 -6 6.16
    0 -6 -6 11.72
    0 6 -6 9.28
    0 -6 6 10.44
    0 6 -6 9.68
    0 -6 6 7.47
    0 -6 6 8.82
    0 -6 6 8.69
    0 -6 -7 9.54
    0 -6 -7 10.14
    0 -6 7 10.47
    0 -6 7 9.26
    0 -6 -7 9.88
    0 -6 7 9.49
    0 6 7 11.8
    0 -6 7 8.15
    0 6 -7 8.71
    0 6 -7 9.77
    0 6 -8 8.77
    0 -6 8 7.2
    0 -6 -8 6.58
    0 -6 8 6.73
    0 6 -8 10.59
    0 -6 -8 7.8
    0 -6 -8 9.88
    0 -6 8 7.55
    0 6 8 9.14
    0 6 9 0.88
    0 -6 9 -1.45
    0 -6 -9 0.27
    0 6 -9 0.63
    0 -6 9 0.44
    0 -6 -9 0.47
    0 6 -9 -0.2
    0 -6 -9 1.49
    0 -6 -10 24.88
    0 -6 -10 28.38
    0 -6 10 25.58
    0 -6 -10 29.09
    0 6 -10 31.65
    0 6 10 24.65
    0 -6 10 27.26
    0 6 -10 28.64
    0 -6 11 18.97
    0 6 11 19.77
    0 -6 -11 20.78
    0 6 -11 20.24
    0 -6 11 16.77
    0 6 -11 18.1
    0 -6 -11 18.27
    0 -6 -11 18.66
    0 -6 12 24.91
    0 6 -12 28.64
    0 6 12 26.96
    0 -6 -12 26.63
    0 -6 -12 24.15
    0 6 -12 30.66
    0 -6 12 22.43
    0 -6 -12 29.99
    0 -6 -13 5.43
    0 -6 13 3.9
    0 -6 -13 6.2
    0 6 -13 3.15
    0 -6 13 5.26
    0 6 13 2.95
    0 -6 -13 4.74
    0 -6 -14 45.97
    0 6 14 39.99
    0 -6 14 38.32
    0 -6 -14 45.6
    0 -6 14 39.32
    0 6 -14 45.86
    0 -6 -14 39.59
    0 -6 -15 9.13
    0 -6 -15 7.05
    0 6 -15 11.54
    0 6 15 8.9
    0 -6 15 8.12
    0 -6 15 8.82
    0 -6 -15 9.7
    0 6 16 5.41
    0 6 17 0
    0 7 0 7.19
    0 -7 0 7.57
    0 -7 0 7.77
    0 -7 0 6.8
    0 -7 0 5.34
    0 7 0 6.4
    0 -7 -1 19.89
    0 7 -1 20.59
    0 -7 1 21.26
    0 7 -1 21.13
    0 7 1 19.4
    0 -7 -1 23.85
    0 -7 1 22.75
    0 -7 1 23.92
    0 7 1 19.24
    0 -7 1 23.04
    0 -7 -1 17.1
    0 -7 -1 23.96
    0 -7 1 21.21
    0 7 -2 21.01
    0 7 2 20.37
    0 7 2 21.43
    0 -7 2 25.84
    0 -7 2 26.82
    0 -7 -2 21.85
    0 -7 -2 20.27
    0 -7 2 20.8
    0 -7 -2 26.62
    0 7 -2 23.87
    0 -7 -2 25.78
    0 -7 3 7.22
    0 -7 -3 6.85
    0 -7 -3 9.11
    0 -7 -3 7.85
    0 -7 3 9.1
    0 -7 3 7.8
    0 7 -3 7.1
    0 7 3 7.28
    0 7 3 7.97
    0 7 -4 1.1
    0 -7 4 0.53
    0 -7 -4 1.92
    0 -7 4 1.59
    0 7 -4 0.42
    0 -7 -4 0.61
    0 7 4 1.17
    0 -7 4 2
    0 -7 4 1.53
    0 -7 -4 0.36
    0 -7 5 31.15
    0 -7 5 23.31
    0 7 -5 25.04
    0 -7 -5 28.04
    0 -7 5 23.54
    0 -7 -5 25.02
    0 -7 5 28.75
    0 7 -5 26.76
    0 -7 -5 26.52
    0 7 5 24.11
    0 -7 6 13.54
    0 -7 -6 14.83
    0 -7 6 14.12
    0 7 -6 15.08
    0 -7 -6 17.61
    0 7 -6 14.1
    0 -7 6 14.09
    0 -7 -6 14.71
    0 7 6 17.57
    0 7 -7 3.09
    0 7 -7 4.11
    0 -7 -7 4.71
    0 -7 7 2.62
    0 7 7 4.33
    0 -7 7 2.92
    0 -7 -7 3.38
    0 -7 -7 3.73
    0 -7 7 3.03
    0 -7 -8 5.8
    0 -7 -8 5.76
    0 -7 8 8.52
    0 -7 8 8.35
    0 7 -8 7.88
    0 7 -8 5.45
    0 7 8 5.79
    0 -7 -8 7.61
    0 -7 -9 20.33
    0 7 9 23.7
    0 -7 -9 25.59
    0 -7 -9 19.27
    0 -7 9 21.95
    0 -7 9 20.02
    0 7 -9 22.65
    0 7 -9 24.14
    0 -7 10 2.65
    0 -7 10 1.3
    0 -7 -10 -2.19
    0 -7 -10 2.08
    0 7 -10 1.98
    0 7 10 4.24
    0 7 -10 -0.52
    0 -7 -10 1.24
    0 7 11 33.6
    0 -7 -11 28.82
    0 -7 -11 37.5
    0 7 -11 34.87
    0 -7 11 29.79
    0 -7 11 24.13
    0 -7 -11 34.97
    0 7 -11 33.6
    0 7 -12 48.18
    0 -7 -12 46.1
    0 -7 -12 45.49
    0 -7 12 37.66
    0 -7 12 42.28
    0 -7 -12 41.37
    0 7 12 43.43
    0 -7 -13 20.98
    0 -7 13 17.4
    0 -7 14 8.47
    0 8 0 9.5
    0 8 0 11.8
    0 -8 0 15.85
    0 8 1 7.06
    0 8 -1 5.01
    0 -8 -1 6.91
    0 8 1 6.07
    0 -8 1 8.58
    0 8 -1 4.65
    0 -8 -1 6.79
    0 -8 -1 5.22
    0 8 2 12.39
    0 -8 -2 15.14
    0 8 2 16.77
    0 -8 -2 17.89
    0 -8 2 18.68
    0 -8 2 13.74
    0 -8 -2 16.36
    0 8 -2 12.4
    0 -8 -3 5.97
    0 -8 3 4.62
    0 8 -3 7.03
    0 -8 3 7.33
    0 -8 -3 6.63
    0 8 3 7.12
    0 -8 3 5.24
    0 -8 -3 6.57
    0 -8 -3 6.75
    0 -8 -4 12.74
    0 8 -4 16.45
    0 -8 -4 13.43
    0 -8 -4 18.74
    0 -8 -4 14.24
    0 -8 4 11.92
    0 -8 4 12.29
    0 8 4 14.13
    0 -8 4 19.57
    0 -8 5 19.65
    0 -8 -5 10.56
    0 8 -5 13.42
    0 -8 -5 12.1
    0 8 5 18.6
    0 -8 -5 16.24
    0 -8 5 13.34
    0 8 -6 7.23
    0 -8 6 6.94
    0 -8 -6 9.76
    0 8 -6 8.34
    0 -8 6 6.64
    0 8 6 6.46
    0 -8 -6 7.39
    0 -8 -6 4.32
    0 -8 7 4.07
    0 8 7 3.88
    0 8 -7 4.88
    0 -8 -7 5.38
    0 -8 -7 2.51
    0 -8 -7 3
    0 8 -7 2.21
    0 -8 7 3.19
    0 -8 -8 2.7
    0 8 -8 -0.06
    0 -8 -8 0.86
    0 -8 8 0.06
    0 -8 -9 15.87
    0 -8 -10 8.36
    0 -8 10 9.04
    0 -8 -11 18.19
    0 -8 11 19.13
    0 -9 0 1.74
    0 -9 0 -0.01
    0 -9 -1 3.64
    0 -9 -1 5.24
    0 -9 1 3.26
    0 9 -2 2.75
    0 -9 2 3.45
    0 -9 -2 5.16
    0 -9 2 3.96
    0 9 -3 6.65
    0 9 -4 0.44
    0 9 -5 4.1
    0 9 -6 9.52
    1 0 -22 5.83
    -1 0 22 7.79
    1 0 -20 2.92
    1 0 -20 3.51
    -1 0 20 -0.45
    1 0 -18 27.49
    -1 0 18 25.98
    -1 0 18 27.5
    1 0 -18 33.38
    -1 0 16 53.19
    1 0 -16 48.55
    1 0 -16 56.11
    1 0 -16 58.06
    -1 0 14 8.15
    1 0 -14 7.44
    1 0 -14 6.65
    1 0 -14 8.29
    -1 0 12 74.12
    -1 0 12 80.05
    -1 0 12 82.46
    1 0 -12 76.97
    1 0 -12 85.32
    -1 0 12 83.98
    1 0 -12 82.27
    1 0 -12 76.72
    -1 0 12 88.08
    -1 0 10 59.19
    -1 0 10 66.05
    1 0 -10 64.36
    -1 0 10 65.32
    1 0 -10 61.68
    -1 0 10 61.13
    1 0 -10 67.37
    1 0 -8 782.09
    -1 0 8 757.67
    -1 0 8 783.09
    -1 0 8 808.67
    -1 0 8 754.08
    1 0 -8 792.93
    1 0 -8 764.69
    -1 0 6 2290
    -1 0 6 2273.88
    1 0 -6 2132.75
    -1 0 6 2171.38
    1 0 -6 2175.54
    1 0 -6 2220.47
    1 0 -6 2233.75
    1 0 -4 422.66
    -1 0 4 447.74
    1 0 -4 451.64
    -1 0 4 459.56
    -1 0 4 442.35
    1 0 2 1261.41
    -1 0 -2 1245.33
    1 0 4 987.92
    -1 0 -4 1015.12
    -1 0 -4 1000.24
    -1 0 -4 988.75
    1 0 4 1012.63
    -1 0 -4 995.86
    -1 0 -6 978.67
    -1 0 -6 1009.06
    1 0 6 1039.1
    -1 0 -6 1016.53
    1 0 6 992.81
    -1 0 -6 1006.05
    -1 0 -6 1024.92
    -1 0 -8 39.67
    1 0 8 39.43
    -1 0 -8 39.58
    1 0 8 38.22
    1 0 8 36.13
    -1 0 -8 36.86
    -1 0 -8 40.77
    -1 0 -10 1.78
    1 0 10 1.04
    -1 0 -10 2.43
    1 0 10 1.55
    -1 0 -10 2.27
    -1 0 -10 1.88
    -1 0 -10 2.02
    1 0 10 1.93
    1 0 10 1.73
    -1 0 -12 62.76
    1 0 12 67.11
    1 0 12 62.85
    -1 0 -12 68.52
    -1 0 -12 63.3
    -1 0 -12 63.44
    -1 0 -14 24.32
    1 0 14 24.76
    -1 0 -14 24.44
    -1 0 -14 26.7
    1 0 16 110.55
    -1 0 -16 123.49
    -1 0 -16 101.26
    -1 0 -16 119.57
    -1 0 -16 126.33
    1 0 16 115.03
    1 0 18 3.8
    1 0 18 3.29
    -1 0 -18 4.93
    -1 0 -18 5.02
    -1 0 -20 48.27
    1 0 20 50.56
    1 0 22 0.33
    1 1 -23 0.51
    -1 1 23 1.57
    1 1 -22 19.84
    1 -1 -22 18.29
    -1 1 22 19.45
    -1 -1 22 16.83
    1 1 -21 31.89
    -1 -1 21 28.17
    -1 1 21 29.61
    1 -1 -21 32.94
    1 1 -21 35.98
    1 -1 -21 34
    -1 -1 20 2.46
    1 1 -20 1
    -1 -1 20 2.07
    1 -1 -20 3.68
    1 -1 -20 1.37
    -1 1 20 3.16
    1 -1 -20 1.72
    1 1 -20 2.01
    -1 -1 19 16.67
    -1 -1 19 20.75
    -1 1 19 16.85
    1 -1 -19 20.39
    1 -1 -19 21.21
    1 -1 -19 22.35
    1 1 -19 20.54
    -1 1 19 18.92
    1 1 -19 19.72
    1 -1 -18 29.61
    1 -1 -18 33.03
    -1 1 18 25.67
    -1 1 18 27.22
    1 1 -18 29.49
    -1 -1 18 26.72
    1 1 -18 25.72
    -1 -1 18 26.94
    1 -1 -18 28.27
    -1 1 17 22.55
    -1 -1 17 22.05
    -1 -1 17 21.48
    1 -1 -17 20.33
    -1 1 17 24.53
    1 -1 -17 27.17
    1 1 -17 27.16
    1 -1 -17 29.09
    -1 -1 17 21.11
    1 1 -17 26.62
    1 -1 -17 28.08
    1 1 -16 102.11
    1 -1 -16 93.78
    1 1 -16 89.26
    1 1 -16 87.71
    1 -1 -16 84.94
    -1 -1 16 85
    1 1 -16 78.12
    -1 -1 16 81.94
    1 -1 -16 98.23
    1 -1 -16 92.55
    -1 1 16 87.52
    -1 1 16 87.34
    -1 -1 15 14.74
    -1 1 15 16.41
    1 1 -15 14.08
    1 -1 -15 16.38
    1 1 -15 15.28
    1 1 -15 15.79
    1 -1 -15 16.29
    1 1 -15 17.11
    1 -1 -15 17.34
    1 -1 -15 14.4
    1 -1 -15 16.34
    -1 -1 15 13.88
    -1 -1 14 138.69
    -1 -1 14 128.61
    1 1 -14 126.01
    -1 1 14 143.55
    1 -1 -14 145.33
    1 -1 -14 147.77
    1 -1 -14 145.66
    1 1 -14 147.54
    -1 -1 14 145.91
    1 -1 -14 139.97
    1 -1 -14 144.1
    1 1 -14 144.73
    1 1 -14 150.27
    1 -1 -13 168.89
    -1 -1 13 148.02
    -1 -1 13 160.7
    1 -1 -13 167.57
    -1 -1 13 166.85
    1 1 -13 149.98
    -1 1 13 145.61
    1 1 -13 170.72
    1 1 -13 170.69
    1 -1 -13 167.73
    -1 -1 13 164.29
    1 1 -13 163.85
    -1 1 13 162.09
    1 -1 -13 165.54
    1 -1 -13 164.71
    -1 -1 12 82.34
    1 -1 -12 78.92
    -1 1 12 65.65
    1 1 -12 79.89
    -1 1 12 78.93
    1 -1 -12 76.47
    -1 1 12 74.74
    1 1 -12 78.17
    1 -1 -12 83.42
    -1 -1 12 77.93
    -1 -1 12 76.75
    -1 -1 12 79
    1 -1 -12 76.08
    -1 1 12 83.01
    1 1 -12 80.01
    1 1 -12 79.21
    1 1 -12 72.34
    -1 1 12 75.96
    -1 1 11 24.35
    -1 1 11 21.13
    -1 -1 11 22.57
    1 -1 -11 25.28
    1 -1 -11 24.03
    1 1 -11 22.51
    1 -1 -11 23.39
    -1 -1 11 26.15
    -1 -1 11 23.81
    1 -1 -11 25.44
    -1 1 11 27.39
    -1 1 11 24.59
    1 1 -11 26.08
    1 1 -11 24.19
    -1 -1 11 27.31
    -1 1 11 25.68
    1 1 -10 537.75
    -1 1 10 544.33
    1 -1 -10 545.1
    -1 -1 10 531.96
    -1 1 10 517.19
    -1 1 10 513.93
    -1 1 10 564.25
    -1 1 10 567.63
    -1 -1 10 543.34
    1 1 -10 560.22
    -1 -1 10 501.09
    -1 -1 10 412.84
    1 -1 -10 520.39
    1 -1 -10 537.9
    1 1 -10 492.88
    1 -1 -10 550.7
    -1 1 9 27.63
    -1 -1 9 27.79
    -1 1 9 28.21
    -1 -1 9 26.64
    -1 1 9 24.61
    -1 1 9 27.14
    1 1 -9 23.72
    1 1 -9 26.85
    1 -1 -9 26.21
    1 -1 -9 26
    1 -1 -9 26.53
    -1 1 9 21.04
    -1 -1 9 26.71
    1 -1 -8 601.08
    -1 1 8 581.1
    1 1 -8 589.54
    -1 -1 8 564.86
    1 1 -8 565.19
    1 -1 -8 593.43
    -1 -1 8 580.08
    -1 1 8 579.03
    1 1 -8 559.1
    -1 1 8 615.81
    1 -1 -8 614.49
    -1 -1 8 600.06
    -1 1 8 559.15
    1 1 -7 319.52
    -1 1 7 338.94
    1 1 -7 341.04
    1 -1 -7 350.8
    -1 1 7 352.84
    1 -1 -7 339.22
    -1 -1 7 337.61
    -1 1 7 340.28
    -1 -1 7 323.18
    -1 1 7 341.71
    -1 -1 7 324.75
    1 1 -7 326.03
    1 -1 -7 330.97
    -1 1 6 434.39
    -1 1 6 420.65
    1 -1 -6 426.97
    1 -1 -6 415.37
    1 1 -6 401.45
    1 -1 -6 426.45
    -1 -1 6 428.51
    1 1 -6 379.48
    1 1 -6 403.1
    -1 1 6 409.47
    -1 1 6 417.01
    -1 -1 6 402.17
    -1 -1 6 414.15
    1 -1 -5 215.55
    -1 1 5 216.96
    1 1 -5 198.82
    1 -1 -5 211.77
    -1 -1 5 200.1
    -1 1 5 219.63
    1 1 -5 215.69
    1 1 -5 204.23
    -1 -1 5 223.62
    1 -1 -5 216.26
    -1 1 5 222.39
    -1 1 5 212.29
    -1 -1 5 214.83
    1 1 -4 448.36
    1 1 -4 465.31
    -1 -1 4 475.4
    1 -1 -4 487.81
    1 -1 -4 485.02
    -1 1 4 498.42
    -1 -1 4 451.06
    -1 -1 4 491.98
    -1 1 4 489.81
    -1 1 4 494.6
    1 1 -4 470.77
    1 -1 -4 482.21
    -1 -1 4 438.81
    1 1 -3 62.78
    1 1 -3 61.99
    1 -1 -3 67.06
    -1 -1 3 62.78
    -1 -1 3 68.47
    1 1 -3 64.65
    1 -1 -3 63.78
    1 1 -3 60.18
    -1 -1 3 64.19
    -1 -1 3 58.54
    -1 1 3 69.07
    -1 1 3 70.11
    1 -1 -3 64.25
    -1 1 3 63.72
    1 -1 -3 71.03
    1 1 -2 12.35
    -1 -1 2 12
    1 -1 -2 12.75
    1 -1 -2 12.63
    -1 -1 2 12.69
    1 -1 -2 13.89
    -1 -1 2 12.51
    -1 1 2 11.21
    1 -1 -2 14.53
    1 1 -2 12.26
    1 1 -2 11.59
    -1 1 2 12.98
    1 -1 -1 21.43
    1 1 -1 26.51
    -1 1 1 24.02
    -1 -1 1 26.28
    1 1 0 32.42
    1 -1 0 37.27
    1 -1 0 35.85
    1 1 0 29.03
    -1 -1 0 34.4
    -1 -1 0 30.01
    -1 1 0 38.26
    1 1 1 114.24
    1 -1 1 117.76
    1 -1 1 108.67
    1 1 1 116.62
    1 1 1 111.77
    1 -1 1 115.01
    -1 1 -1 124.32
    1 -1 1 120.98
    -1 1 -1 117.79
    -1 -1 -2 175.14
    1 1 2 170.96
    1 1 2 171.44
    1 1 2 166.36
    1 -1 2 177.33
    1 -1 2 170.31
    -1 1 -2 172.3
    -1 -1 -3 95.8
    1 -1 3 91.7
    -1 -1 -3 91.48
    -1 1 -3 89.16
    -1 1 -3 99.15
    1 1 3 94.09
    1 -1 3 92.56
    1 -1 3 95.73
    1 1 3 101.56
    -1 1 -4 59.14
    -1 -1 -4 63.53
    1 -1 4 61.05
    -1 -1 -4 60.56
    1 1 4 62.71
    1 -1 4 56.13
    1 1 4 64.14
    1 -1 4 60.69
    -1 -1 -4 60.28
    -1 1 -4 61.13
    -1 -1 -4 62.32
    1 -1 5 297.36
    1 1 5 299.54
    -1 -1 -5 281.24
    -1 1 -5 303.24
    -1 -1 -5 307.7
    1 -1 5 314.5
    1 1 5 318.31
    -1 1 -5 303.5
    -1 -1 -5 314.26
    -1 1 -5 310.87
    1 -1 5 298.62
    -1 -1 -5 319.47
    -1 -1 -5 298.46
    -1 -1 -6 179.03
    1 -1 6 182.81
    1 1 6 188.78
    1 -1 6 184.43
    -1 1 -6 172.89
    -1 -1 -6 185.43
    1 1 6 184.79
    1 -1 6 185.23
    -1 -1 -6 181.67
    -1 -1 -6 189.84
    -1 1 -6 181.08
    -1 -1 -6 178.09
    1 1 7 190.26
    1 -1 7 185.71
    -1 -1 -7 177.18
    1 -1 7 174.12
    1 1 7 176.06
    -1 1 -7 180.07
    -1 -1 -7 187.26
    -1 -1 -7 178.14
    -1 -1 -7 180.16
    -1 -1 -7 178.09
    1 -1 7 177.21
    -1 -1 -8 234.79
    1 -1 8 226.43
    1 1 8 237.95
    -1 1 -8 223.38
    -1 -1 -8 239.32
    -1 -1 -8 234.95
    1 1 8 230.4
    -1 -1 -8 229.4
    1 -1 8 233.76
    -1 -1 -8 244.47
    1 1 9 192.7
    -1 -1 -9 191.33
    -1 -1 -9 186.02
    1 -1 9 201.4
    -1 -1 -9 189.67
    -1 1 -9 197.1
    1 1 9 184.8
    1 -1 9 193.9
    -1 -1 -9 183.83
    1 -1 9 184.25
    -1 1 -9 187.71
    1 -1 10 206.62
    -1 1 -10 183.39
    1 1 10 201.66
    1 1 10 188.46
    1 1 10 210.75
    -1 1 -10 166.47
    1 -1 10 196.41
    -1 -1 -10 198.17
    -1 1 -10 199.5
    -1 -1 -10 199.46
    -1 -1 -10 193.35
    -1 1 -10 207.11
    1 -1 10 190.75
    -1 1 -11 68.95
    -1 1 -11 81.36
    -1 1 -11 73.06
    1 1 11 72.19
    -1 1 -11 78.79
    1 -1 11 73.43
    1 1 11 81.77
    1 -1 11 79.9
    1 -1 11 80.21
    1 1 11 69.93
    -1 -1 -11 74.75
    -1 -1 -11 78.07
    -1 -1 -11 73.49
    -1 -1 -12 67.79
    1 -1 12 63.44
    -1 1 -12 66.26
    -1 1 -12 63.17
    1 -1 12 64.39
    1 -1 12 65.11
    -1 -1 -12 70.34
    -1 1 -12 59.06
    -1 -1 -12 63.32
    1 1 12 66.36
    -1 1 -13 9.88
    -1 -1 -13 16.19
    -1 1 -13 14.78
    -1 -1 -13 15.17
    -1 -1 -13 14.71
    1 1 13 14.51
    -1 -1 -13 15.41
    -1 1 -13 11.97
    1 -1 13 15.15
    -1 -1 -13 14.22
    -1 1 -13 13.12
    1 -1 13 13.52
    -1 1 -14 322.21
    1 -1 14 365.47
    -1 -1 -14 417.2
    -1 -1 -14 392.28
    -1 -1 -14 390.05
    1 -1 14 370.69
    -1 -1 -14 413.24
    1 1 14 360.74
    -1 1 -14 386.47
    -1 -1 -14 365.86
    -1 1 -14 396.38
    1 -1 15 10.44
    -1 -1 -15 10.07
    -1 1 -15 9.31
    -1 -1 -15 12.62
    1 -1 15 9.56
    -1 -1 -15 12.23
    -1 1 -15 5.96
    1 1 15 9.02
    -1 1 -15 9.65
    -1 1 -15 11.08
    -1 -1 -15 10.49
    -1 -1 -15 11.85
    -1 1 -16 95.73
    -1 -1 -16 100.84
    -1 1 -16 103.52
    -1 -1 -16 96.83
    -1 -1 -16 91.13
    1 -1 16 88.54
    1 1 16 87.64
    -1 -1 -16 96.42
    1 -1 16 91.07
    -1 -1 -16 98.49
    -1 -1 -17 0.92
    -1 1 -17 1.29
    -1 -1 -17 0.38
    1 -1 17 0.39
    1 1 17 1.08
    1 -1 17 -0.17
    -1 1 -17 -1.74
    1 -1 18 2.66
    1 1 18 0.55
    1 1 18 0.18
    -1 -1 -18 0.34
    -1 1 -18 0.5
    -1 -1 -18 2.15
    1 -1 18 0.4
    1 -1 19 5.96
    1 -1 19 6.2
    -1 -1 -19 6.73
    -1 1 -19 8.4
    -1 -1 -19 7.22
    -1 1 -19 8.47
    -1 -1 -19 6.26
    1 1 19 7.3
    1 1 19 6.79
    1 -1 20 2.47
    1 1 20 1.14
    -1 -1 -20 5.48
    -1 1 -20 2.63
    -1 -1 -20 4.14
    1 -1 20 5.26
    -1 1 -21 0.44
    1 -1 21 -0.22
    1 1 21 2.55
    -1 1 -22 4.48
    1 1 22 3.13
    -1 2 22 -1.13
    1 -2 -21 3.11
    -1 2 21 7.15
    1 2 -21 8.25
    -1 -2 21 5.13
    -1 -2 21 3.53
    1 -2 -21 3.98
    1 -2 -21 3.56
    1 -2 -20 10.1
    1 -2 -20 12.66
    -1 -2 20 8.9
    1 2 -20 9.16
    -1 -2 20 7.81
    -1 2 20 10.37
    -1 2 20 8.97
    1 2 -20 12.15
    1 -2 -20 11.34
    -1 2 19 14.88
    -1 -2 19 19.07
    1 -2 -19 18.99
    1 -2 -19 20.34
    1 2 -19 21.42
    -1 -2 19 14
    1 -2 -19 18.83
    -1 2 19 18.09
    1 2 -19 18.95
    1 -2 -18 5.61
    1 2 -18 5.63
    -1 -2 18 4.06
    1 2 -18 6.44
    1 -2 -18 3.34
    -1 2 18 5.03
    -1 -2 18 4.13
    -1 2 18 5.93
    1 -2 -18 7.37
    1 2 -18 6.24
    1 2 -17 34.9
    1 -2 -17 31.99
    1 -2 -17 32.57
    -1 -2 17 34.2
    -1 -2 17 29.44
    -1 2 17 33.1
    1 -2 -17 30.96
    1 2 -17 30.55
    1 2 -17 40.84
    -1 2 17 32.27
    1 2 -16 27.95
    1 -2 -16 35.62
    1 -2 -16 28.6
    -1 -2 16 23.02
    -1 -2 16 27.35
    1 2 -16 32.05
    1 -2 -16 31.71
    -1 2 16 28.44
    -1 2 16 25.12
    1 2 -16 30.98
    -1 -2 16 27.08
    1 2 -15 51.69
    -1 -2 15 46.79
    1 -2 -15 56.7
    -1 2 15 52.06
    1 -2 -15 54
    1 2 -15 61
    1 -2 -15 57.64
    -1 -2 15 46.85
    -1 -2 15 53.48
    -1 2 15 50.49
    1 2 -15 57.5
    1 2 -14 20.62
    1 -2 -14 17.76
    -1 -2 14 16.64
    1 -2 -14 19
    -1 -2 14 17.36
    -1 -2 14 14.45
    1 -2 -14 21.17
    -1 -2 14 18.33
    -1 2 14 17.05
    1 2 -14 17.81
    -1 2 14 17.9
    1 -2 -14 18.66
    1 2 -14 15.9
    1 -2 -13 75.32
    1 -2 -13 70.51
    -1 -2 13 70.42
    1 -2 -13 75.88
    -1 2 13 68.89
    1 2 -13 78.83
    1 -2 -13 74.98
    1 2 -13 70.22
    1 2 -13 71.29
    -1 2 13 69.45
    1 -2 -13 73.26
    -1 -2 13 71.87
    -1 -2 13 67.7
    1 -2 -12 7.31
    -1 2 12 4.95
    1 2 -12 4.9
    1 -2 -12 5.71
    1 2 -12 5.18
    -1 -2 12 4.98
    -1 -2 12 4.9
    1 -2 -12 6.53
    -1 -2 12 5.24
    1 2 -12 5.03
    -1 -2 12 4.33
    1 -2 -12 4.2
    -1 -2 12 4.91
    1 -2 -12 6.87
    -1 2 12 5.74
    -1 -2 11 46.21
    -1 -2 11 45.27
    -1 -2 11 49.37
    -1 2 11 51.58
    1 -2 -11 50.11
    1 -2 -11 55.37
    1 2 -11 55
    -1 2 11 48.07
    1 -2 -11 48.39
    -1 2 11 54.96
    1 2 -11 49.13
    -1 -2 11 44.49
    -1 -2 11 49.01
    1 2 -11 53.01
    -1 2 11 49.84
    1 -2 -11 50.69
    1 -2 -11 50.67
    1 -2 -10 9.63
    -1 2 10 7.91
    1 -2 -10 9.18
    -1 2 10 11.1
    -1 -2 10 8.7
    -1 -2 10 8.6
    -1 -2 10 7.57
    -1 2 10 9.37
    1 2 -10 8.75
    1 -2 -10 9.95
    -1 -2 10 10.23
    1 2 -10 10.26
    1 2 -10 9.66
    1 -2 -10 11.09
    -1 -2 10 9.17
    -1 2 10 9.81
    -1 2 9 64.04
    1 2 -9 61.09
    1 2 -9 54.68
    1 -2 -9 64.11
    -1 -2 9 52.78
    -1 -2 9 58.52
    -1 2 9 60.65
    -1 -2 9 57.11
    1 -2 -9 60.57
    -1 2 9 64.39
    1 2 -9 63.44
    -1 -2 9 61.21
    1 -2 -9 64.3
    -1 2 9 59
    1 2 -9 57.82
    1 2 -8 142.03
    -1 -2 8 135.44
    -1 2 8 146.75
    1 -2 -8 153.65
    -1 -2 8 149.07
    1 2 -8 140.07
    -1 2 8 144.45
    -1 2 8 154.08
    1 -2 -8 151.06
    -1 -2 8 123.71
    -1 -2 8 142
    1 2 -7 526.71
    -1 2 7 608.16
    1 2 -7 590.83
    -1 -2 7 555.51
    -1 -2 7 539.67
    1 2 -7 581.04
    -1 -2 7 589.18
    1 -2 -7 609.21
    -1 2 7 589.94
    1 -2 -7 590.13
    -1 2 7 558.16
    -1 -2 7 558.15
    -1 2 7 602.89
    -1 2 6 123.43
    -1 2 6 120.09
    -1 -2 6 113.39
    -1 -2 6 120.67
    1 -2 -6 123.2
    1 2 -6 117.55
    -1 2 6 127.41
    1 -2 -6 122.42
    -1 -2 6 115.52
    -1 -2 6 110.88
    -1 2 6 115.72
    1 2 -6 116.43
    -1 -2 5 56.5
    -1 2 5 56.26
    -1 -2 5 61.48
    1 -2 -5 62.25
    -1 2 5 59.45
    1 2 -5 57.01
    -1 -2 5 58.01
    -1 -2 5 57.07
    -1 2 5 58.29
    -1 2 5 59.5
    1 2 -5 60.04
    1 -2 -5 57.7
    1 2 -5 60.17
    -1 2 5 62.41
    1 2 -4 57.64
    -1 2 4 62.69
    1 -2 -4 64.91
    -1 -2 4 58.99
    -1 -2 4 61.12
    1 -2 -4 62.68
    -1 2 4 63.23
    -1 -2 4 60.69
    1 2 -4 62.37
    -1 -2 4 61.93
    1 2 -4 61.92
    -1 -2 4 62.26
    -1 2 4 56.15
    1 2 -4 65.8
    1 -2 -4 60.58
    1 -2 -3 48.56
    -1 2 3 47.74
    -1 -2 3 50.56
    1 2 -3 49.59
    1 -2 -3 51.81
    -1 -2 3 45.57
    1 -2 -3 46.12
    1 -2 -3 49.38
    1 2 -3 50.42
    1 2 -3 46.43
    -1 -2 3 47.21
    1 2 -3 48.08
    -1 2 3 49.54
    1 -2 -3 48.28
    -1 -2 3 48.64
    1 -2 -2 2041.87
    1 -2 -2 2055.94
    -1 -2 2 2049.87
    1 -2 -2 2000.44
    -1 -2 2 1970.91
    1 -2 -2 1975.32
    1 2 -2 2020.17
    1 2 -2 2001.7
    -1 2 2 2063.16
    -1 -2 2 2015.5
    1 -2 -2 2001.88
    -1 2 2 2017.66
    1 2 -2 1981.67
    1 2 -2 1947.76
    -1 -2 2 2028.42
    -1 -2 2 2014.59
    -1 2 2 2025.52
    -1 2 1 2724.77
    1 -2 -1 2757.57
    1 2 -1 2655.38
    1 2 -1 2744.05
    1 -2 -1 2817.24
    1 -2 -1 2662.46
    1 -2 -1 2845.9
    -1 -2 1 2729.18
    1 2 -1 2800.21
    -1 -2 1 2745.92
    1 -2 -1 2745.58
    -1 2 1 2770.62
    -1 -2 1 2781.53
    -1 -2 1 2745.18
    -1 -2 1 2819.85
    1 -2 -1 2788.37
    1 2 -1 2790.73
    1 2 0 7669.65
    -1 2 0 7563.07
    1 -2 0 7604.57
    1 2 0 7662.37
    1 -2 0 8053.86
    1 2 0 7837.57
    -1 2 0 7759.9
    1 2 0 7804.03
    1 -2 0 8049.8
    1 -2 0 7973.65
    -1 2 0 7906.59
    1 -2 0 7799.47
    1 -2 0 7642.37
    -1 -2 0 7927.35
    -1 -2 0 8053.44
    -1 -2 0 7840.95
    -1 -2 -1 7905.19
    1 -2 1 7720.1
    1 2 1 7666.69
    1 2 1 7866.97
    -1 -2 -1 7961.41
    -1 2 -1 7961.42
    1 -2 1 7798.19
    1 2 1 7721.74
    1 2 1 7999.02
    -1 -2 -1 7937.14
    -1 -2 -1 8066.84
    -1 2 -1 7733.97
    -1 2 -1 7780.24
    1 -2 1 8220.93
    1 -2 1 8021.05
    1 -2 1 7570.73
    -1 -2 -2 3625.89
    1 -2 2 3614.08
    1 2 2 3622.82
    -1 -2 -2 3671.08
    1 -2 2 3650.78
    1 -2 2 3645.71
    1 2 2 3649.64
    1 -2 2 3700.54
    1 2 2 3673.53
    1 -2 2 3588.85
    -1 2 -2 3556.6
    -1 -2 -3 222.42
    1 2 3 215.91
    1 -2 3 210.48
    1 -2 3 216.55
    -1 -2 -3 211
    -1 2 -3 210.79
    -1 -2 -3 224.45
    -1 2 -3 226.06
    1 2 3 203.65
    1 -2 3 225.77
    1 -2 3 222.49
    1 -2 3 212.04
    1 -2 3 212.07
    1 2 3 219.41
    1 -2 4 261.28
    1 -2 4 262.19
    1 -2 4 258.1
    1 2 4 259.63
    1 -2 4 256.89
    1 2 4 256.14
    -1 2 -4 256.21
    -1 -2 -4 260.65
    1 -2 4 254.69
    -1 -2 -4 254.21
    -1 2 -4 275.47
    -1 -2 -4 268.68
    1 -2 4 238.04
    -1 -2 -5 172.52
    -1 -2 -5 182.09
    1 -2 5 169.53
    -1 2 -5 174.05
    -1 -2 -5 180.11
    1 2 5 174.03
    -1 2 -5 166.93
    1 -2 5 161.42
    -1 -2 -5 168.82
    1 -2 5 171.83
    1 2 5 178.66
    1 2 5 166.58
    1 -2 5 168.75
    1 -2 6 93.77
    1 2 6 100.16
    1 2 6 91.99
    1 -2 6 93.58
    -1 -2 -6 93.73
    1 -2 6 92.89
    -1 2 -6 91.51
    -1 -2 -6 96.35
    -1 2 -6 92.54
    1 2 7 230.39
    1 2 7 228.86
    -1 -2 -7 228.55
    -1 -2 -7 246.22
    -1 2 -7 231.45
    1 -2 7 232.09
    -1 2 -7 229.98
    1 -2 7 232.23
    -1 -2 -7 207
    1 -2 7 230.77
    -1 2 -8 101.53
    1 -2 8 98.62
    1 -2 8 101.91
    -1 -2 -8 91.6
    -1 -2 -8 103.89
    1 2 8 105.71
    1 -2 8 101.82
    1 2 8 99.31
    -1 -2 -8 97.23
    1 -2 8 99.77
    -1 2 -8 98.28
    -1 -2 -8 98.52
    -1 -2 -9 136.87
    1 -2 9 132.27
    -1 2 -9 143.07
    -1 -2 -9 139.76
    1 2 9 142.74
    1 2 9 135.26
    1 2 9 145.73
    -1 -2 -9 133.22
    1 -2 9 136.41
    -1 -2 -9 123.18
    -1 2 -9 138.49
    -1 2 -9 135.93
    1 -2 9 141.61
    -1 -2 -9 132.16
    1 -2 9 131.71
    1 -2 10 4.35
    1 2 10 4.25
    -1 -2 -10 4.1
    -1 -2 -10 3.78
    -1 2 -10 3.46
    -1 2 -10 3.85
    1 2 10 4.07
    -1 -2 -10 4.42
    1 -2 10 5.44
    -1 -2 -10 4.51
    1 -2 10 5.58
    1 -2 10 4.66
    -1 2 -10 5.55
    -1 -2 -10 3.79
    1 2 10 3.95
    -1 -2 -10 4.43
    -1 -2 -11 79.14
    -1 2 -11 80.79
    1 2 11 75.4
    1 -2 11 77.13
    -1 2 -11 81.94
    1 -2 11 78.3
    -1 -2 -11 78.64
    -1 -2 -11 77.93
    1 -2 11 74.49
    -1 -2 -11 79.71
    -1 -2 -11 74.65
    1 -2 12 2.51
    1 -2 12 5.73
    1 2 12 4.56
    -1 -2 -12 3.88
    1 -2 12 3.93
    -1 -2 -12 4.69
    -1 2 -12 3.97
    -1 -2 -12 5.04
    -1 -2 -12 3.07
    -1 2 -12 2.76
    -1 -2 -12 3.38
    1 -2 13 47.56
    -1 -2 -13 49.1
    1 2 13 50.79
    -1 2 -13 53.64
    -1 -2 -13 51.16
    1 -2 13 47.93
    -1 2 -13 53.74
    -1 -2 -13 50.96
    -1 -2 -13 54.18
    -1 -2 -13 52.72
    1 -2 13 48.32
    1 -2 14 10.37
    -1 2 -14 13.17
    -1 2 -14 11.82
    1 -2 14 10.6
    -1 -2 -14 10.67
    -1 -2 -14 10.46
    -1 -2 -14 11.9
    1 2 14 10.12
    -1 -2 -14 10.14
    -1 -2 -14 12.5
    -1 -2 -15 52.35
    1 -2 15 47.8
    -1 -2 -15 59.41
    -1 -2 -15 55.99
    -1 2 -15 60.36
    1 2 15 54.7
    1 -2 15 49.89
    -1 2 -15 58.67
    1 2 15 53.87
    -1 2 -16 94.55
    1 2 16 79.23
    1 2 16 83.41
    -1 2 -16 96.5
    1 -2 16 80.64
    1 -2 16 80.11
    -1 -2 -16 89.22
    -1 -2 -16 83.02
    -1 -2 -16 90.85
    1 -2 17 5.37
    1 -2 17 4.54
    -1 -2 -17 4.88
    -1 -2 -17 5.65
    -1 -2 -17 7.04
    1 2 17 5.14
    -1 2 -17 4.41
    1 2 17 4.92
    -1 2 -17 5.78
    -1 -2 -18 46.58
    -1 -2 -18 39.82
    -1 2 -18 47.14
    1 -2 18 37.55
    1 2 18 38.33
    1 2 18 41
    -1 -2 -18 46.1
    1 -2 18 33.29
    1 2 19 22.09
    1 -2 19 23.6
    -1 -2 -19 22.11
    -1 -2 -19 23.11
    -1 2 -19 24.38
    1 -2 19 23.83
    1 2 19 20.29
    1 -2 20 -0.06
    1 2 20 1.39
    -1 -2 -20 1.48
    1 2 20 1.1
    1 -2 20 1.88
    -1 2 -20 2.93
    -1 -2 -20 3.16
    1 2 21 4.25
    -1 -3 21 1.84
    1 -3 -21 0.97
    1 -3 -20 26.51
    1 -3 -20 20.87
    1 -3 -20 20.46
    -1 -3 20 17.79
    -1 3 20 18.26
    -1 -3 20 18.48
    1 3 -20 23.74
    1 -3 -19 30.97
    -1 3 19 30.08
    1 3 -19 38.56
    -1 -3 19 26.78
    1 -3 -19 32.37
    1 -3 -19 37.58
    -1 3 19 27.43
    -1 -3 19 30.18
    1 -3 -18 3.39
    -1 -3 18 2.7
    -1 3 18 2.69
    -1 3 18 0.66
    1 -3 -18 1.42
    1 3 -18 2.34
    -1 -3 18 1.93
    1 -3 -18 2.14
    1 -3 -17 81.56
    -1 3 17 67.56
    1 3 -17 84.5
    -1 -3 17 66.77
    1 -3 -17 70.98
    1 3 -17 82.68
    1 -3 -17 75.11
    -1 -3 17 67.4
    -1 3 17 68.8
    -1 -3 16 74.18
    1 -3 -16 77.79
    1 -3 -16 89.37
    -1 3 16 73.84
    1 3 -16 85.83
    1 3 -16 90.18
    1 -3 -16 81.44
    -1 -3 16 73.85
    -1 3 16 74.76
    -1 -3 15 2.84
    -1 -3 15 4.22
    1 -3 -15 4.49
    -1 3 15 4.41
    1 -3 -15 4.39
    1 3 -15 4.67
    -1 -3 15 3.96
    1 3 -15 4.72
    -1 3 15 5.69
    1 -3 -15 5.25
    -1 -3 15 3.35
    1 -3 -14 144.6
    -1 -3 14 129.31
    -1 -3 14 141.94
    1 3 -14 153.11
    1 -3 -14 135.88
    -1 3 14 131.46
    1 -3 -14 147.69
    1 3 -14 149.59
    -1 3 14 141.55
    -1 -3 14 135.89
    -1 -3 14 128.48
    1 -3 -13 55.46
    1 -3 -13 50.63
    -1 3 13 48.14
    1 -3 -13 52.18
    -1 -3 13 46.73
    -1 -3 13 52.32
    -1 -3 13 49.31
    1 3 -13 54.41
    -1 3 13 54.28
    -1 -3 13 52.92
    1 -3 -12 28.25
    -1 -3 12 30.04
    -1 -3 12 25.8
    -1 3 12 28.45
    1 -3 -12 27.19
    -1 -3 12 26.98
    -1 3 12 25.89
    1 3 -12 28.36
    1 -3 -12 26.68
    1 -3 -11 32.92
    -1 -3 11 34.67
    -1 -3 11 34.16
    1 3 -11 34.45
    1 -3 -11 33.02
    -1 3 11 34.76
    -1 3 11 34.5
    -1 -3 11 34.69
    1 -3 -11 36.45
    -1 3 11 35.34
    -1 -3 11 26.23
    -1 -3 10 197.3
    1 -3 -10 208.37
    1 -3 -10 220.49
    -1 -3 10 208.34
    1 3 -10 227.82
    -1 3 10 231.24
    1 -3 -10 206.22
    -1 -3 10 210.41
    -1 3 10 206.59
    1 -3 -10 232.79
    -1 3 10 216.29
    -1 3 10 222.56
    1 3 -10 216.99
    1 -3 -10 214.11
    -1 3 9 177.84
    -1 -3 9 188.83
    -1 3 9 183.85
    -1 -3 9 173.39
    -1 -3 9 177.71
    -1 3 9 183.21
    1 -3 -9 180.86
    -1 3 9 179.12
    1 -3 -9 178.06
    1 3 -9 179.31
    -1 -3 9 155.74
    -1 -3 9 181.79
    -1 3 9 194.54
    1 -3 -9 191.98
    1 -3 -9 186.43
    1 -3 -9 177.26
    1 3 -9 188.74
    1 3 -8 335.3
    -1 -3 8 302.83
    -1 3 8 313.32
    -1 -3 8 339.61
    1 -3 -8 354.49
    -1 -3 8 328.53
    1 3 -8 328.68
    -1 -3 8 327.05
    -1 -3 8 337.85
    -1 3 8 359.53
    1 -3 -8 330.76
    1 3 -8 358.23
    1 -3 -8 363.23
    -1 3 8 342.63
    -1 3 8 353.93
    1 -3 -8 330.61
    -1 3 8 339.32
    1 -3 -7 125.47
    1 3 -7 135.9
    -1 -3 7 132.1
    -1 -3 7 137.42
    1 3 -7 139.07
    1 -3 -7 142.41
    -1 3 7 138.39
    -1 3 7 138.83
    1 -3 -7 129.96
    1 3 -7 129.72
    1 -3 -7 143.42
    -1 3 7 127.11
    -1 3 7 142.37
    -1 -3 7 134.9
    -1 -3 7 129.12
    -1 -3 7 129.14
    1 -3 -6 71.4
    -1 -3 6 63.74
    1 -3 -6 66.23
    -1 -3 6 62.78
    -1 -3 6 64.58
    -1 3 6 70.9
    -1 -3 6 63.42
    1 3 -6 63.58
    -1 3 6 66.27
    1 3 -6 68.33
    -1 3 6 67.11
    -1 -3 6 64.34
    1 -3 -6 64.87
    -1 -3 5 292.36
    -1 3 5 297.96
    -1 -3 5 284.58
    1 -3 -5 299.8
    1 -3 -5 283.55
    -1 -3 5 284.99
    1 3 -5 289.57
    -1 -3 5 290.46
    1 -3 -5 311.9
    1 -3 -4 29.56
    1 -3 -4 30.34
    1 3 -4 29.46
    -1 -3 4 25.86
    -1 -3 4 25.29
    -1 3 4 29.04
    1 3 -4 25.79
    1 -3 -4 26.79
    -1 -3 4 26.57
    -1 -3 4 29.27
    1 -3 -4 26.39
    1 3 -4 27.9
    1 -3 -4 29.52
    1 3 -3 60.76
    -1 -3 3 62.99
    -1 3 3 57.17
    1 -3 -3 68.13
    1 -3 -3 64.06
    -1 3 3 65.23
    1 3 -3 66.59
    1 -3 -3 67.21
    -1 -3 3 63.14
    -1 -3 3 63.08
    1 -3 -3 64.47
    -1 3 3 65.03
    1 -3 -3 59.61
    1 3 -3 63.18
    -1 -3 3 65.47
    -1 -3 3 66.85
    -1 -3 2 274.84
    -1 3 2 267.15
    1 3 -2 271.84
    1 3 -2 256.52
    1 -3 -2 271.22
    1 -3 -2 262.98
    1 -3 -2 268.2
    1 -3 -2 259.5
    1 -3 -2 288.94
    -1 -3 2 277.67
    -1 -3 2 263.09
    -1 -3 2 284.66
    1 3 -2 265.71
    -1 -3 2 278.42
    -1 -3 2 268.48
    -1 3 2 272.61
    1 -3 -2 266.07
    1 -3 -1 422.71
    -1 3 1 417.92
    1 -3 -1 445.66
    1 -3 -1 425.7
    1 3 -1 435.13
    -1 -3 1 425.17
    1 -3 -1 439.86
    -1 -3 1 438.63
    -1 -3 1 403.47
    -1 -3 1 424.65
    1 -3 -1 416.12
    1 -3 -1 423.31
    -1 -3 1 432.22
    -1 -3 1 418.03
    1 -3 -1 432.16
    1 3 -1 410.56
    -1 -3 1 416.99
    -1 3 1 411.29
    1 3 -1 415.76
    -1 -3 0 221.31
    -1 3 0 220.72
    -1 -3 0 208.25
    1 -3 0 207.49
    -1 -3 0 215.32
    1 -3 0 218.59
    1 3 0 212.02
    1 3 0 218.79
    1 -3 0 218.95
    1 -3 0 222.54
    1 -3 0 211.35
    1 -3 0 224.89
    1 -3 0 229.27
    -1 -3 0 211.15
    1 3 0 212
    1 3 0 212.54
    -1 3 0 219.61
    -1 -3 0 203.38
    1 -3 0 217.34
    -1 3 0 224.2
    -1 -3 -1 105.94
    -1 -3 -1 105.14
    1 -3 1 105.74
    1 -3 1 110.35
    -1 3 -1 106.68
    1 -3 1 103.93
    1 3 1 106.33
    -1 -3 -1 105.7
    1 -3 1 104.72
    1 -3 1 107.23
    1 -3 1 105.3
    1 3 1 99.32
    -1 3 -1 111.65
    1 -3 1 102.64
    -1 -3 -1 111.92
    -1 -3 -1 96.48
    -1 -3 -1 103.46
    -1 3 -1 101.67
    -1 -3 -1 107.56
    1 3 1 105.64
    -1 -3 -2 47.4
    -1 -3 -2 42.67
    -1 3 -2 43.14
    1 -3 2 42.31
    -1 -3 -2 41.63
    -1 3 -2 46.92
    1 3 2 41.88
    1 -3 2 42.37
    1 -3 2 48.66
    -1 -3 -2 43.17
    1 3 2 44.34
    -1 3 -2 39.8
    1 -3 2 42.28
    1 3 2 43.24
    -1 -3 -2 42.14
    1 -3 2 46.42
    1 -3 2 42.47
    -1 -3 -3 11.55
    1 3 3 12.59
    -1 -3 -3 13.45
    -1 -3 -3 13.24
    1 3 3 10.43
    1 -3 3 11.3
    1 -3 3 10.98
    1 -3 3 16.28
    1 3 3 8.07
    1 -3 3 10.75
    -1 3 -3 11.89
    -1 3 -3 11.1
    1 -3 3 11.95
    1 -3 3 10.52
    1 3 4 59.77
    1 3 4 60.33
    1 -3 4 64.04
    -1 -3 -4 63.12
    -1 3 -4 61.31
    1 3 4 46.27
    1 -3 4 60.92
    1 -3 4 57.88
    1 -3 4 59.69
    1 -3 4 57.1
    -1 -3 -4 60.71
    1 3 4 56.88
    -1 -3 -4 58.14
    1 -3 4 62.41
    -1 -3 -5 172.88
    -1 -3 -5 196.35
    1 3 5 174.51
    1 -3 5 186.45
    1 -3 5 169.71
    1 3 5 176.72
    -1 3 -5 176.48
    1 -3 5 178.49
    -1 -3 -5 181.65
    1 -3 5 183.32
    1 3 5 181.68
    1 3 5 172.06
    -1 -3 -5 188.3
    1 3 5 179.44
    1 -3 5 180.4
    1 -3 5 176.37
    1 -3 6 448.4
    1 -3 6 410.24
    -1 3 -6 465.99
    -1 -3 -6 463.78
    1 -3 6 464.37
    1 3 6 435.07
    1 3 6 451.93
    -1 3 -6 442.25
    1 3 6 454.93
    -1 -3 -6 446.3
    1 3 6 461.45
    1 -3 6 441.61
    -1 -3 -6 486.02
    1 -3 6 430.41
    1 -3 6 429.63
    -1 -3 -6 438.84
    1 3 6 453.15
    1 3 6 452.22
    1 -3 6 460.23
    -1 -3 -6 482.26
    1 3 7 13.13
    1 3 7 10.22
    1 -3 7 11.6
    1 -3 7 11.17
    -1 -3 -7 12.48
    -1 3 -7 12.12
    1 -3 7 9.67
    1 3 7 12.76
    -1 -3 -7 10.79
    -1 -3 -7 12.32
    -1 -3 -7 11.8
    -1 3 -7 11.56
    -1 3 -7 13.31
    1 -3 7 12.49
    1 3 7 10.71
    1 3 7 11.01
    1 -3 7 11.16
    -1 -3 -7 13.64
    1 -3 7 11.57
    1 3 8 295.52
    1 3 8 271.75
    1 3 8 269.52
    -1 3 -8 289.57
    -1 -3 -8 278.94
    -1 -3 -8 268.67
    1 -3 8 259.47
    -1 -3 -8 289.79
    -1 3 -8 269.19
    1 3 8 271.51
    1 -3 8 292.75
    -1 -3 -8 268.79
    1 -3 8 264.74
    -1 -3 -8 293.14
    1 3 8 286.04
    1 -3 8 258.03
    1 -3 8 273.53
    1 3 9 87.85
    1 -3 9 88.2
    -1 -3 -9 78.44
    1 -3 9 86.2
    -1 -3 -9 93.28
    -1 3 -9 98.83
    -1 -3 -9 91.07
    -1 3 -9 92.12
    1 -3 9 85.87
    1 -3 9 94.62
    1 -3 9 85.95
    1 3 9 86.66
    1 3 9 90.2
    -1 -3 -9 90.05
    -1 -3 -9 87.14
    1 3 9 96.76
    -1 -3 -9 91.02
    -1 -3 -10 102.39
    -1 -3 -10 104.57
    -1 -3 -10 99.63
    1 -3 10 94.51
    -1 3 -10 101.34
    1 -3 10 100.33
    -1 -3 -10 101.18
    -1 -3 -10 81.89
    1 3 10 99.45
    -1 -3 -10 111.24
    1 3 10 99.12
    1 -3 10 101.22
    1 -3 10 97.57
    1 -3 11 32.28
    1 -3 11 35.24
    -1 3 -11 36.52
    1 -3 11 34.56
    -1 -3 -11 32.29
    1 3 11 34.59
    -1 -3 -11 36.5
    1 3 11 36.72
    1 -3 11 32.7
    -1 -3 -11 27.43
    -1 -3 -11 35.15
    1 3 12 64.35
    1 -3 12 61.73
    -1 3 -12 69.78
    1 -3 12 63.78
    1 -3 12 63.22
    -1 3 -12 68.49
    1 -3 12 65.18
    -1 -3 -12 66.4
    -1 -3 -12 66.57
    1 3 12 64.31
    -1 -3 -12 66.78
    1 -3 13 34.71
    -1 -3 -13 35.39
    1 3 13 36.1
    -1 -3 -13 37
    1 3 13 33.42
    1 -3 13 31.93
    -1 3 -13 38.36
    1 -3 13 30.77
    -1 -3 -13 36.27
    1 -3 13 32.84
    -1 3 -13 38.54
    -1 -3 -14 5.33
    -1 3 -14 5.01
    1 -3 14 3.95
    1 -3 14 4.28
    -1 3 -14 3.52
    1 -3 14 4.68
    1 3 14 2.84
    -1 -3 -14 5.34
    1 3 14 5.03
    -1 -3 -14 4.71
    -1 -3 -15 3.76
    1 -3 15 2.45
    1 3 15 1.48
    -1 -3 -15 3.17
    1 3 15 3.19
    -1 -3 -15 2.45
    -1 3 -15 2.31
    -1 3 -15 3.53
    1 -3 15 2.73
    1 3 16 11.44
    1 3 16 12.66
    -1 -3 -16 13.28
    -1 -3 -16 14.2
    -1 -3 -16 11.83
    1 -3 16 11.39
    -1 3 -16 15.82
    1 -3 16 14.38
    -1 -3 -17 8.51
    1 3 17 7.82
    1 -3 17 8.86
    -1 -3 -17 11.61
    1 3 17 9.57
    -1 3 -17 12.08
    1 -3 17 11.8
    -1 -3 -17 8.9
    -1 3 -18 11.83
    1 3 18 9.58
    -1 -3 -18 10.55
    1 3 18 11.34
    1 -3 18 8.36
    -1 -3 -18 9.78
    1 -3 18 8.01
    -1 -3 -18 10.11
    -1 3 -19 13.76
    -1 -3 -19 12.3
    -1 -3 -19 11.02
    1 -3 19 8.89
    1 3 19 12.4
    1 -3 19 12.01
    -1 -3 -19 13.35
    1 -3 20 9.55
    1 3 20 13.5
    1 -3 21 4.36
    -1 -4 21 1.63
    1 -4 -21 2.97
    1 -4 -20 -0.6
    -1 -4 20 -0.61
    -1 4 20 0.42
    -1 4 19 4.33
    -1 -4 19 2.91
    1 -4 -19 5.35
    -1 -4 19 1.67
    1 -4 -19 4.36
    1 -4 -19 1.35
    1 -4 -18 55.36
    -1 -4 18 46.69
    1 -4 -18 44.92
    -1 -4 18 44.66
    -1 4 18 46.05
    1 -4 -18 45.43
    1 -4 -17 7.81
    -1 4 17 5.21
    -1 -4 17 5.16
    1 -4 -17 7.03
    -1 -4 17 6.2
    1 -4 -17 6.01
    -1 -4 16 6.97
    1 4 -16 9.46
    1 -4 -16 7.48
    1 -4 -16 9.87
    1 -4 -16 6.14
    -1 4 16 8.95
    -1 -4 16 7.26
    -1 -4 15 32.84
    1 -4 -15 37.66
    1 4 -15 39.99
    1 -4 -15 35.98
    -1 4 15 35.83
    -1 -4 15 33.58
    1 -4 -15 38.5
    -1 4 15 32.97
    -1 -4 14 1.92
    1 -4 -14 1.69
    -1 -4 14 1.71
    -1 4 14 2.41
    -1 4 14 1.95
    1 4 -14 4.41
    1 -4 -14 3.08
    1 -4 -14 4.19
    1 4 -14 2.71
    1 -4 -13 51.68
    -1 -4 13 57.63
    -1 -4 13 54.98
    -1 4 13 57.3
    -1 -4 13 50.56
    1 -4 -13 61.05
    1 -4 -13 62.27
    1 4 -13 60.9
    1 4 -13 59.72
    -1 4 13 49.61
    -1 -4 13 57.78
    1 -4 -12 71.77
    -1 -4 12 74.95
    1 -4 -12 72.52
    1 4 -12 72.81
    -1 4 12 69.45
    1 4 -12 76.38
    -1 -4 12 71.04
    1 -4 -12 71.95
    -1 4 12 61.39
    -1 -4 12 71.55
    1 -4 -11 30.39
    1 -4 -11 29.72
    1 -4 -11 31.85
    -1 4 11 24.03
    1 4 -11 32.63
    -1 -4 11 28.61
    -1 4 11 31.78
    1 4 -11 31.8
    -1 -4 11 21.53
    -1 -4 11 30.21
    -1 -4 11 27.09
    -1 -4 11 32.37
    1 4 -10 11.53
    1 -4 -10 13.29
    1 4 -10 10.73
    -1 4 10 11.63
    -1 -4 10 10.91
    -1 -4 10 10.96
    -1 4 10 11.43
    -1 -4 10 11.9
    -1 4 10 5.44
    1 -4 -10 12.25
    1 -4 -10 12.1
    -1 -4 10 9.48
    -1 -4 10 13.46
    1 -4 -9 10.32
    1 -4 -9 11.2
    -1 -4 9 9.2
    -1 -4 9 9.63
    -1 -4 9 11.12
    -1 -4 9 10.1
    1 4 -9 11.52
    1 -4 -9 9.92
    1 4 -9 10.58
    -1 -4 9 11.92
    1 -4 -9 11.18
    -1 4 9 10.63
    -1 4 9 11.9
    1 4 -8 70.67
    1 -4 -8 68.36
    1 -4 -8 65.63
    -1 4 8 67.53
    -1 -4 8 67.53
    1 -4 -8 64.45
    -1 -4 8 68.6
    -1 4 8 68.04
    -1 -4 8 67.69
    -1 4 8 74.94
    1 4 -8 64.5
    -1 -4 8 64.91
    -1 -4 8 67.71
    1 4 -8 72.14
    -1 -4 7 2.11
    -1 -4 7 2.06
    -1 4 7 1.92
    1 4 -7 2.68
    1 -4 -7 2.61
    1 4 -7 1.78
    1 -4 -7 2.26
    1 -4 -7 3.01
    1 4 -7 2.66
    -1 -4 7 0.69
    -1 4 7 1.82
    1 -4 -7 2.24
    -1 -4 7 2.45
    -1 -4 7 3.82
    -1 4 7 2.07
    -1 -4 7 2.34
    -1 -4 7 1.9
    1 -4 -7 3.89
    1 4 -6 47.92
    1 4 -6 45.07
    -1 -4 6 44.04
    -1 4 6 48.5
    1 -4 -6 47.84
    1 -4 -6 47.65
    1 4 -6 44.83
    -1 4 6 48.97
    -1 4 6 46.48
    -1 -4 6 46.43
    -1 -4 6 48.64
    -1 -4 6 43.11
    1 -4 -6 43.7
    1 -4 -6 46.49
    -1 -4 6 46.57
    1 -4 -6 51.64
    -1 -4 6 45.47
    -1 -4 6 44.44
    1 -4 -5 32.84
    -1 4 5 35.81
    -1 4 5 35.92
    1 -4 -5 36.44
    -1 -4 5 34.93
    1 4 -5 37.28
    -1 -4 5 32.52
    1 -4 -5 34.53
    1 4 -5 34
    1 -4 -5 36.9
    1 -4 -5 37.13
    -1 -4 5 34.38
    -1 -4 5 33.79
    1 4 -5 29.78
    -1 -4 5 34.7
    -1 4 5 35.35
    1 -4 -4 41.39
    1 4 -4 38.74
    -1 4 4 38.94
    1 -4 -4 35.87
    1 4 -4 33.58
    1 4 -4 34.88
    1 -4 -4 40.1
    -1 4 4 38.06
    1 -4 -4 39.88
    -1 -4 4 36.77
    1 -4 -4 36.78
    -1 -4 4 39
    -1 4 4 37.23
    -1 -4 4 37.45
    -1 4 4 38.49
    1 -4 -4 38.61
    -1 -4 4 37.38
    -1 4 4 29.63
    -1 -4 4 36.29
    -1 -4 4 35.69
    1 -4 -4 37.11
    -1 -4 4 37.76
    1 -4 -3 28.83
    -1 -4 3 27.16
    -1 4 3 28.65
    -1 -4 3 29.27
    1 4 -3 30.23
    -1 4 3 28.66
    1 -4 -3 33.38
    -1 -4 3 29.87
    1 -4 -3 30.76
    -1 4 3 25.94
    1 4 -3 26.7
    -1 -4 3 28.51
    1 -4 -3 31.05
    -1 -4 3 29.59
    1 -4 -3 30.43
    -1 -4 3 30.19
    1 -4 -3 27.62
    -1 -4 3 28.68
    1 4 -3 28.56
    1 -4 -3 28.96
    1 -4 -3 27.77
    -1 -4 2 52.76
    1 -4 -2 50.33
    -1 -4 2 49.73
    1 -4 -2 54.82
    1 -4 -2 52.47
    -1 -4 2 59.32
    -1 -4 2 50.59
    1 4 -2 47.85
    -1 4 2 56.06
    1 -4 -2 50.01
    -1 -4 2 51.68
    1 -4 -2 52.08
    1 -4 -2 57.1
    1 4 -2 51.26
    1 4 -2 52.88
    1 -4 -2 39.55
    1 -4 -2 51.54
    -1 -4 2 49.7
    1 4 -2 46.89
    -1 4 2 49.99
    -1 -4 2 50.3
    -1 -4 2 49.73
    1 -4 -2 61.97
    1 -4 -1 540.61
    -1 -4 1 493.34
    1 -4 -1 511.22
    -1 -4 1 504.47
    1 -4 -1 525.42
    1 -4 -1 511.03
    1 -4 -1 519.52
    1 -4 -1 491.58
    -1 -4 1 509.25
    -1 -4 1 532.4
    1 4 -1 510.35
    1 4 -1 495.93
    -1 -4 1 524.1
    1 4 -1 522.85
    1 -4 -1 525.4
    -1 -4 1 504.63
    -1 4 1 489.04
    -1 4 1 520.49
    1 -4 -1 543.3
    -1 -4 1 512.15
    1 4 -1 497.12
    1 -4 0 1409.19
    -1 -4 0 1450.92
    1 4 0 1387.47
    1 -4 0 1397.64
    1 -4 0 1435.82
    -1 4 0 1436.82
    -1 4 0 1528.13
    -1 -4 0 1425.19
    -1 -4 0 1486.97
    1 -4 0 1512.27
    -1 -4 0 1441.98
    1 -4 0 1422.14
    1 4 0 1498.51
    -1 -4 0 1438.34
    1 -4 0 1434.69
    1 4 0 1480.3
    -1 4 0 1412.06
    1 -4 0 1486.88
    -1 -4 0 1421.47
    -1 -4 0 1414.45
    1 -4 0 1372
    -1 4 -1 3215.44
    1 -4 1 3302.94
    1 -4 1 3290.67
    1 4 1 3187.53
    -1 4 -1 3234.13
    1 4 1 3283.67
    -1 -4 -1 3264.68
    1 -4 1 3228.51
    -1 4 -1 3263.57
    1 -4 1 3413.4
    -1 -4 -1 3252.94
    1 -4 1 3255.55
    -1 -4 -1 3264.5
    1 -4 1 3111.07
    -1 4 -1 3145.71
    1 4 1 3320.35
    -1 -4 -1 3174.43
    1 4 1 3268.13
    -1 -4 -1 3420.33
    1 -4 1 3221.82
    -1 -4 -1 3353.95
    -1 -4 -1 3346.32
    1 -4 1 3163.07
    1 -4 1 3332.57
    1 4 2 1169.67
    -1 -4 -2 1225.29
    1 4 2 1137.71
    -1 4 -2 1165.77
    -1 -4 -2 1169.79
    -1 -4 -2 1160.01
    -1 -4 -2 1184.92
    1 -4 2 1183.36
    -1 -4 -2 1162.7
    1 -4 2 1182.23
    -1 4 -2 1194.38
    -1 4 -2 1188.57
    -1 -4 -2 1261.7
    1 -4 2 1202.83
    1 -4 2 1171.27
    1 -4 2 1223.79
    1 4 2 1151.3
    1 -4 2 1158.11
    1 4 2 1228.99
    -1 -4 -2 1247.9
    1 -4 2 1210.27
    -1 4 -2 1177.99
    1 -4 3 102.87
    1 4 3 107.02
    -1 -4 -3 104.84
    -1 -4 -3 106.21
    -1 -4 -3 106.57
    -1 4 -3 103.88
    1 4 3 100.65
    1 4 3 102.88
    -1 4 -3 106.3
    1 -4 3 98.86
    -1 -4 -3 110.58
    1 4 3 99.39
    1 -4 3 105.5
    1 -4 3 107.55
    1 4 3 105.85
    1 -4 3 107.71
    1 -4 3 97.63
    -1 -4 -3 112.28
    -1 -4 -3 100.81
    -1 4 -4 18.09
    1 4 4 16.87
    1 -4 4 18.75
    1 -4 4 16.98
    1 4 4 13.47
    -1 -4 -4 20.38
    -1 -4 -4 17.84
    1 -4 4 17.68
    1 -4 4 17.84
    1 4 4 17.53
    1 4 4 16.25
    -1 -4 -4 17.92
    1 -4 4 18.12
    1 4 4 18.31
    -1 -4 -4 19.71
    -1 4 -4 19.27
    -1 -4 -4 17.46
    1 4 5 5.02
    1 -4 5 4.01
    -1 -4 -5 5.67
    -1 4 -5 5.34
    1 4 5 4.38
    -1 4 -5 6.04
    1 -4 5 5.28
    1 -4 5 4.24
    1 -4 5 4.29
    -1 -4 -5 4.59
    -1 -4 -5 5.42
    -1 4 -5 5.44
    -1 -4 -5 5.17
    1 -4 5 5.48
    1 4 5 3.83
    -1 -4 -5 5.64
    1 4 5 6.24
    1 -4 5 5.3
    1 -4 6 28.39
    -1 -4 -6 33.84
    -1 -4 -6 30.75
    -1 -4 -6 29.62
    -1 4 -6 27.31
    -1 -4 -6 31.45
    1 -4 6 30.6
    1 -4 6 30
    1 4 6 27.95
    -1 -4 -6 28.92
    1 4 6 30.17
    1 -4 6 30.49
    1 4 6 32.37
    1 -4 6 32.21
    1 4 6 28.3
    -1 4 -6 33.38
    -1 4 -6 30.01
    1 4 6 27.8
    1 4 7 65.39
    1 -4 7 67.52
    1 -4 7 67.14
    -1 -4 -7 71.08
    -1 -4 -7 64.8
    -1 4 -7 69.95
    1 -4 7 67.54
    -1 4 -7 68.31
    1 -4 7 67.93
    -1 4 -7 70.79
    1 -4 7 68.31
    1 4 7 71.83
    1 4 7 70.65
    1 -4 7 68.18
    -1 -4 -7 68.95
    1 4 7 74.45
    1 -4 7 66.36
    1 -4 8 43.5
    -1 -4 -8 52.64
    -1 4 -8 49.43
    -1 -4 -8 48.78
    1 -4 8 45.59
    1 -4 8 44.71
    1 4 8 45.97
    1 -4 8 45.96
    1 4 8 48.35
    1 -4 8 49.1
    1 -4 8 42.55
    1 4 8 46.14
    -1 4 -8 48.56
    -1 -4 -8 47.1
    -1 4 -8 50.95
    -1 -4 -9 131.59
    1 4 9 133.54
    1 4 9 124.47
    1 -4 9 119
    -1 -4 -9 124.71
    -1 4 -9 135.55
    -1 -4 -9 131.46
    1 4 9 128.64
    1 -4 9 134.79
    -1 4 -9 133.48
    1 -4 9 128.9
    1 -4 9 131.88
    -1 -4 -10 0.91
    1 -4 10 1.3
    -1 4 -10 1.56
    1 -4 10 0.35
    -1 -4 -10 0.17
    1 4 10 1.85
    1 4 10 1.13
    -1 4 -10 2.35
    -1 -4 -10 2.18
    1 -4 10 1.42
    1 4 10 -0.28
    1 -4 10 0.81
    1 4 11 8.67
    -1 4 -11 10.62
    1 -4 11 9.62
    -1 -4 -11 9.17
    1 -4 11 8.14
    -1 -4 -11 5.94
    -1 4 -11 8.35
    -1 -4 -11 7.59
    1 4 11 7.81
    -1 -4 -11 11.39
    1 -4 11 8.91
    1 -4 11 7.36
    1 -4 12 48.44
    -1 -4 -12 47.24
    -1 4 -12 48.94
    -1 4 -12 47.16
    1 4 12 44.76
    1 -4 12 48.66
    1 4 12 44.9
    -1 -4 -12 46.16
    1 -4 12 42.21
    1 -4 12 44.52
    -1 -4 -12 48.39
    1 -4 13 90.44
    1 4 13 84.79
    -1 4 -13 94.86
    1 4 13 85.58
    -1 -4 -13 85.41
    1 -4 13 83.19
    -1 -4 -13 97.37
    -1 -4 -13 93.46
    1 -4 13 84.75
    -1 4 -13 94.52
    1 -4 14 6.93
    -1 -4 -14 8.46
    -1 -4 -14 12.69
    -1 -4 -14 10.69
    1 4 14 8.17
    -1 4 -14 13.34
    -1 4 -14 11.99
    1 4 14 10.22
    1 -4 14 8.04
    1 -4 15 36.36
    1 4 15 38.52
    -1 -4 -15 44.16
    1 4 15 36.83
    -1 -4 -15 39.33
    1 -4 15 37.39
    -1 -4 -15 42.2
    1 -4 16 0.67
    -1 -4 -16 2.2
    1 4 16 -0.17
    1 -4 16 0.54
    -1 -4 -16 0.81
    -1 -4 -16 0.43
    1 -4 17 15.27
    -1 -4 -17 16.78
    1 -4 17 15.87
    -1 -4 -17 16.15
    1 4 17 15.41
    -1 -4 -17 18.42
    -1 -4 -18 31.33
    1 4 18 27.43
    1 -4 18 22.98
    1 -4 18 22.57
    -1 -4 -18 25.8
    -1 -4 -18 22.51
    1 4 19 16.97
    1 -4 19 11.34
    -1 -4 -19 13.12
    1 4 20 0.37
    1 -4 20 1.95
    -1 5 20 7.35
    1 -5 -19 2.35
    -1 5 19 -1.12
    -1 -5 19 0.51
    1 -5 -18 10.97
    -1 -5 18 8.44
    -1 5 18 11.68
    -1 -5 17 52.88
    1 -5 -17 57.46
    1 -5 -17 56.49
    -1 -5 17 50.76
    -1 5 17 53.03
    1 -5 -17 62.08
    1 5 -17 63.67
    1 5 -16 97.48
    1 -5 -16 100.11
    1 -5 -16 93.46
    -1 5 16 88.85
    -1 -5 16 84.8
    -1 -5 16 76.67
    1 -5 -16 90.27
    -1 -5 15 28.04
    1 5 -15 38.86
    -1 -5 15 32.1
    1 5 -15 35.8
    1 -5 -15 39.82
    1 -5 -15 43.38
    -1 5 15 37.04
    1 -5 -15 34.98
    1 -5 -14 56.53
    -1 -5 14 50.41
    -1 5 14 49.82
    1 -5 -14 53.27
    1 -5 -14 50.99
    -1 -5 14 45.05
    1 5 -14 53.07
    1 5 -14 54.53
    -1 -5 13 16.85
    1 -5 -13 18.81
    1 5 -13 24.11
    1 5 -13 21.94
    -1 5 13 17.23
    -1 -5 13 20.93
    1 -5 -13 17.78
    1 -5 -13 22.77
    1 -5 -12 9.59
    1 5 -12 6.67
    1 -5 -12 9.01
    1 -5 -12 8.29
    -1 -5 12 7.76
    -1 -5 12 7.08
    1 5 -12 9.42
    -1 5 12 8.11
    1 -5 -11 4.76
    1 5 -11 1.94
    -1 -5 11 4.37
    -1 5 11 2.22
    1 -5 -11 3.72
    -1 -5 11 1.76
    1 -5 -11 4.17
    -1 -5 11 3.32
    1 5 -11 3.98
    -1 -5 10 4.85
    -1 -5 10 4.6
    1 -5 -10 4.94
    1 5 -10 3.32
    -1 -5 10 4.72
    1 -5 -10 5.72
    -1 -5 10 4.34
    1 -5 -10 4.28
    -1 -5 10 2.83
    1 5 -10 5.21
    -1 5 10 3.98
    1 -5 -10 5.19
    -1 5 9 9.58
    1 -5 -9 11.8
    -1 -5 9 8.77
    -1 -5 9 10
    -1 -5 9 8.88
    1 -5 -9 10.26
    1 5 -9 11.87
    1 -5 -9 10.7
    -1 -5 9 9.05
    -1 -5 9 11.43
    1 5 -9 10.16
    1 -5 -9 11.93
    1 5 -8 5.77
    1 5 -8 4.92
    -1 5 8 6.71
    -1 -5 8 6.63
    -1 -5 8 4.6
    1 -5 -8 6.76
    -1 -5 8 6.24
    1 -5 -8 5.91
    -1 -5 8 5.47
    1 -5 -8 6.17
    1 -5 -8 4.62
    -1 -5 8 7.5
    -1 -5 8 5.79
    1 5 -7 8.06
    -1 -5 7 8.27
    1 5 -7 8.34
    1 -5 -7 8.46
    1 -5 -7 7.15
    -1 -5 7 8.26
    -1 -5 7 7.4
    -1 -5 7 7.24
    1 -5 -7 10.56
    -1 5 7 7.89
    1 5 -7 8.9
    -1 -5 7 9.63
    -1 -5 7 8.85
    -1 -5 6 98.59
    -1 -5 6 95.65
    1 5 -6 103.6
    1 5 -6 99.6
    -1 -5 6 99.01
    1 -5 -6 98.87
    1 -5 -6 102.15
    -1 5 6 77.25
    -1 5 6 97.88
    1 -5 -6 97.91
    1 5 -6 94.33
    -1 -5 6 105.01
    -1 -5 6 92.73
    -1 -5 6 99.54
    -1 -5 5 23.67
    -1 -5 5 20.4
    -1 -5 5 22.33
    1 5 -5 22.13
    -1 -5 5 19.51
    -1 -5 5 18.95
    1 -5 -5 21.56
    1 5 -5 25.07
    1 5 -5 21.67
    1 -5 -5 20.46
    -1 5 5 21.5
    -1 5 5 23.89
    -1 -5 5 22.12
    1 -5 -5 21.52
    1 5 -5 19.73
    -1 -5 4 15.26
    1 -5 -4 18.03
    -1 5 4 17.32
    -1 5 4 15.39
    1 -5 -4 15.59
    1 5 -4 14.59
    1 5 -4 16.72
    1 -5 -4 15.93
    -1 -5 4 15.13
    -1 -5 4 15.98
    -1 -5 4 15.82
    1 5 -4 15.85
    1 -5 -4 16.44
    1 5 -4 15.26
    -1 -5 4 15.99
    -1 -5 4 15.79
    -1 -5 3 33.78
    1 -5 -3 33.73
    -1 -5 3 36.49
    1 5 -3 32.75
    -1 -5 3 29.73
    1 -5 -3 34.76
    -1 5 3 34.6
    -1 5 3 34.68
    -1 -5 3 37.22
    1 5 -3 34.33
    1 -5 -3 35.01
    -1 -5 3 36.66
    1 -5 -3 31.6
    1 5 -3 38.82
    -1 -5 2 74.99
    -1 -5 2 75.02
    1 -5 -2 77.15
    1 -5 -2 78.87
    -1 -5 2 71.75
    1 -5 -2 79.68
    -1 -5 2 74.31
    1 5 -2 71.01
    1 5 -2 70.23
    1 -5 -2 76.2
    -1 -5 2 72.79
    -1 5 2 79.92
    1 -5 -2 74.77
    1 -5 -2 74.65
    -1 5 2 69.66
    1 5 -2 75.09
    1 -5 -2 56.57
    -1 -5 2 78.82
    -1 5 1 6.37
    1 -5 -1 6.02
    1 5 -1 5.49
    -1 -5 1 4.96
    1 -5 -1 6.47
    1 5 -1 5.96
    -1 -5 1 7.59
    -1 -5 1 5.07
    1 -5 -1 7.75
    1 -5 -1 7.11
    1 5 -1 7.42
    1 -5 -1 6.79
    -1 -5 1 6.42
    -1 -5 1 6.78
    -1 -5 1 7.39
    1 -5 -1 4.97
    -1 5 1 7.45
    -1 -5 0 63.12
    1 -5 0 61.55
    -1 -5 0 58.93
    1 -5 0 61.98
    1 5 0 55.37
    1 -5 0 58.44
    -1 5 0 60.84
    -1 -5 0 60.23
    1 -5 0 58.42
    -1 -5 0 64.27
    1 5 0 57.43
    1 -5 0 59.28
    -1 -5 0 61.73
    -1 5 0 59.94
    1 -5 0 59.27
    1 -5 0 60.04
    1 5 0 62.08
    -1 -5 0 60.81
    -1 -5 0 57.1
    1 -5 1 15.58
    -1 -5 -1 14.81
    1 -5 1 14.96
    1 5 1 14.48
    -1 5 -1 16.37
    1 5 1 14.24
    1 5 1 15.98
    1 -5 1 15.41
    -1 -5 -1 16.92
    -1 -5 -1 15.92
    -1 5 -1 16.33
    -1 -5 -1 15.78
    1 -5 1 16.32
    -1 -5 -1 18.85
    1 -5 1 15.58
    -1 -5 -1 16.37
    1 -5 1 11.94
    -1 5 -1 18.04
    1 -5 1 16.43
    -1 5 -1 16.3
    1 -5 1 16.11
    1 5 2 20.17
    1 -5 2 23.19
    1 5 2 20.21
    1 -5 2 17.97
    1 -5 2 20.95
    1 -5 2 21.66
    -1 5 -2 21.14
    -1 -5 -2 22.78
    -1 -5 -2 22.19
    -1 -5 -2 21.01
    1 -5 2 20.65
    -1 5 -2 23.13
    -1 5 -2 19.83
    1 -5 2 20.71
    -1 -5 -2 21.77
    1 5 2 21.44
    1 -5 2 21.75
    1 5 2 20.28
    1 -5 2 19.17
    -1 -5 -3 0.52
    1 5 3 0.64
    -1 -5 -3 0.83
    1 5 3 1.22
    1 -5 3 2
    -1 5 -3 1.27
    1 -5 3 0.25
    1 -5 3 0.86
    -1 5 -3 0.39
    1 -5 3 1.21
    -1 -5 -3 1.93
    1 5 3 0.21
    1 -5 3 1.41
    1 5 3 0.9
    1 -5 3 1.84
    -1 -5 -4 65.1
    -1 5 -4 65.87
    1 -5 4 59.55
    -1 5 -4 66.57
    1 -5 4 61.39
    1 5 4 60.09
    1 -5 4 69.5
    1 -5 4 66.03
    -1 5 -4 65.31
    1 5 4 63.63
    -1 -5 -4 66.35
    1 -5 4 64.81
    -1 -5 -4 63.62
    1 -5 4 63.78
    1 5 4 59.91
    -1 -5 -5 61.76
    1 5 5 59.26
    1 -5 5 61.52
    1 -5 5 60.19
    -1 -5 -5 61.52
    -1 5 -5 63.42
    -1 5 -5 63.79
    1 5 5 62.91
    1 -5 5 60.33
    1 5 5 62.11
    -1 5 -5 61.55
    1 -5 5 59.98
    1 -5 5 61.76
    -1 -5 -5 58.81
    1 -5 6 38.34
    -1 5 -6 41.12
    -1 5 -6 39.39
    -1 -5 -6 40.73
    1 -5 6 39.05
    1 5 6 38.04
    1 5 6 40.55
    1 -5 6 38.57
    -1 5 -6 38.18
    -1 -5 -6 40.42
    1 -5 6 42.24
    -1 -5 -6 43.01
    -1 5 -7 115.45
    1 -5 7 113.78
    -1 -5 -7 114.38
    -1 -5 -7 111.47
    1 -5 7 110.31
    1 5 7 111.13
    1 -5 7 108.14
    1 -5 7 104.37
    -1 -5 -7 109.03
    1 -5 7 104.29
    1 -5 7 100.99
    -1 5 -7 108.81
    1 -5 7 105.16
    1 -5 8 6.6
    1 -5 8 6.91
    1 -5 8 5.79
    -1 -5 -8 5.21
    -1 -5 -8 6.94
    1 -5 8 5.6
    1 -5 8 6.47
    -1 5 -8 7.94
    -1 5 -8 5.41
    -1 -5 -8 4.73
    1 -5 8 5.94
    1 5 8 5.55
    1 -5 8 6.87
    1 -5 9 156.71
    1 -5 9 146.48
    -1 -5 -9 161.44
    1 -5 9 150.37
    -1 5 -9 154.26
    1 5 9 147.35
    -1 5 -9 160.3
    1 -5 9 140.05
    -1 -5 -9 151.62
    1 -5 9 148.25
    -1 -5 -9 152.78
    1 -5 10 61.37
    1 -5 10 60.85
    -1 5 -10 62.96
    1 5 10 61.32
    -1 -5 -10 62.96
    -1 -5 -10 59.31
    1 -5 10 54.04
    -1 -5 -10 64.61
    -1 5 -10 62.07
    1 -5 10 57.45
    1 -5 11 102.14
    -1 -5 -11 101.42
    -1 5 -11 116.17
    -1 5 -11 110.1
    1 -5 11 105.19
    -1 -5 -11 110.3
    1 -5 11 104.94
    -1 -5 -11 115.29
    1 5 11 102.84
    -1 5 -12 76.99
    -1 -5 -12 66.34
    1 -5 12 68.49
    1 -5 12 70.5
    -1 5 -12 74.11
    -1 -5 -12 73.98
    -1 -5 -12 65.38
    1 5 12 69.62
    1 -5 13 64.89
    1 -5 13 68.98
    -1 -5 -13 67.22
    -1 -5 -13 73.83
    -1 5 -13 74.79
    -1 -5 -13 71.76
    1 5 13 69.98
    -1 5 -13 71.98
    1 -5 14 21.28
    -1 -5 -14 23.08
    -1 5 -14 23.13
    1 -5 14 19.86
    -1 -5 -14 21.67
    1 5 14 21.18
    -1 -5 -14 19.63
    -1 -5 -15 5.51
    -1 5 -15 5.52
    -1 -5 -15 6.16
    -1 -5 -15 6.11
    1 -5 15 4.19
    1 -5 15 4.56
    1 5 15 2.97
    -1 5 -16 5.07
    1 -5 16 5.87
    -1 -5 -16 6.16
    -1 -5 -16 5.4
    -1 -5 -16 7.51
    1 5 16 2.83
    1 -5 16 2.68
    1 -5 17 7.09
    -1 -5 -17 8.86
    1 5 17 6.64
    1 -5 17 7.31
    -1 -5 -18 47.98
    1 5 18 45.27
    1 -5 18 41.49
    1 5 19 30.52
    -1 6 17 11.99
    -1 6 16 9.2
    1 -6 -16 9.52
    -1 -6 16 8.89
    -1 -6 16 9.22
    1 -6 -15 2
    1 6 -15 -1.13
    -1 6 15 0.44
    -1 -6 15 1.67
    -1 -6 15 -1.62
    1 -6 -15 -1.06
    1 -6 -15 0.61
    -1 -6 14 25.5
    1 -6 -14 34.95
    -1 -6 14 28.21
    1 -6 -14 30.04
    -1 6 14 32.49
    1 -6 -14 29.35
    1 6 -14 32.31
    1 6 -13 5.42
    1 -6 -13 3.03
    1 -6 -13 7.19
    1 -6 -13 5.63
    1 6 -13 6.99
    -1 -6 13 7.21
    -1 -6 13 5.46
    -1 6 13 3.97
    -1 -6 12 4.61
    1 -6 -12 4.36
    1 6 -12 5.12
    1 6 -12 4.7
    -1 -6 12 5.48
    1 -6 -12 6.69
    1 -6 -12 5.25
    -1 6 12 4.57
    1 -6 -11 39.4
    1 -6 -11 35.45
    -1 6 11 35.05
    1 6 -11 37.39
    -1 -6 11 36.35
    1 -6 -11 32.9
    1 6 -11 37.29
    1 -6 -10 0.16
    -1 -6 10 2.16
    1 6 -10 0.38
    1 -6 -10 1.36
    1 6 -10 1.32
    1 -6 -10 -0.14
    -1 6 10 1.16
    -1 -6 9 1.12
    1 -6 -9 0.07
    1 -6 -9 -1.08
    1 6 -9 2.33
    1 -6 -9 -1.17
    1 6 -9 1.1
    1 -6 -9 -0.06
    -1 6 9 0.15
    -1 -6 9 -0.16
    1 -6 -8 18.93
    1 6 -8 19.01
    -1 -6 8 21.65
    1 6 -8 20.5
    1 -6 -8 18.42
    -1 -6 8 16.76
    -1 6 8 18.2
    1 -6 -8 18.54
    1 -6 -8 17.99
    -1 -6 8 17.87
    1 -6 -7 15.88
    -1 -6 7 13.5
    1 6 -7 15.86
    1 -6 -7 16.1
    1 -6 -7 14.43
    1 -6 -7 16.79
    -1 -6 7 15.21
    -1 -6 7 19.24
    -1 -6 7 16.79
    -1 6 7 16.66
    1 6 -7 18.59
    1 -6 -6 14.69
    -1 -6 6 17.36
    -1 -6 6 13.43
    1 -6 -6 16.2
    1 -6 -6 18.02
    -1 6 6 15.19
    1 6 -6 15.9
    1 6 -6 15.54
    -1 -6 6 18.71
    -1 -6 6 13.81
    -1 6 5 26.23
    1 -6 -5 24.78
    1 6 -5 25.44
    -1 -6 5 24.09
    1 -6 -5 25.39
    1 6 -5 26.78
    -1 -6 5 23.8
    -1 -6 5 27.79
    1 6 -5 22.83
    1 -6 -5 24.27
    -1 -6 5 23.44
    1 -6 -4 7.69
    1 -6 -4 8.45
    -1 -6 4 7.48
    1 6 -4 9.53
    -1 -6 4 7.19
    -1 6 4 8.05
    -1 -6 4 7.52
    -1 -6 4 7.67
    1 6 -4 6.78
    1 6 -4 8.64
    1 -6 -4 8.36
    1 -6 -4 9.14
    -1 -6 4 8.89
    1 6 -4 8.64
    1 -6 -3 18.86
    -1 6 3 18.53
    1 6 -3 17.79
    1 -6 -3 20.03
    1 6 -3 16.77
    1 -6 -3 17.71
    -1 -6 3 21.25
    1 6 -3 18.06
    -1 -6 3 19.26
    1 6 -3 16.93
    -1 -6 3 17.81
    1 -6 -3 17.46
    -1 6 3 16.48
    -1 -6 2 40.2
    -1 -6 2 43.09
    1 -6 -2 40.33
    1 6 -2 37.76
    -1 -6 2 38.28
    1 -6 -2 38.97
    1 -6 -2 42.56
    -1 6 2 38.4
    1 -6 -2 39.56
    -1 6 2 37.35
    1 6 -2 36.64
    -1 -6 1 18.25
    -1 -6 1 20.19
    1 -6 -1 15.91
    1 6 -1 20.87
    1 -6 -1 18.91
    -1 -6 1 16.95
    -1 6 1 17.39
    1 -6 -1 19.22
    -1 6 1 19.54
    1 -6 -1 21.52
    -1 -6 1 18.79
    1 -6 -1 18.38
    1 6 -1 17.9
    -1 -6 0 33.52
    1 -6 0 34.31
    -1 -6 0 36.44
    1 -6 0 35.18
    1 -6 0 38.29
    1 -6 0 36
    -1 -6 0 35.06
    1 6 0 35.46
    -1 -6 0 32.98
    -1 -6 0 34.8
    -1 6 0 34.58
    1 6 0 34.99
    1 6 0 34.27
    -1 6 0 33.47
    -1 -6 -1 169.94
    -1 6 -1 164.4
    1 -6 1 174.17
    1 6 1 161.36
    1 6 1 158.05
    -1 -6 -1 160.82
    -1 -6 -1 168.17
    1 -6 1 161.01
    1 -6 1 184.16
    1 -6 1 159.37
    -1 6 -1 171.69
    -1 -6 -1 168.88
    1 6 1 154.69
    -1 6 -2 260.91
    1 -6 2 260.07
    1 -6 2 279.1
    -1 -6 -2 266.38
    -1 -6 -2 278.98
    -1 -6 -2 280.23
    -1 -6 -2 279.38
    1 -6 2 296.53
    1 6 2 259.31
    1 6 2 278.94
    1 -6 2 257.29
    1 6 2 225.9
    1 6 3 147.61
    1 -6 3 152.65
    -1 -6 -3 149.33
    -1 -6 -3 161.74
    -1 6 -3 153.66
    1 6 3 145.23
    -1 6 -3 164.85
    1 -6 3 149.62
    1 -6 3 154.76
    1 -6 3 160.99
    1 -6 3 149
    -1 -6 -3 154.34
    -1 -6 -4 113.16
    1 6 4 102.45
    -1 6 -4 120.04
    -1 -6 -4 107.27
    1 -6 4 106.69
    1 -6 4 113.28
    -1 -6 -4 120.24
    1 -6 4 116.68
    -1 6 -4 113.97
    1 -6 4 104.59
    -1 6 -4 119.04
    1 6 4 116.23
    -1 -6 -5 25.63
    1 -6 5 27.13
    -1 6 -5 29.35
    1 6 5 29.7
    -1 6 -5 26.87
    -1 6 -5 27.09
    1 -6 5 30.38
    -1 -6 -5 26.78
    1 6 5 29.8
    -1 -6 -5 28.43
    1 -6 5 23.53
    -1 -6 -6 21.62
    1 -6 6 21.48
    1 6 6 24.21
    -1 -6 -6 22.21
    -1 6 -6 25.56
    1 -6 6 26.1
    1 -6 6 22.68
    -1 6 -6 23.14
    1 -6 6 23.75
    -1 -6 -6 25.77
    1 -6 6 22.05
    -1 -6 -7 10.24
    -1 -6 -7 9.34
    -1 -6 -7 8.72
    1 6 7 8.06
    1 -6 7 9.77
    1 -6 7 9.73
    -1 6 -7 9.65
    -1 6 -7 9.29
    1 -6 7 9.76
    -1 6 -8 9.71
    -1 -6 -8 9.86
    -1 -6 -8 10.98
    -1 -6 -8 9.84
    1 -6 8 10.15
    1 6 8 11.25
    -1 6 -8 10.05
    1 -6 8 8.82
    1 -6 8 8.82
    -1 -6 -9 9.95
    1 -6 9 5.42
    -1 6 -9 5.49
    -1 -6 -9 7.12
    1 -6 9 4.3
    -1 6 -9 4.7
    -1 -6 -9 4.38
    1 6 9 5.01
    -1 -6 -10 78.77
    1 -6 10 77.7
    -1 6 -10 91.12
    -1 6 -10 81.1
    1 -6 10 74.28
    -1 -6 -10 90.61
    -1 -6 -10 79.8
    1 6 10 80.06
    -1 6 -11 11.06
    -1 -6 -11 8.34
    1 6 11 11.18
    1 -6 11 10.68
    -1 -6 -11 7.59
    -1 -6 -11 11.07
    1 -6 11 9.75
    -1 6 -11 11.94
    1 -6 12 23.51
    -1 -6 -12 29.9
    -1 6 -12 26.91
    -1 -6 -12 26.97
    -1 -6 -12 21.24
    1 -6 12 22.32
    1 6 12 24.94
    1 -6 13 28.49
    1 -6 13 26.07
    -1 -6 -13 29.37
    -1 -6 -13 32.68
    1 6 13 28.12
    -1 -6 -13 30.4
    -1 6 -13 32.82
    1 -6 14 7.7
    -1 -6 -14 7.73
    1 6 14 6.25
    -1 -6 -14 9.89
    1 -6 14 7.88
    -1 -6 -14 9.68
    -1 6 -14 8.63
    -1 -6 -15 3.29
    -1 -6 -15 2.42
    1 -6 15 5.44
    1 -6 15 3.51
    1 6 15 6.38
    1 6 16 -0.03
    -1 -7 14 18.17
    -1 -7 13 25.67
    -1 7 13 24.12
    1 -7 -13 29.52
    1 -7 -13 33.8
    1 -7 -12 4.96
    -1 -7 12 1.73
    1 -7 -12 1.95
    -1 7 12 2.54
    1 7 -12 0.26
    -1 -7 12 1.91
    1 -7 -12 3.81
    1 7 -11 18.14
    1 -7 -11 15.11
    1 -7 -11 19.32
    -1 -7 11 17.52
    1 7 -11 16.82
    -1 7 11 19.07
    -1 -7 11 15.92
    1 -7 -11 15
    -1 -7 10 15.91
    1 7 -10 17.54
    -1 -7 10 13.83
    -1 7 10 17.35
    1 -7 -10 19.33
    1 -7 -10 16.2
    1 -7 -10 14.48
    1 7 -10 22.62
    1 -7 -9 11.73
    1 -7 -9 11.72
    1 7 -9 16.54
    1 7 -9 13.21
    1 -7 -9 11.02
    -1 -7 9 12.12
    -1 7 9 11.42
    1 7 -8 7.59
    -1 -7 8 7.17
    1 -7 -8 12.03
    1 -7 -8 6.05
    1 -7 -8 7.9
    1 7 -8 7.87
    -1 7 8 6.85
    -1 7 7 65.8
    1 7 -7 65.01
    -1 -7 7 62.45
    1 -7 -7 71.71
    1 7 -7 69.65
    1 -7 -7 59.21
    1 -7 -7 63.55
    -1 -7 7 62.53
    1 -7 -7 68.1
    1 -7 -6 5.85
    1 -7 -6 4.89
    1 7 -6 6.16
    1 -7 -6 5.03
    -1 -7 6 7.02
    -1 7 6 3.32
    -1 -7 6 5.42
    1 -7 -6 4.53
    1 7 -6 3.63
    -1 -7 6 3.4
    -1 -7 5 22.05
    1 -7 -5 16.39
    -1 7 5 18.31
    -1 -7 5 14.79
    1 7 -5 17.72
    -1 -7 5 16.43
    1 -7 -5 17.35
    1 -7 -5 17.71
    1 -7 -5 19.81
    1 7 -5 17
    -1 7 4 0.91
    1 7 -4 1.35
    1 -7 -4 3.05
    -1 -7 4 2.08
    -1 -7 4 1.18
    1 -7 -4 0.61
    1 -7 -4 2.74
    -1 -7 4 0.34
    1 -7 -4 1.6
    -1 -7 4 2.65
    1 7 -3 13.89
    1 -7 -3 17.36
    -1 -7 3 19.13
    -1 -7 3 21.09
    1 -7 -3 13.7
    1 7 -3 13.58
    1 -7 -3 17.86
    -1 -7 3 14.3
    1 -7 -3 15.2
    1 7 -3 15.56
    1 -7 -3 15.1
    -1 7 3 14.94
    -1 -7 3 17.64
    1 7 -2 2.03
    1 -7 -2 4.64
    1 -7 -2 3.24
    -1 -7 2 2.42
    -1 -7 2 4.7
    1 7 -2 2.5
    -1 -7 2 3.93
    -1 7 2 2.65
    1 -7 -2 3.06
    -1 7 2 2.74
    1 -7 -2 2.81
    -1 -7 1 20.56
    -1 7 1 16.41
    1 7 -1 20.99
    -1 -7 1 21.6
    1 -7 -1 21.88
    -1 7 1 18.35
    1 7 -1 16.62
    -1 -7 1 23.38
    1 -7 -1 21.24
    1 -7 -1 24
    -1 -7 1 24.86
    1 -7 -1 19.85
    1 7 0 3.31
    -1 7 0 2.62
    -1 7 0 3.35
    -1 -7 0 2.51
    1 -7 0 3.98
    -1 -7 0 4.84
    1 -7 0 2.77
    1 -7 0 4.67
    -1 -7 0 2.94
    1 -7 0 3.23
    1 7 0 3.45
    1 -7 1 7.87
    -1 7 -1 4.61
    -1 -7 -1 4.34
    1 7 1 6.61
    -1 -7 -1 6.1
    -1 -7 -1 6.83
    1 -7 1 5.41
    -1 -7 -1 5.83
    1 7 1 6.34
    1 -7 1 4.49
    1 -7 1 6.2
    1 7 2 32.67
    -1 -7 -2 33.66
    1 -7 2 29.75
    1 -7 2 29.36
    1 -7 2 36.76
    1 -7 2 35.18
    -1 -7 -2 32.61
    -1 -7 -2 31.42
    -1 7 -2 29.81
    1 7 2 32.59
    1 -7 2 30.86
    1 -7 3 4.81
    1 -7 3 5.5
    -1 -7 -3 5.13
    1 -7 3 5.57
    -1 7 -3 6.53
    1 7 3 3.41
    1 -7 3 5.24
    1 7 3 5.56
    -1 -7 -3 8.58
    1 -7 3 6.56
    -1 -7 -3 5.12
    -1 -7 -4 2.71
    -1 -7 -4 3.25
    1 -7 4 3.75
    1 -7 4 1.77
    -1 7 -4 4.02
    1 7 4 3.07
    -1 7 -4 3.69
    1 7 4 2.97
    1 -7 4 5.33
    -1 -7 -4 2.51
    1 -7 4 1.69
    -1 -7 -5 8.11
    1 -7 5 6.91
    -1 -7 -5 8.41
    1 7 5 6.87
    1 -7 5 7.52
    1 -7 5 8.65
    1 7 5 6.79
    -1 7 -5 7.12
    1 -7 5 9.66
    -1 -7 -5 8.86
    1 -7 5 9.35
    -1 7 -5 8.45
    -1 -7 -6 -0.57
    1 -7 6 -0.45
    -1 7 -6 0.14
    -1 -7 -6 -1.47
    1 -7 6 -0.87
    1 -7 6 0.25
    1 7 6 1.57
    -1 -7 -6 -0.96
    1 -7 6 1.34
    -1 -7 -7 13.05
    1 -7 7 12.81
    -1 -7 -7 13.32
    -1 -7 -7 16.67
    -1 7 -7 15.64
    -1 7 -7 14.36
    1 -7 7 13.26
    1 7 7 13.54
    1 7 8 4.57
    -1 7 -8 2.96
    1 -7 8 3.43
    -1 -7 -8 2.94
    -1 -7 -8 2.12
    -1 7 -8 2.42
    -1 -7 -8 3.03
    1 -7 8 2.26
    1 -7 9 8.46
    1 -7 9 4.07
    -1 -7 -9 8.03
    -1 7 -9 9
    -1 -7 -9 9.95
    -1 7 -9 11.68
    1 7 9 8.94
    -1 -7 -9 7.04
    -1 -7 -10 54.46
    1 -7 10 41.51
    -1 -7 -10 47.95
    -1 -7 -10 43.74
    1 -7 10 43.56
    -1 7 -10 51.43
    1 7 10 51.85
    -1 7 -10 51.2
    -1 -7 -11 85.65
    -1 7 -11 100.38
    -1 -7 -11 74.58
    -1 -7 -11 97.96
    1 7 11 87.02
    1 -7 11 78
    1 -7 11 77.18
    1 -7 12 42.48
    -1 -7 -12 52.23
    -1 -7 -12 58.56
    1 7 12 56.52
    1 -7 13 34.71
    -1 -7 -13 42.25
    -1 -8 12 0.5
    -1 -8 11 2.19
    1 -8 -11 -1.46
    -1 -8 10 6.18
    1 -8 -10 3.78
    1 -8 -9 4.31
    1 -8 -9 4.51
    1 8 -9 3.72
    -1 -8 9 4.13
    1 8 -8 1.82
    -1 -8 8 3.79
    1 -8 -8 0.57
    -1 -8 8 2.58
    1 8 -8 2.38
    1 -8 -8 2.18
    1 8 -7 0.43
    -1 8 7 -0.21
    1 8 -7 0.11
    1 -8 -7 -0.6
    1 -8 -7 1.12
    1 -8 -7 -0.86
    -1 -8 7 -0.32
    1 -8 -6 14.76
    1 -8 -6 11.09
    1 8 -6 9.78
    -1 8 6 8.28
    1 -8 -6 9.92
    -1 -8 6 13.58
    -1 -8 5 0.46
    1 -8 -5 -0.19
    -1 -8 5 0.51
    1 -8 -5 -0.65
    -1 8 5 -0.33
    1 -8 -5 0.58
    1 -8 -5 0.72
    1 8 -5 -1.82
    -1 -8 4 19.84
    1 -8 -4 18.85
    -1 8 4 23.19
    1 8 -4 22.93
    1 -8 -4 18.28
    -1 -8 4 26.54
    1 -8 -4 22.08
    1 -8 -4 26.55
    -1 8 3 2.03
    -1 -8 3 0.2
    1 -8 -3 0.3
    1 -8 -3 2.18
    1 -8 -3 0.6
    1 -8 -3 1.34
    -1 -8 3 1.46
    1 8 -3 2.8
    1 -8 -2 5.21
    1 8 -2 4.95
    -1 -8 2 4.49
    1 8 -2 5.74
    1 -8 -2 5.76
    -1 -8 2 4.24
    1 -8 -2 4.63
    -1 8 2 6.52
    1 -8 -2 5.24
    -1 8 1 6.37
    1 -8 -1 6.51
    1 -8 -1 6.43
    1 -8 -1 6.7
    1 8 -1 7.58
    -1 -8 1 8.73
    -1 -8 1 7.49
    1 8 -1 7.15
    1 -8 -1 13
    1 8 0 7.08
    1 -8 0 7.61
    1 8 0 6.58
    1 -8 0 9.42
    -1 8 0 5.96
    1 -8 0 12.7
    -1 -8 0 10.92
    1 -8 0 5.89
    1 8 1 38.58
    1 -8 1 36.25
    -1 -8 -1 41.57
    -1 8 -1 41.31
    1 -8 1 44.77
    1 8 1 43.48
    1 -8 1 35.91
    1 -8 2 18.96
    -1 8 -2 21.29
    1 8 2 15.01
    1 -8 2 20.75
    -1 -8 -2 22.18
    1 8 2 16.89
    -1 8 -3 154.98
    1 -8 3 178.21
    1 -8 3 161.94
    1 8 3 162.58
    -1 -8 -3 178.82
    1 8 3 157.63
    -1 -8 -3 157.06
    1 -8 4 8.15
    1 -8 4 12.71
    1 8 4 13.5
    1 -8 4 12.33
    -1 -8 -4 13.25
    -1 -8 -4 16.89
    -1 -8 -4 10.69
    -1 8 -4 11.49
    -1 -8 -5 36.33
    1 8 5 35.29
    -1 -8 -5 30.89
    1 -8 5 33.75
    -1 -8 -5 40.56
    -1 8 -5 37.05
    1 -8 5 44.58
    -1 -8 -6 2.5
    -1 8 -6 2.81
    1 -8 6 1.82
    -1 -8 -6 3.88
    -1 -8 -6 1.01
    1 8 6 1.04
    1 -8 6 4.51
    -1 8 -6 3.81
    -1 8 -7 -1.59
    -1 8 -7 1.6
    1 -8 7 1.86
    -1 -8 -7 0.85
    -1 -8 -7 2.14
    1 -8 7 0.94
    -1 -8 -7 1.35
    -1 -8 -8 0.81
    1 -8 8 -1.34
    -1 8 -8 -0.43
    -1 -8 -9 16.38
    -1 -8 -10 1.35
    1 -8 10 4.41
    1 -8 11 29.73
    -1 -8 -11 32.05
    1 9 -7 -0.3
    1 9 -6 5.17
    1 9 -5 4.51
    1 9 -4 1.97
    1 9 -3 1.34
    -1 -9 2 -0.16
    1 -9 -2 1.9
    -1 -9 2 -0.1
    -1 -9 1 0.52
    1 -9 -1 1.43
    -1 -9 1 3.21
    -1 -9 0 0.15
    1 -9 0 -0.01
    -1 -9 0 1.06
    1 -9 1 3.19
    1 -9 1 0.34
    -1 -9 -1 -0.77
    -1 -9 -1 0.62
    1 -9 2 3.42
    -1 -9 -2 4.09
    -2 0 22 6.64
    2 0 -22 8.26
    -2 0 20 8.66
    2 0 -20 7.21
    2 0 -20 7.11
    -2 0 18 4.88
    -2 0 18 5.49
    2 0 -18 5.72
    2 0 -18 6.23
    2 0 -18 4.66
    -2 0 16 158.66
    -2 0 16 159.61
    2 0 -16 156.84
    2 0 -16 177.73
    2 0 -16 160.17
    -2 0 14 44.55
    2 0 -14 40.71
    2 0 -14 45.51
    -2 0 14 43.85
    2 0 -14 41.81
    -2 0 14 42.76
    2 0 -14 39.66
    -2 0 14 42.59
    -2 0 12 113.53
    -2 0 12 117.77
    -2 0 12 110.37
    2 0 -12 108.7
    -2 0 12 113.06
    2 0 -12 108.44
    -2 0 12 97.93
    2 0 -12 104.15
    -2 0 12 115.72
    2 0 -12 115.05
    -2 0 10 576.23
    2 0 -10 611.67
    -2 0 10 626.3
    2 0 -10 595.47
    -2 0 10 600.19
    -2 0 10 592.77
    2 0 -10 577.95
    -2 0 10 628.61
    2 0 -8 243.87
    2 0 -8 245.87
    -2 0 8 258.5
    2 0 -8 247.96
    -2 0 8 241.62
    -2 0 8 250.83
    2 0 -8 239.06
    -2 0 8 247.26
    2 0 -6 92.98
    2 0 -6 95.44
    -2 0 6 106.3
    -2 0 6 98.83
    -2 0 6 104.23
    -2 0 6 94.74
    2 0 -6 97.51
    2 0 -6 102.92
    2 0 -4 272.92
    -2 0 4 289.36
    2 0 -4 279.9
    -2 0 4 279.7
    2 0 -4 265.96
    2 0 -4 285.38
    -2 0 4 268.45
    -2 0 -2 584.18
    2 0 2 572.51
    -2 0 -2 568.06
    -2 0 -2 550.43
    -2 0 -2 541.46
    2 0 2 588.94
    2 0 2 577.85
    2 0 4 37.04
    2 0 4 39.3
    2 0 4 37.46
    -2 0 -4 38.8
    2 0 4 33.41
    -2 0 -4 40.64
    -2 0 -4 35.1
    -2 0 -4 38.68
    2 0 6 135.63
    -2 0 -6 140.75
    -2 0 -6 141.1
    -2 0 -6 144.36
    2 0 6 131.82
    -2 0 -6 144.38
    -2 0 -6 142.88
    2 0 6 128.89
    -2 0 -8 638.66
    -2 0 -8 653.96
    2 0 8 655.19
    2 0 8 673.03
    -2 0 -8 631.73
    -2 0 -8 625.77
    2 0 8 604.95
    2 0 8 611.84
    2 0 10 13.27
    -2 0 -10 14.42
    2 0 10 15.09
    -2 0 -10 14.37
    -2 0 -10 13.66
    -2 0 -10 13.44
    2 0 10 14.36
    -2 0 -10 13.88
    -2 0 -12 23.59
    2 0 12 24.86
    -2 0 -12 21.82
    -2 0 -12 22.32
    -2 0 -12 24.23
    -2 0 -12 25.34
    -2 0 -14 401.81
    -2 0 -14 470.26
    -2 0 -14 449.85
    2 0 14 432.44
    2 0 14 422.83
    2 0 16 39.07
    -2 0 -16 47.44
    -2 0 -16 44.26
    2 0 16 39.11
    -2 0 -16 47.85
    -2 0 -18 59.8
    2 0 18 47.94
    -2 0 -18 50.45
    -2 0 -20 32.62
    2 0 20 24.27
    -2 1 24 18.32
    2 1 -23 6.83
    -2 1 23 4.75
    2 1 -22 21.19
    -2 1 22 21.43
    -2 -1 22 23.29
    2 -1 -22 26.3
    -2 -1 21 7.56
    2 1 -21 9.18
    2 -1 -21 8.59
    2 1 -21 8.17
    2 -1 -21 4.92
    -2 1 21 5.15
    2 1 -20 11.29
    -2 -1 20 7.66
    -2 1 20 5.77
    2 -1 -20 8
    2 -1 -20 9.04
    -2 -1 20 7.38
    2 -1 -20 7.05
    2 1 -20 5.81
    2 1 -19 16.27
    2 -1 -19 21.21
    -2 -1 19 14.17
    2 1 -19 20.94
    -2 1 19 14.81
    -2 1 19 17.58
    -2 -1 19 15.76
    2 -1 -19 20.15
    2 -1 -19 19.31
    2 -1 -18 6.07
    -2 -1 18 4.45
    2 1 -18 4.38
    -2 -1 18 4.76
    -2 1 18 5.52
    2 1 -18 7.75
    2 1 -18 4.53
    2 -1 -18 4.75
    -2 1 18 4.03
    2 -1 -18 3.21
    2 1 -17 41.74
    2 1 -17 44.44
    2 1 -17 38.13
    2 -1 -17 43.45
    -2 -1 17 36.12
    2 -1 -17 43.04
    -2 1 17 39.74
    2 1 -17 45.48
    2 -1 -17 42.89
    2 -1 -17 37.97
    -2 -1 17 39.6
    -2 -1 17 39.71
    -2 -1 16 73.27
    2 -1 -16 81.43
    -2 1 16 72.09
    2 1 -16 70.53
    -2 -1 16 62.98
    2 -1 -16 69.82
    2 1 -16 72.3
    2 1 -16 75.58
    2 -1 -16 76.27
    2 1 -16 78.37
    2 -1 -16 73.16
    -2 -1 16 67.71
    2 1 -15 144.51
    2 1 -15 134.62
    -2 1 15 143.91
    -2 -1 15 134.04
    2 -1 -15 149.17
    2 -1 -15 142.67
    -2 -1 15 148.68
    -2 1 15 137.76
    -2 -1 15 127.21
    2 1 -15 153.7
    2 1 -15 150.05
    -2 1 15 121.73
    -2 -1 15 136.09
    2 -1 -15 144.21
    2 -1 -15 147.51
    2 -1 -15 152.44
    2 -1 -14 62.62
    -2 -1 14 63.16
    -2 -1 14 63.47
    -2 -1 14 60.13
    -2 1 14 52.73
    2 -1 -14 69.01
    2 1 -14 63.84
    2 1 -14 61.77
    -2 1 14 64.64
    -2 -1 14 65.06
    2 -1 -14 67.9
    2 1 -14 66.93
    -2 1 14 65.87
    -2 -1 14 58.75
    2 -1 -14 63.39
    -2 -1 13 201.76
    2 1 -13 196.06
    -2 -1 13 167.14
    2 -1 -13 196.17
    -2 1 13 167.71
    2 1 -13 206.54
    -2 1 13 193.63
    -2 -1 13 211.01
    2 1 -13 194.77
    2 -1 -13 209.62
    2 -1 -13 205.94
    -2 -1 13 194.61
    -2 1 13 192.85
    2 -1 -13 205.61
    2 -1 -12 112.86
    -2 1 12 110.88
    -2 -1 12 110.83
    -2 1 12 91.67
    2 1 -12 110.46
    -2 -1 12 119.77
    -2 1 12 121.99
    2 1 -12 117.57
    2 -1 -12 113.79
    2 -1 -12 112.86
    -2 1 12 110.6
    2 1 -12 114.44
    -2 1 12 116.9
    2 -1 -12 113.15
    -2 -1 12 114.06
    -2 -1 12 108.31
    2 1 -12 110.67
    2 -1 -11 55.65
    -2 1 11 47.69
    2 -1 -11 58.05
    -2 1 11 64.01
    2 1 -11 58.32
    -2 -1 11 56.26
    2 1 -11 55.22
    -2 1 11 63.01
    -2 -1 11 57.82
    2 -1 -11 60.16
    2 1 -11 57.58
    -2 1 11 58.68
    2 -1 -11 59.46
    -2 -1 11 57.89
    -2 1 11 57.03
    -2 1 11 57.32
    -2 -1 11 60.41
    -2 -1 10 990.88
    -2 1 10 1037.25
    -2 -1 10 1003.65
    -2 1 10 1038.56
    2 -1 -10 1019.39
    -2 1 10 1003.12
    2 1 -10 1044.05
    2 -1 -10 1033.32
    -2 -1 10 1062.09
    2 1 -10 1025.71
    -2 1 10 987.63
    2 -1 -10 1041.93
    2 1 -10 978.81
    -2 -1 10 992.85
    2 -1 -10 1007.83
    -2 1 10 1011.88
    2 -1 -9 133.85
    -2 1 9 137.86
    2 1 -9 134.24
    -2 1 9 137.76
    2 1 -9 123.96
    2 -1 -9 126.32
    2 1 -9 127.05
    -2 1 9 133.4
    -2 -1 9 130.95
    -2 -1 9 135.39
    -2 -1 9 134.91
    -2 1 9 134.19
    2 -1 -9 135.88
    -2 1 8 815.31
    2 -1 -8 786.79
    -2 -1 8 791.18
    2 1 -8 795.84
    -2 1 8 788.12
    2 1 -8 760.5
    -2 -1 8 764.84
    2 -1 -8 801.88
    2 -1 -8 775.31
    -2 1 8 801.77
    -2 -1 8 783.23
    2 1 -8 765.62
    -2 1 8 790.59
    2 1 -7 883.13
    2 -1 -7 875.35
    -2 -1 7 900.08
    2 1 -7 848.86
    2 -1 -7 881.82
    -2 1 7 887.72
    2 1 -7 862.8
    -2 1 7 886.24
    -2 1 7 884.32
    -2 1 7 906.49
    -2 -1 7 902.13
    -2 -1 7 851.1
    2 -1 -7 871.78
    -2 1 7 846.05
    2 1 -6 80.75
    -2 -1 6 77.09
    -2 1 6 79.63
    -2 1 6 86.44
    -2 1 6 81.64
    -2 -1 6 84.98
    2 -1 -6 82.43
    2 1 -6 77.01
    -2 1 6 87.49
    -2 1 6 86.7
    -2 -1 6 84.18
    2 -1 -6 80.15
    2 -1 -6 86.98
    2 1 -6 81.42
    2 -1 -5 119.8
    -2 1 5 114.74
    -2 -1 5 107.43
    -2 1 5 118.99
    -2 -1 5 115.19
    2 1 -5 113.02
    2 -1 -5 116.84
    2 1 -5 117.9
    -2 1 5 111.86
    2 1 -5 104.21
    2 -1 -5 113.24
    -2 -1 5 119.05
    -2 1 5 114.03
    2 -1 -5 116.27
    -2 1 5 118.24
    2 -1 -4 156.36
    2 1 -4 152.84
    -2 -1 4 145.17
    -2 1 4 157.08
    -2 -1 4 158.64
    -2 1 4 161.61
    2 1 -4 153.43
    -2 1 4 158.61
    -2 1 4 153.99
    2 -1 -4 138.87
    2 -1 -4 155.75
    2 -1 -4 151.76
    -2 -1 4 154.32
    2 1 -4 155.2
    -2 1 4 158.39
    -2 1 3 170.9
    -2 1 3 171.72
    -2 -1 3 165
    -2 -1 3 177.12
    2 -1 -3 169.25
    2 1 -3 165.02
    2 1 -3 173.25
    2 -1 -3 176.2
    -2 1 3 165.97
    -2 1 3 183.21
    2 -1 -3 177.84
    2 -1 -3 162.55
    2 -1 -3 173.52
    -2 1 3 175.59
    2 1 -2 49.39
    2 -1 -2 51.41
    2 -1 -2 55.67
    -2 1 2 49.33
    2 -1 -2 51.02
    2 -1 -2 54.49
    2 1 -2 51.81
    -2 -1 2 50.18
    -2 1 2 54.01
    2 1 -2 50.41
    2 -1 -1 105.98
    -2 1 1 97.99
    -2 -1 1 98.23
    2 1 -1 101.64
    2 -1 -1 98.11
    2 -1 -1 98.38
    2 -1 -1 106.14
    -2 1 1 100.29
    -2 -1 1 97.58
    2 -1 -1 96.65
    2 1 -1 101.85
    2 1 -1 98.39
    2 1 0 40.18
    2 -1 0 45.76
    2 -1 0 48.21
    2 1 0 48.74
    -2 -1 0 48.97
    -2 -1 0 51.39
    -2 1 0 49.11
    2 1 0 47.19
    -2 1 0 50.38
    2 1 0 45.36
    2 1 1 2.08
    2 1 1 2.75
    -2 -1 -1 2.49
    2 -1 1 2.68
    -2 -1 -1 2.28
    2 -1 1 2.47
    -2 1 -1 2.03
    -2 1 -1 2.27
    2 -1 1 1.83
    2 1 1 2.31
    2 -1 2 230.15
    -2 1 -2 230.65
    2 1 2 239
    -2 -1 -2 240.21
    2 -1 2 233.07
    2 1 2 242.34
    2 -1 2 224.53
    -2 1 -2 241.1
    2 1 2 248.09
    -2 1 -2 239.06
    -2 -1 -2 245.11
    2 -1 3 49.72
    2 -1 3 50.3
    2 1 3 47.76
    -2 1 -3 48.45
    -2 -1 -3 49.99
    -2 -1 -3 43.61
    2 1 3 47.05
    -2 1 -3 52.54
    2 -1 3 49.55
    2 1 3 51.33
    -2 -1 -3 50.43
    2 -1 4 41.19
    -2 -1 -4 45.78
    2 -1 4 44.68
    2 1 4 43.36
    2 -1 4 43.45
    2 -1 4 43.2
    -2 1 -4 44.29
    -2 -1 -4 45.62
    2 1 4 47.24
    2 -1 4 33.9
    -2 -1 -4 42.63
    -2 1 -4 43.8
    2 1 4 46.07
    -2 -1 -5 663.4
    2 -1 5 671.15
    -2 -1 -5 670.67
    -2 1 -5 676.45
    2 1 5 665.28
    -2 -1 -5 669.49
    2 1 5 677.87
    2 -1 5 654.88
    2 -1 5 673.57
    -2 -1 -5 645.63
    2 -1 5 665.96
    2 1 5 696.05
    2 -1 6 701.83
    2 1 6 671.74
    -2 -1 -6 685.03
    -2 1 -6 706.18
    2 1 6 722.76
    2 -1 6 684.07
    2 -1 6 711.57
    -2 -1 -6 683.93
    -2 -1 -6 699.21
    -2 -1 -6 715.67
    2 -1 6 723.64
    -2 -1 -6 652.87
    2 -1 7 389.34
    -2 -1 -7 397.48
    2 -1 7 413.09
    -2 1 -7 403.49
    2 1 7 403.19
    2 1 7 381.6
    -2 -1 -7 401.22
    2 -1 7 403.28
    -2 -1 -7 382.88
    -2 -1 -7 387.16
    -2 -1 -7 408.02
    -2 -1 -8 127.42
    2 -1 8 135.26
    2 1 8 138.28
    2 1 8 130.21
    -2 1 -8 129.24
    -2 -1 -8 129.83
    2 -1 8 127.72
    -2 -1 -8 134.75
    -2 -1 -8 136.53
    2 -1 8 127.79
    -2 -1 -9 213.99
    2 1 9 202.89
    2 -1 9 220.28
    -2 -1 -9 223.26
    2 -1 9 206.02
    2 1 9 226.06
    -2 -1 -9 214.85
    -2 -1 -9 214.09
    2 -1 9 218.56
    2 1 9 225.97
    -2 -1 -9 218.64
    -2 1 -9 213.83
    -2 1 -9 216.59
    2 -1 10 14.91
    -2 1 -10 9.25
    2 -1 10 13.96
    -2 -1 -10 15.43
    2 -1 10 16.93
    -2 -1 -10 14.22
    2 1 10 16.64
    -2 1 -10 15.58
    -2 -1 -10 15.65
    -2 1 -10 14.72
    2 1 10 13.46
    2 1 10 14.71
    -2 -1 -10 15.02
    -2 1 -11 98.55
    2 -1 11 103.68
    2 -1 11 94.34
    2 -1 11 104.03
    -2 -1 -11 94.97
    -2 1 -11 95.19
    2 -1 11 96.47
    -2 -1 -11 93.98
    2 1 11 93.92
    -2 -1 -11 97.3
    -2 -1 -12 54.39
    -2 1 -12 59.41
    -2 -1 -12 51.86
    2 -1 12 52.19
    -2 -1 -12 55.06
    2 1 12 52.68
    -2 1 -12 52.61
    2 -1 12 53.07
    2 -1 12 53.36
    -2 -1 -13 29.77
    -2 1 -13 27.32
    -2 1 -13 29.24
    -2 -1 -13 28.74
    2 1 13 25.56
    -2 1 -13 28.34
    -2 -1 -13 28.3
    2 -1 13 25.75
    -2 -1 -13 24.89
    2 -1 13 27.34
    2 -1 14 50.07
    2 1 14 53.45
    -2 -1 -14 50.82
    -2 1 -14 54.38
    2 -1 14 54.85
    -2 1 -14 59.18
    -2 -1 -14 53.3
    -2 -1 -14 60.37
    -2 -1 -14 57.98
    -2 1 -14 58.22
    -2 -1 -15 49.78
    -2 1 -15 58.13
    -2 1 -15 53.88
    2 -1 15 55.49
    -2 -1 -15 56.64
    -2 1 -15 61.52
    2 1 15 55.36
    -2 -1 -15 59.17
    -2 -1 -15 60.24
    2 -1 15 52.99
    -2 -1 -16 43.55
    -2 -1 -16 38.2
    2 1 16 42.18
    -2 -1 -16 43.95
    -2 -1 -16 48.57
    -2 1 -16 51.31
    -2 1 -16 47.15
    -2 -1 -16 47.56
    2 -1 16 42.96
    2 -1 16 43.11
    -2 -1 -17 8.51
    2 1 17 7.15
    2 -1 17 7.53
    -2 -1 -17 7.96
    2 -1 17 9.4
    -2 1 -17 8.21
    -2 1 -17 8.8
    -2 -1 -17 9.89
    2 1 18 2.19
    2 -1 18 0.79
    -2 1 -18 0.52
    2 -1 18 1.21
    -2 -1 -18 0.24
    -2 -1 -18 0.31
    -2 1 -18 2.17
    -2 -1 -18 0
    2 -1 19 18.49
    2 -1 19 16.71
    -2 -1 -19 22.09
    -2 1 -19 20.92
    2 1 19 19.71
    -2 1 -19 26.47
    -2 -1 -19 28.9
    -2 -1 -20 33.19
    2 1 20 28.26
    -2 1 -20 38.56
    -2 -1 -20 41.03
    -2 1 -20 31.53
    2 -1 20 31.5
    -2 1 -21 10.36
    2 1 21 6.57
    2 1 22 3.1
    2 2 -22 4.87
    -2 2 22 5.42
    2 2 -21 9.13
    -2 -2 21 10.31
    -2 -2 21 12.42
    2 -2 -21 11.56
    -2 2 21 9.24
    2 2 -21 8.93
    2 -2 -21 9.01
    2 -2 -21 10.05
    2 -2 -20 30.82
    2 -2 -20 29.12
    -2 2 20 27.14
    -2 -2 20 24.58
    2 2 -20 25.86
    -2 2 20 27.59
    -2 -2 20 26.97
    2 -2 -20 33.05
    2 2 -20 33.4
    -2 -2 19 25.01
    2 2 -19 34.07
    2 2 -19 27.3
    -2 2 19 27.89
    -2 2 19 28.64
    2 -2 -19 28.74
    2 -2 -19 29.7
    2 2 -19 32.99
    2 -2 -19 32.93
    -2 -2 19 27.28
    2 2 -18 26.79
    -2 2 18 23.07
    -2 -2 18 21.61
    2 2 -18 30.05
    -2 2 18 25.25
    2 -2 -18 32.04
    2 2 -18 23.37
    2 -2 -18 24.81
    -2 -2 18 23.67
    2 -2 -18 25.38
    -2 -2 17 69.56
    -2 -2 17 68.42
    -2 2 17 71.42
    2 2 -17 75.55
    2 -2 -17 70.65
    2 -2 -17 72.15
    2 2 -17 68.78
    2 -2 -17 71.78
    -2 2 17 68.54
    2 2 -17 72.75
    -2 2 16 15.71
    2 2 -16 14.91
    -2 -2 16 13.84
    2 2 -16 17.79
    2 -2 -16 16.62
    -2 -2 16 16.59
    2 2 -16 18.89
    2 -2 -16 15.45
    -2 2 16 15.54
    2 -2 -16 16.89
    -2 -2 15 94.56
    -2 -2 15 95.92
    2 2 -15 95.79
    2 -2 -15 101.72
    -2 -2 15 96.37
    2 -2 -15 96.61
    -2 2 15 97.11
    -2 2 15 102.75
    -2 -2 15 91.97
    2 -2 -15 102.88
    2 2 -15 105.45
    2 2 -15 109.06
    2 2 -14 95.44
    2 2 -14 94.92
    2 -2 -14 95.96
    -2 -2 14 87.49
    -2 -2 14 95.08
    -2 -2 14 88.42
    -2 -2 14 84.57
    2 -2 -14 89.74
    -2 2 14 93.07
    2 -2 -14 93.96
    2 -2 -14 92.19
    2 2 -14 97.89
    -2 2 14 85.06
    -2 2 14 93.94
    2 2 -13 1.69
    -2 -2 13 1.44
    2 -2 -13 2.23
    -2 2 13 1.53
    -2 2 13 1.44
    -2 2 13 2.3
    2 -2 -13 2.1
    -2 -2 13 2.48
    -2 -2 13 1.86
    2 2 -13 1.57
    -2 -2 13 2.62
    2 2 -13 1.05
    2 -2 -13 2.72
    2 -2 -13 2.1
    2 2 -13 1.32
    2 -2 -13 1.38
    -2 -2 12 29.02
    2 -2 -12 39.81
    -2 2 12 36.27
    -2 -2 12 38.54
    -2 2 12 34.86
    -2 2 12 37.22
    2 -2 -12 35.76
    -2 -2 12 37.97
    2 -2 -12 43.66
    -2 -2 12 35.8
    2 2 -12 24.45
    2 -2 -12 37.55
    2 2 -12 38.54
    2 2 -12 35.33
    -2 2 12 38.02
    2 -2 -12 37.85
    2 -2 -11 23.83
    2 2 -11 21.61
    -2 2 11 24.32
    -2 -2 11 20.35
    -2 2 11 24.11
    -2 2 11 24.05
    -2 -2 11 23.22
    2 2 -11 24.99
    2 -2 -11 23.4
    -2 -2 11 22.58
    2 2 -11 25.4
    2 -2 -11 23.77
    -2 2 11 21.55
    -2 -2 11 23.77
    -2 -2 11 26.52
    2 -2 -11 24
    2 2 -11 18.32
    2 -2 -10 86.44
    2 2 -10 71.46
    2 2 -10 85.29
    -2 -2 10 83.64
    -2 -2 10 83.75
    -2 -2 10 87.7
    2 2 -10 79.91
    2 -2 -10 87.34
    2 -2 -10 91.82
    -2 2 10 86.77
    2 -2 -10 86.48
    -2 2 10 93.38
    2 2 -10 87.9
    -2 2 10 85.13
    -2 2 10 80.48
    -2 -2 10 85.72
    -2 -2 10 76.91
    2 -2 -9 56.03
    -2 -2 9 40.32
    -2 -2 9 54.33
    -2 2 9 54.52
    -2 2 9 53.23
    2 2 -9 51.75
    2 2 -9 49.52
    -2 2 9 58.36
    -2 -2 9 56.08
    2 2 -9 49.8
    2 -2 -9 50.22
    2 -2 -9 58.07
    2 2 -9 55.18
    -2 2 9 53.79
    -2 -2 9 52.73
    -2 2 9 56.82
    -2 -2 9 51.72
    2 2 -8 18.76
    -2 2 8 19.58
    2 2 -8 18.27
    -2 -2 8 19.41
    -2 -2 8 20.43
    -2 -2 8 18.68
    -2 2 8 20.42
    2 -2 -8 19.23
    2 -2 -8 21.12
    -2 2 8 19.02
    2 2 -8 22.49
    -2 -2 8 18.23
    -2 2 8 19.31
    2 2 -8 18.43
    2 -2 -8 18.27
    2 -2 -7 208.85
    2 -2 -7 199.07
    -2 -2 7 204.22
    2 2 -7 202.94
    -2 2 7 214.44
    -2 2 7 202.24
    2 2 -7 202.35
    -2 -2 7 202.5
    -2 2 7 214.93
    2 -2 -7 215.59
    -2 -2 7 199.74
    -2 -2 7 207.14
    -2 2 7 198.89
    -2 -2 6 360.03
    2 -2 -6 345.89
    2 -2 -6 357.29
    -2 -2 6 345.98
    2 -2 -6 356.76
    -2 -2 6 329.61
    -2 -2 6 352.17
    -2 2 6 346.43
    -2 2 6 336.72
    2 2 -6 346.77
    -2 2 6 355.01
    -2 2 6 362.96
    2 -2 -6 362.14
    2 2 -6 347.03
    -2 2 6 343.97
    2 -2 -5 106.91
    -2 -2 5 108.45
    2 -2 -5 113.7
    -2 2 5 85.37
    -2 -2 5 110.66
    2 2 -5 110.97
    -2 -2 5 107.81
    -2 2 5 110.79
    -2 2 5 111.37
    2 2 -5 105.85
    2 -2 -5 106.19
    2 2 -5 97.93
    -2 2 5 110.09
    -2 2 5 110.04
    2 -2 -5 95.89
    2 -2 -5 117.63
    2 2 -4 134.15
    2 -2 -4 136.31
    -2 -2 4 134.93
    -2 -2 4 116.83
    -2 -2 4 137.65
    2 -2 -4 138.48
    2 -2 -4 142.03
    -2 2 4 145.3
    -2 -2 4 136.26
    2 2 -4 132.21
    2 -2 -4 135.23
    -2 2 4 134.76
    2 2 -4 136.78
    2 2 -4 127.25
    2 -2 -4 140.37
    2 -2 -3 553.95
    -2 -2 3 540.01
    -2 -2 3 535.97
    2 2 -3 540.43
    2 2 -3 539.65
    -2 -2 3 542.11
    2 -2 -3 531.84
    -2 2 3 529.36
    2 -2 -3 542.29
    -2 2 3 541.04
    2 2 -3 529.68
    2 2 -3 542.66
    2 -2 -3 536.19
    2 -2 -3 544.95
    2 2 -3 517.73
    2 -2 -2 1694.67
    -2 -2 2 1576.03
    -2 -2 2 1652.64
    2 -2 -2 1579.44
    -2 -2 2 1630.4
    2 -2 -2 1683.01
    2 2 -2 1662.77
    2 2 -2 1653.23
    -2 -2 2 1657.59
    2 2 -2 1663.03
    2 2 -2 1657.71
    2 -2 -2 1588.57
    -2 2 2 1668.27
    -2 2 2 1594.6
    2 2 -2 1537.03
    2 -2 -2 1675.95
    2 -2 -2 1670.26
    -2 -2 1 6793.75
    -2 -2 1 6649.46
    2 -2 -1 6791.96
    2 2 -1 6472.93
    -2 -2 1 6685.76
    2 2 -1 6570.12
    2 -2 -1 6805.94
    2 -2 -1 6651.57
    2 -2 -1 6881.27
    2 -2 -1 6846.31
    2 2 -1 6922.95
    -2 -2 1 6607.15
    -2 -2 1 6664.78
    2 -2 -1 6890.39
    2 -2 -1 6787.4
    2 2 -1 6489.14
    -2 2 1 6514.63
    2 2 -1 6727.3
    2 -2 -1 6925.54
    2 -2 -1 6776.83
    2 2 -1 6548.95
    2 -2 0 2064.83
    2 2 0 2095.48
    2 -2 0 2138.36
    -2 2 0 2093.02
    -2 -2 0 2109.1
    2 -2 0 2130.91
    2 -2 0 1997.19
    2 -2 0 2119.79
    2 2 0 2100.25
    -2 2 0 2094.31
    2 2 0 2032.55
    2 -2 0 2144.32
    -2 -2 0 1971.46
    -2 -2 0 2072
    2 2 0 2025.29
    2 -2 0 2128.49
    -2 -2 0 2044.06
    2 2 1 1255.31
    -2 -2 -1 1312.21
    -2 2 -1 1294.36
    2 2 1 1324.28
    2 2 1 1245.23
    2 -2 1 1267.53
    2 -2 1 1280.44
    2 2 1 1272.75
    -2 -2 -1 1289.89
    -2 2 -1 1330.68
    2 2 1 1322.36
    2 -2 1 1341.08
    2 -2 1 1312.67
    2 -2 1 1306.69
    -2 -2 -2 65.59
    -2 2 -2 71.87
    2 2 2 64.43
    2 2 2 64.71
    2 -2 2 67.11
    2 2 2 64.95
    2 2 2 68.38
    2 -2 2 65.65
    2 -2 2 65.97
    -2 -2 -2 63.55
    2 -2 2 65.74
    -2 2 -2 64.35
    2 -2 3 156.22
    2 -2 3 152
    -2 2 -3 161.3
    -2 -2 -3 158.51
    2 2 3 156.03
    -2 2 -3 162.08
    -2 2 -3 156.27
    2 -2 3 152.71
    -2 -2 -3 158.48
    2 -2 3 153.18
    -2 -2 -3 156.1
    2 2 3 161.01
    2 2 3 158.69
    2 -2 4 443.46
    -2 2 -4 454.88
    2 2 4 436.47
    -2 -2 -4 449.39
    2 2 4 440.99
    -2 2 -4 449.53
    2 -2 4 452.34
    -2 -2 -4 459.86
    2 -2 4 431.89
    -2 -2 -4 447.28
    -2 -2 -5 199.13
    -2 2 -5 214.04
    -2 -2 -5 210.17
    2 2 5 210.38
    2 -2 5 216.39
    2 2 5 204.36
    -2 -2 -5 216.17
    2 -2 5 210.82
    -2 -2 -5 222.61
    2 -2 5 207.22
    2 -2 5 195.84
    -2 -2 -6 648.07
    -2 2 -6 606.17
    2 2 6 631.45
    -2 -2 -6 606.25
    2 2 6 601.49
    2 2 6 614.23
    -2 2 -6 634.21
    -2 -2 -6 633.02
    2 -2 6 634.17
    2 -2 6 609.65
    2 -2 6 631.2
    -2 -2 -7 100.5
    -2 -2 -7 104.95
    2 -2 7 98.87
    2 2 7 99.08
    2 -2 7 97.02
    -2 2 -7 102.81
    -2 -2 -7 97.37
    -2 2 -7 99.24
    2 2 7 103.55
    -2 -2 -7 92.01
    2 -2 7 96.6
    2 -2 8 123.52
    -2 2 -8 114.69
    -2 2 -8 120.69
    2 -2 8 118.02
    2 2 8 116.55
    2 2 8 117.82
    2 -2 8 111.39
    2 2 8 121.01
    -2 -2 -8 112.31
    -2 -2 -8 123.22
    2 -2 8 121.27
    -2 -2 -8 120.73
    -2 -2 -8 115
    -2 2 -8 125.67
    -2 -2 -8 114.07
    -2 -2 -9 154.49
    2 2 9 157.92
    -2 -2 -9 146.9
    2 -2 9 155.66
    -2 -2 -9 151.1
    -2 2 -9 151.62
    -2 -2 -9 164.28
    2 2 9 164.18
    2 2 9 148.9
    -2 -2 -9 148.54
    2 -2 9 162.57
    -2 -2 -9 148.45
    -2 2 -9 161.7
    2 -2 9 142.33
    2 -2 9 142.85
    -2 2 -9 150.55
    2 2 10 24.64
    -2 2 -10 27.75
    -2 -2 -10 27.02
    -2 -2 -10 27.3
    2 -2 10 26.14
    2 -2 10 26.35
    2 2 10 31.59
    -2 2 -10 25.3
    -2 -2 -10 27.36
    2 -2 10 25.41
    2 -2 10 29.4
    -2 -2 -10 25.38
    -2 -2 -10 26.9
    -2 2 -10 25.07
    -2 -2 -10 25.65
    2 2 10 25.31
    -2 -2 -11 9.91
    -2 -2 -11 10.32
    -2 -2 -11 9.93
    2 -2 11 7.7
    -2 -2 -11 11.72
    2 -2 11 8.94
    -2 -2 -11 10.11
    -2 2 -11 9.79
    2 -2 11 9.36
    -2 -2 -11 9.56
    -2 2 -11 9.95
    2 2 11 9.66
    2 2 12 120.01
    -2 -2 -12 128.55
    -2 -2 -12 130.26
    -2 -2 -12 125.8
    -2 2 -12 129.22
    -2 2 -12 129.41
    2 -2 12 113.76
    -2 -2 -12 131.34
    -2 -2 -12 122.26
    2 -2 12 123.35
    2 -2 12 129.83
    2 -2 13 32.12
    -2 -2 -13 34.06
    -2 2 -13 37.34
    -2 -2 -13 35.25
    -2 -2 -13 34.96
    -2 -2 -13 32.42
    -2 -2 -13 33.54
    2 2 13 35.29
    -2 2 -13 36.24
    2 -2 13 31.18
    -2 -2 -14 53
    2 -2 14 50.66
    -2 -2 -14 57.54
    -2 2 -14 54.64
    2 2 14 48.12
    2 -2 14 47.29
    -2 -2 -14 53.99
    -2 -2 -14 52.24
    -2 2 -14 52.64
    2 -2 15 28.51
    2 -2 15 32.37
    -2 -2 -15 31.71
    -2 2 -15 33.67
    -2 -2 -15 30.94
    -2 2 -15 31.95
    2 2 15 31
    -2 -2 -15 30.88
    2 -2 16 9.98
    2 2 16 9.63
    2 -2 16 9.82
    -2 -2 -16 9.54
    -2 2 -16 13.79
    -2 -2 -16 12.44
    -2 2 -16 12.05
    -2 -2 -17 58.19
    2 2 17 49.76
    2 2 17 58.16
    -2 2 -17 59.74
    -2 -2 -17 61.83
    2 -2 17 51.71
    2 -2 17 49.57
    2 2 18 7.2
    -2 -2 -18 5.47
    2 2 18 3.62
    -2 -2 -18 5.27
    -2 2 -18 8.89
    2 -2 18 5.15
    2 -2 18 5.11
    2 2 19 35.99
    2 2 19 33.23
    -2 -2 -19 37.58
    2 -2 19 30.53
    -2 -2 -19 43.29
    -2 2 -19 39.23
    -2 -2 -19 38.36
    2 -2 19 36.65
    2 -2 20 16.87
    2 2 20 16.47
    2 -2 20 19.09
    2 2 21 -1.82
    2 -3 -22 3.73
    -2 -3 22 6.73
    2 -3 -21 13.81
    -2 -3 21 12.18
    -2 -3 20 9.75
    2 -3 -20 7.95
    -2 3 20 7.22
    -2 -3 20 4.71
    2 -3 -20 7.55
    2 -3 -20 8.76
    2 -3 -19 7.46
    -2 -3 19 10.14
    -2 -3 19 8.37
    2 -3 -19 10.92
    2 -3 -19 12.53
    -2 3 19 7.78
    2 3 -19 11.95
    -2 3 19 9.62
    2 -3 -18 0.94
    -2 -3 18 2.73
    2 -3 -18 3.37
    -2 3 18 2.35
    2 3 -18 3.92
    2 3 -18 3.63
    -2 3 18 2.73
    -2 -3 18 1.92
    2 -3 -18 1.75
    2 3 -17 43.2
    2 -3 -17 39.96
    -2 -3 17 32.01
    2 -3 -17 35.41
    -2 3 17 35.57
    2 3 -17 41.81
    -2 -3 17 34.64
    -2 3 17 34.96
    2 -3 -17 38.48
    2 -3 -16 47.41
    -2 3 16 41.1
    2 -3 -16 43.58
    -2 -3 16 38.89
    -2 3 16 46.25
    2 3 -16 47.89
    -2 -3 16 43.93
    2 -3 -16 44.96
    2 3 -16 47.68
    -2 -3 15 157.88
    2 -3 -15 167.31
    -2 3 15 160.46
    2 -3 -15 166.38
    -2 3 15 155.85
    -2 -3 15 151.06
    2 3 -15 180.05
    2 -3 -15 174.22
    2 3 -15 174.47
    -2 -3 15 146.18
    2 -3 -14 52.63
    2 -3 -14 59.04
    -2 -3 14 51.78
    -2 3 14 56.54
    -2 -3 14 56.56
    2 3 -14 60.51
    2 -3 -14 59.93
    -2 3 14 54.11
    -2 -3 13 129.75
    -2 -3 13 137.2
    2 3 -13 139.48
    -2 3 13 130.16
    2 -3 -13 135.89
    -2 -3 13 134.87
    -2 3 13 132.72
    2 -3 -13 136.08
    -2 -3 13 121.14
    2 -3 -13 142.89
    2 -3 -12 27.62
    2 3 -12 29.73
    -2 3 12 25.65
    -2 3 12 26.42
    2 -3 -12 29.55
    -2 -3 12 28.14
    -2 -3 12 26.22
    -2 -3 12 26.5
    -2 -3 12 27.77
    -2 3 11 90.28
    -2 3 11 98.15
    2 3 -11 101.1
    -2 -3 11 98.26
    2 -3 -11 95.42
    -2 -3 11 98.04
    -2 -3 11 97.13
    -2 3 11 97.46
    -2 -3 11 90.34
    2 -3 -11 96.95
    2 -3 -11 93.12
    -2 3 11 93.29
    -2 -3 10 179.63
    2 3 -10 181.41
    2 -3 -10 180.83
    -2 -3 10 190.32
    -2 -3 10 179.52
    2 -3 -10 183.23
    -2 3 10 169.68
    2 -3 -10 184.65
    -2 -3 10 168.76
    -2 3 10 181.85
    -2 3 10 192.24
    -2 3 10 179.34
    -2 3 10 170.1
    2 3 -10 188.37
    -2 -3 10 173.69
    2 3 -10 168.48
    2 -3 -10 194.72
    -2 3 10 182.86
    -2 -3 9 86.91
    2 -3 -9 90.19
    2 3 -9 86.14
    -2 3 9 79.2
    -2 -3 9 86.83
    -2 3 9 89.24
    -2 3 9 84.46
    -2 3 9 90.65
    -2 -3 9 89.95
    -2 3 9 93.77
    -2 -3 9 84.16
    2 3 -9 93.25
    2 -3 -9 83.78
    -2 -3 9 88.28
    2 -3 -9 92.62
    -2 3 9 86.54
    2 3 -9 88.51
    2 -3 -9 82.82
    -2 3 8 106.43
    2 3 -8 97.06
    2 3 -8 103.21
    -2 3 8 93.03
    2 3 -8 99.35
    -2 3 8 102.04
    2 -3 -8 97.56
    2 3 -8 101.47
    -2 -3 8 105.01
    -2 -3 8 98.14
    -2 3 8 104.82
    -2 3 8 104.37
    -2 -3 8 101.95
    2 -3 -8 105.34
    -2 -3 8 93.3
    -2 -3 8 100.27
    2 -3 -8 109.31
    2 -3 -8 108.34
    2 3 -7 28.65
    2 3 -7 28.5
    -2 -3 7 27.55
    2 -3 -7 29.62
    -2 -3 7 29.52
    2 3 -7 27.8
    2 3 -7 28.89
    2 -3 -7 28.76
    -2 3 7 27.6
    -2 3 7 26.97
    -2 -3 7 27.27
    -2 3 7 28.19
    2 -3 -7 25.42
    2 -3 -7 27.43
    -2 3 7 28.77
    -2 3 7 29.23
    2 -3 -7 30.49
    -2 -3 7 28.01
    -2 -3 6 150.62
    2 -3 -6 154.37
    2 -3 -6 146.65
    2 3 -6 146.88
    2 -3 -6 158.57
    2 3 -6 142
    -2 -3 6 147.8
    2 -3 -6 140.84
    -2 3 6 149.73
    2 3 -6 137.99
    2 -3 -6 150.4
    -2 -3 6 146.86
    -2 -3 6 150.1
    -2 -3 5 115.32
    2 -3 -5 127.52
    -2 3 5 119.6
    2 3 -5 114.69
    2 -3 -5 112.75
    2 -3 -5 118.71
    -2 -3 5 115.68
    2 3 -5 110.95
    2 -3 -5 121.1
    2 -3 -5 126.14
    -2 -3 5 118.4
    -2 -3 5 108.91
    2 3 -5 114.85
    2 -3 -5 116.08
    -2 -3 4 24.11
    2 -3 -4 26.95
    2 3 -4 22.73
    2 -3 -4 23.97
    2 3 -4 23.58
    2 3 -4 25.48
    2 -3 -4 25.93
    2 -3 -4 23.41
    2 -3 -4 27.9
    2 -3 -4 24.79
    -2 -3 4 21.06
    2 3 -4 23.15
    -2 -3 4 22.01
    -2 -3 4 24.02
    -2 3 4 23.06
    -2 -3 3 270.46
    -2 -3 3 273.89
    2 -3 -3 275.69
    2 -3 -3 291.78
    -2 3 3 281.65
    2 -3 -3 274.79
    2 -3 -3 287.25
    -2 3 3 284.24
    -2 3 3 264.09
    2 3 -3 273.55
    2 -3 -3 276.57
    2 -3 -3 281.49
    -2 -3 3 275.72
    -2 -3 3 278.06
    2 -3 -3 269.54
    -2 -3 3 268.74
    2 3 -3 271.25
    2 3 -3 273.82
    2 -3 -3 290.05
    2 3 -3 282.63
    2 -3 -2 33.73
    2 -3 -2 33.36
    2 -3 -2 34.28
    -2 -3 2 33.19
    2 -3 -2 35.43
    2 3 -2 33.1
    2 3 -2 32.56
    -2 -3 2 32.29
    2 3 -2 32.53
    -2 3 2 35.38
    -2 -3 2 32.82
    2 -3 -2 32.46
    2 3 -2 35.16
    2 -3 -2 37.42
    2 -3 -2 32.58
    -2 -3 2 35.52
    2 3 -1 119.29
    2 -3 -1 131.03
    -2 -3 1 120.48
    -2 3 1 126.74
    2 3 -1 123.45
    -2 -3 1 128.67
    2 -3 -1 124.51
    -2 -3 1 124.13
    2 3 -1 108.68
    2 -3 -1 128.25
    2 -3 -1 125.64
    2 3 -1 119.87
    2 -3 -1 124.4
    -2 -3 1 126.31
    2 -3 -1 121.58
    2 -3 -1 128.24
    2 -3 -1 122.71
    2 3 -1 123.51
    2 -3 0 48.06
    2 -3 0 50.19
    2 -3 0 47.92
    -2 -3 0 42.21
    2 -3 0 49.7
    2 3 0 48.09
    -2 -3 0 48.08
    2 -3 0 51.47
    -2 3 0 48.29
    -2 -3 0 46.71
    -2 3 0 49.46
    2 -3 0 48.34
    2 3 0 48.87
    2 3 0 49.27
    2 3 0 45.3
    2 -3 0 45.85
    -2 -3 0 48.8
    -2 -3 0 49.93
    2 -3 0 48.26
    -2 -3 0 50.14
    2 3 0 48.63
    -2 -3 -1 51.77
    2 -3 1 52.34
    2 3 1 49.21
    2 3 1 47.42
    2 -3 1 51.71
    2 -3 1 50.82
    2 -3 1 54.95
    -2 3 -1 52.03
    2 3 1 48.75
    2 -3 1 52.13
    -2 -3 -1 51.89
    2 3 1 55.95
    2 -3 1 54.9
    -2 -3 -1 51.58
    2 3 2 38.93
    -2 -3 -2 39.69
    2 3 2 37.85
    -2 -3 -2 40.63
    2 -3 2 41.83
    2 -3 2 41.7
    2 3 2 39.22
    2 -3 2 36.85
    2 -3 2 38.49
    -2 3 -2 43.21
    2 -3 2 42.49
    2 -3 3 59.36
    2 -3 3 68.14
    2 3 3 60.06
    2 3 3 66.12
    2 3 3 69.17
    2 3 3 67.06
    2 -3 3 69.34
    -2 3 -3 73.31
    -2 -3 -3 70.41
    -2 3 -3 70.37
    2 -3 3 72.74
    -2 -3 -3 71.46
    2 -3 4 109.8
    -2 -3 -4 120.35
    -2 -3 -4 113.97
    2 -3 4 117.59
    2 3 4 109.62
    2 -3 4 113.4
    2 -3 4 117.4
    -2 3 -4 112.42
    2 -3 4 112.56
    2 3 4 109.29
    -2 -3 -4 113.34
    2 -3 4 114.44
    2 3 4 105.64
    2 -3 5 7.72
    2 -3 5 7.93
    2 -3 5 7.11
    2 -3 5 7.09
    -2 -3 -5 8.04
    2 3 5 8.11
    2 -3 5 6.4
    -2 -3 -5 7.16
    -2 3 -5 4.02
    -2 -3 -5 7.21
    -2 -3 -5 7.9
    2 3 5 7.9
    2 3 5 7.88
    -2 3 -5 7.98
    -2 -3 -5 7.89
    2 -3 5 8.74
    2 -3 6 128.64
    2 3 6 157.64
    -2 3 -6 146.62
    2 -3 6 143.38
    2 -3 6 153.42
    2 -3 6 139.87
    -2 3 -6 143.48
    -2 -3 -6 149.45
    2 3 6 147.53
    2 -3 6 141.96
    -2 -3 -6 156.74
    2 -3 6 140.81
    2 3 6 141.02
    -2 -3 -6 148.69
    -2 3 -6 153.68
    2 -3 6 135.42
    2 3 6 148.33
    -2 -3 -6 152.71
    -2 -3 -6 145.12
    2 -3 6 123
    2 3 6 135.46
    2 -3 7 297.41
    -2 -3 -7 309.92
    -2 3 -7 310.66
    2 -3 7 301.14
    -2 -3 -7 321.59
    -2 3 -7 335.68
    -2 -3 -7 311.55
    2 -3 7 318.53
    2 3 7 312.25
    -2 -3 -7 326.89
    2 -3 7 312.08
    2 3 7 330.83
    -2 -3 -7 314.8
    2 3 7 309.72
    -2 3 -7 317.69
    2 -3 7 295.19
    2 -3 8 17.24
    -2 -3 -8 16.12
    2 -3 8 15.48
    2 -3 8 14.7
    -2 -3 -8 18.91
    -2 -3 -8 17.64
    2 -3 8 15.74
    2 3 8 18.21
    2 -3 8 16.76
    -2 3 -8 17.1
    2 3 8 16.65
    -2 -3 -8 14.8
    2 3 8 16.54
    2 -3 8 13.9
    -2 3 -8 17.39
    -2 -3 -8 17.1
    2 3 9 314.49
    2 -3 9 340
    -2 -3 -9 315.96
    2 -3 9 308.49
    2 -3 9 328.11
    -2 -3 -9 329.33
    -2 3 -9 334.83
    -2 -3 -9 304.73
    2 -3 9 312.51
    -2 -3 -9 337.94
    -2 -3 -9 336.32
    -2 -3 -9 317.34
    2 -3 10 127.27
    2 -3 10 130
    2 -3 10 127.61
    -2 -3 -10 128.92
    -2 -3 -10 140.6
    -2 -3 -10 145.1
    -2 -3 -10 136.48
    -2 -3 -10 134.85
    -2 3 -10 138.1
    2 3 10 132.22
    -2 -3 -10 139.71
    -2 -3 -11 91.27
    -2 3 -11 101.83
    -2 -3 -11 102.59
    2 -3 11 93.47
    -2 3 -11 101.37
    -2 -3 -11 98.2
    -2 -3 -11 94.56
    2 3 11 98.5
    2 -3 11 91.52
    2 -3 11 91.84
    -2 -3 -12 469.2
    -2 -3 -12 516.47
    2 -3 12 494.25
    -2 -3 -12 486.23
    2 -3 12 467.4
    -2 -3 -12 501.77
    2 -3 12 473.99
    -2 3 -12 500.36
    2 3 12 489.82
    2 3 12 489.85
    -2 3 -12 528.76
    -2 3 -13 99.39
    2 3 13 89.26
    -2 -3 -13 88.26
    -2 3 -13 94.04
    2 -3 13 92.96
    2 3 13 88.28
    -2 -3 -13 92.49
    2 -3 13 86.28
    -2 -3 -13 92.77
    2 -3 14 11.52
    -2 3 -14 11.32
    2 -3 14 11.68
    2 3 14 10.48
    -2 -3 -14 11.51
    -2 -3 -14 12.23
    -2 3 -14 11.47
    2 3 14 10.23
    -2 -3 -14 11.35
    -2 -3 -15 118.86
    2 3 15 112.79
    2 -3 15 108.8
    -2 -3 -15 116.16
    -2 -3 -15 109.23
    -2 3 -15 129.49
    2 -3 15 109.97
    2 3 15 113.62
    2 3 16 76.09
    -2 3 -16 87.33
    -2 -3 -16 78.58
    -2 -3 -16 88.57
    2 3 16 80.16
    -2 -3 -16 82.42
    2 -3 16 75.58
    2 -3 16 72.56
    2 3 17 8.71
    -2 -3 -17 10.27
    2 -3 17 8.19
    2 3 17 9.36
    -2 3 -17 8.11
    2 -3 17 9.2
    -2 -3 -17 10.46
    -2 -3 -18 2.72
    2 -3 18 0.85
    2 -3 18 1.24
    -2 3 -18 1.89
    2 3 18 1.32
    -2 -3 -18 2.17
    2 3 18 2.47
    2 -3 19 0.47
    -2 -3 -19 2.36
    2 -3 19 2.23
    -2 -3 -19 -0.35
    2 3 19 0.49
    -2 -3 -19 1.75
    -2 3 -19 1.55
    2 -3 20 24.01
    2 3 20 21.98
    -2 -3 -20 26.11
    2 -3 21 6.69
    2 -4 -22 7.95
    -2 -4 22 1.31
    -2 -4 21 -0.49
    2 -4 -21 -2.3
    -2 -4 20 5.12
    2 -4 -20 8.31
    -2 4 20 8.41
    -2 -4 19 29.91
    2 -4 -19 29.64
    2 -4 -19 28.62
    2 -4 -19 31.78
    -2 4 19 23.27
    -2 -4 19 23.02
    2 -4 -18 15.41
    2 -4 -18 12.72
    -2 4 18 11.53
    2 -4 -18 15.15
    -2 -4 18 14.81
    -2 -4 18 13.62
    -2 -4 17 9.17
    2 -4 -17 10.14
    2 -4 -17 9.37
    2 4 -17 12.44
    -2 4 17 8.28
    2 -4 -17 9.48
    -2 -4 17 8.78
    -2 -4 16 25.39
    2 4 -16 29.94
    2 -4 -16 28.11
    2 -4 -16 26.44
    2 -4 -16 31.39
    -2 4 16 29.69
    -2 4 16 23.79
    -2 -4 16 24.51
    -2 4 15 33.46
    -2 -4 15 35.59
    -2 -4 15 32.15
    2 -4 -15 38.5
    2 -4 -15 36.79
    2 4 -15 41.66
    -2 4 15 37.78
    2 -4 -15 41.18
    2 -4 -14 15.12
    2 4 -14 14.15
    -2 -4 14 12.76
    2 -4 -14 13.52
    -2 4 14 13.4
    2 4 -14 14.74
    2 -4 -14 14.26
    -2 4 14 12.68
    2 -4 -13 1.78
    -2 -4 13 1.45
    2 -4 -13 2.77
    2 4 -13 1.61
    2 4 -13 1.36
    -2 -4 13 1.21
    -2 -4 13 1.55
    -2 4 13 2.09
    -2 4 13 1.73
    2 -4 -13 0.66
    -2 -4 13 1.29
    -2 4 12 40.39
    -2 -4 12 36.7
    2 4 -12 44.74
    2 4 -12 43.16
    2 -4 -12 40.66
    -2 -4 12 43.44
    2 -4 -12 44.03
    -2 -4 12 35.16
    2 -4 -12 43.55
    -2 4 12 29.72
    -2 -4 11 15.19
    2 4 -11 17.46
    -2 -4 11 14.57
    2 4 -11 16.49
    -2 -4 11 16.4
    2 -4 -11 17.6
    2 -4 -11 16.06
    -2 4 11 16.98
    -2 -4 11 13.57
    2 -4 -11 17.3
    -2 -4 10 64.46
    2 -4 -10 67.67
    -2 4 10 71.4
    -2 -4 10 70.03
    -2 -4 10 71.16
    2 4 -10 69.94
    -2 -4 10 68.37
    2 -4 -10 69.93
    2 4 -10 69.61
    2 -4 -10 65.16
    -2 4 10 64.17
    2 -4 -9 15.43
    -2 -4 9 17.2
    -2 -4 9 19.65
    2 -4 -9 15.85
    -2 -4 9 18.98
    -2 4 9 19.87
    2 4 -9 18.26
    2 -4 -9 19.13
    2 4 -9 18.07
    -2 -4 9 16.57
    -2 4 9 18.21
    2 -4 -8 40.84
    2 4 -8 40.63
    -2 -4 8 41.25
    -2 -4 8 33.03
    -2 4 8 41.08
    2 -4 -8 43.56
    -2 4 8 44.3
    2 -4 -8 38.35
    2 4 -8 42.18
    2 4 -8 41.51
    -2 4 8 39.62
    -2 -4 8 38.65
    -2 -4 8 42.37
    2 4 -7 266.24
    -2 -4 7 256.39
    -2 4 7 268.96
    2 4 -7 262.31
    -2 4 7 274.69
    2 -4 -7 273.16
    2 4 -7 251.07
    -2 -4 7 256.7
    2 -4 -7 249.65
    2 -4 -7 264.15
    -2 -4 7 270.38
    2 -4 -7 275.48
    2 -4 -7 259.61
    -2 -4 7 247.97
    -2 -4 7 258.56
    -2 -4 7 259.98
    -2 4 7 262.05
    2 4 -6 168.13
    -2 -4 6 166.18
    -2 4 6 172.61
    2 4 -6 163.25
    -2 -4 6 166.54
    2 -4 -6 165.23
    2 4 -6 154.08
    -2 -4 6 160.43
    2 -4 -6 169.28
    2 -4 -6 175.02
    2 -4 -6 173.09
    -2 4 6 172.76
    -2 -4 6 158.57
    2 4 -6 158.91
    -2 4 6 168.56
    2 -4 -6 161.15
    2 4 -5 54.37
    2 -4 -5 60.92
    -2 -4 5 57.12
    -2 -4 5 56.49
    -2 -4 5 51.68
    -2 4 5 57.86
    2 -4 -5 55.02
    2 -4 -5 52.3
    2 -4 -5 58.7
    -2 4 5 51.35
    2 -4 -5 59.1
    -2 4 5 52.69
    2 -4 -5 59.61
    2 -4 -5 53
    -2 -4 5 54.5
    -2 4 5 55.17
    2 4 -5 52.99
    2 4 -5 54.83
    2 -4 -5 53.42
    2 -4 -4 55.95
    -2 4 4 54.62
    2 4 -4 56.45
    2 -4 -4 60.99
    -2 -4 4 55.49
    2 -4 -4 61.76
    2 -4 -4 56.54
    -2 4 4 58.24
    -2 -4 4 57.72
    2 -4 -4 56.25
    -2 4 4 54.1
    -2 -4 4 58.61
    2 -4 -4 55.89
    -2 -4 4 57.32
    2 4 -4 55.72
    -2 4 4 60.3
    -2 -4 4 55.12
    2 -4 -4 54.57
    2 4 -4 56.3
    2 4 -3 139.02
    -2 -4 3 139.11
    2 -4 -3 142.79
    2 4 -3 142.8
    -2 -4 3 154.44
    -2 -4 3 151.94
    2 -4 -3 145.95
    2 4 -3 139.36
    2 -4 -3 145.72
    -2 -4 3 141.19
    -2 4 3 142.07
    2 -4 -3 155.92
    2 -4 -3 155.55
    2 -4 -3 145.53
    2 -4 -3 151.34
    -2 -4 3 147.19
    2 -4 -2 61.66
    2 -4 -2 56.97
    -2 4 2 60.21
    -2 -4 2 58.25
    2 -4 -2 66.03
    -2 -4 2 61.94
    -2 -4 2 55.97
    -2 -4 2 59.78
    2 -4 -2 61.4
    2 4 -2 56.49
    2 4 -2 58.35
    2 -4 -2 58.72
    2 4 -2 58.29
    2 4 -2 63.19
    -2 -4 2 64.05
    2 -4 -2 59.32
    -2 4 2 60.3
    2 -4 -2 62.68
    2 -4 -1 518.16
    2 -4 -1 533.8
    2 -4 -1 508.63
    2 -4 -1 533.54
    -2 -4 1 509.94
    -2 -4 1 506.12
    -2 -4 1 524.07
    2 4 -1 509.9
    -2 -4 1 520.44
    -2 -4 1 531.16
    -2 -4 1 515.15
    2 -4 -1 541.15
    2 -4 -1 530.34
    -2 4 1 494.55
    2 4 -1 512.09
    -2 4 1 521
    2 4 -1 504.31
    2 -4 -1 510.99
    2 -4 0 342.66
    -2 -4 0 356.09
    2 -4 0 360.76
    2 -4 0 370.45
    -2 -4 0 339.25
    2 -4 0 356.05
    2 4 0 351.51
    2 -4 0 379.97
    -2 -4 0 352.55
    -2 -4 0 361.28
    2 4 0 351.89
    -2 4 0 358.6
    -2 -4 0 356.73
    -2 4 0 353.65
    2 -4 0 360.31
    -2 -4 0 379.45
    2 -4 0 356.25
    -2 4 0 351.05
    2 4 0 343.13
    2 4 0 355.68
    -2 -4 0 354.14
    2 -4 0 344.54
    -2 -4 -1 225.24
    -2 4 -1 211.83
    -2 -4 -1 225.78
    2 -4 1 222.6
    -2 -4 -1 227.5
    2 -4 1 223.06
    -2 -4 -1 223.23
    2 -4 1 222.36
    2 -4 1 216.24
    -2 -4 -1 222.48
    2 -4 1 226.84
    -2 4 -1 233.55
    2 4 1 223.18
    2 4 1 204
    2 -4 1 226.57
    2 4 1 204.38
    2 -4 1 222.09
    2 -4 1 235.97
    -2 -4 -1 224.86
    2 4 1 218.34
    -2 -4 -1 229.63
    2 -4 2 443.48
    -2 -4 -2 455.7
    2 -4 2 454.77
    2 -4 2 479.64
    -2 4 -2 475.7
    -2 -4 -2 457.97
    2 -4 2 470.63
    -2 4 -2 463.8
    2 4 2 451.45
    -2 -4 -2 461.75
    2 4 2 445.65
    -2 -4 -2 473.4
    2 -4 2 470.89
    2 -4 2 462.93
    -2 -4 -2 481.98
    2 4 2 452.66
    -2 -4 -2 481.73
    2 4 2 464.02
    -2 -4 -3 401.08
    2 4 3 380.81
    -2 -4 -3 388.91
    2 -4 3 385.42
    -2 -4 -3 412.35
    2 -4 3 375.37
    -2 -4 -3 393.57
    2 4 3 414.59
    2 4 3 383.58
    -2 4 -3 383.36
    -2 -4 -3 396.52
    2 -4 3 389.69
    2 -4 3 401.08
    -2 -4 -3 417.23
    2 -4 3 392.33
    2 -4 3 378.95
    2 -4 3 411.55
    2 4 3 387.8
    -2 4 -3 384.19
    2 4 3 379.98
    2 4 4 169.19
    2 -4 4 169.99
    -2 4 -4 174.03
    2 4 4 156.64
    -2 -4 -4 189.94
    2 -4 4 171.1
    2 4 4 171.66
    2 -4 4 168.34
    -2 -4 -4 189.82
    -2 -4 -4 174.57
    2 -4 4 170.72
    2 -4 4 179.58
    -2 -4 -4 178.16
    -2 -4 -4 180.47
    2 -4 4 169.96
    2 4 4 185.36
    2 4 4 171.88
    -2 4 -4 180
    -2 -4 -5 64.54
    2 -4 5 62.37
    -2 4 -5 71.08
    -2 -4 -5 67.84
    -2 -4 -5 72
    2 -4 5 65.78
    2 4 5 71.22
    2 -4 5 64.71
    2 -4 5 67.63
    2 -4 5 63.31
    2 -4 5 70.03
    -2 -4 -5 67.88
    2 4 5 63.08
    2 -4 5 64.49
    -2 -4 -5 69.22
    2 4 5 57.41
    -2 4 -5 71.12
    2 4 5 68.32
    2 4 5 67.3
    -2 4 -5 66.06
    -2 4 -6 99.4
    2 -4 6 92.03
    2 -4 6 97.66
    2 -4 6 99.23
    2 4 6 96
    2 -4 6 88.78
    -2 -4 -6 94.01
    2 4 6 89.17
    -2 -4 -6 93.13
    -2 4 -6 95.87
    2 -4 6 89.13
    -2 -4 -6 89.55
    2 -4 6 93.13
    2 4 6 78.72
    -2 4 -6 94.16
    2 4 6 88.09
    2 4 6 89.36
    2 -4 6 88.86
    -2 -4 -6 98.04
    2 4 6 94.66
    2 -4 7 164.47
    -2 4 -7 187.63
    -2 4 -7 198.27
    -2 -4 -7 183.65
    2 -4 7 180.4
    2 -4 7 182.45
    -2 -4 -7 181.1
    2 -4 7 177.04
    -2 -4 -7 189
    2 -4 7 198
    2 -4 7 169.05
    2 4 7 172.73
    -2 4 -7 184.79
    2 -4 7 184.71
    2 4 7 175.97
    2 4 7 179.55
    2 4 7 177.33
    2 -4 7 161.98
    2 4 7 182.75
    -2 4 -8 1.51
    2 4 8 0.35
    2 4 8 1.13
    2 -4 8 1.01
    -2 -4 -8 1.02
    2 -4 8 1.75
    2 -4 8 0.57
    -2 4 -8 0.93
    2 -4 8 0.45
    -2 -4 -8 1.24
    -2 -4 -8 2.23
    2 4 8 1.52
    2 -4 8 1.93
    2 -4 8 1.15
    -2 -4 -9 0.45
    2 -4 9 -0.22
    2 4 9 0.39
    2 4 9 2.06
    -2 -4 -9 1.75
    2 -4 9 0.03
    -2 4 -9 0.37
    2 -4 9 -0.02
    2 4 9 0.01
    -2 4 -9 1.1
    -2 -4 -9 1.05
    2 -4 9 0.35
    2 4 10 15.88
    -2 4 -10 13.3
    2 -4 10 12.19
    2 4 10 14.5
    2 -4 10 13.23
    -2 -4 -10 13.21
    -2 4 -10 16.11
    -2 -4 -10 14.63
    2 -4 10 13.38
    2 -4 10 13.61
    -2 -4 -10 13.69
    2 4 10 14.17
    2 -4 11 53.91
    -2 4 -11 59.12
    -2 4 -11 58.03
    -2 -4 -11 53.99
    2 -4 11 54.55
    2 -4 11 50.09
    -2 -4 -11 59.4
    -2 -4 -11 49.47
    2 4 11 56.06
    -2 -4 -11 54.07
    2 4 11 57.41
    2 -4 11 55.78
    -2 -4 -12 139.49
    -2 4 -12 144.2
    -2 4 -12 145.46
    2 4 12 135.81
    2 -4 12 127.24
    2 -4 12 126.41
    -2 -4 -12 136.83
    2 4 12 139.28
    2 -4 12 137.06
    -2 -4 -12 148.9
    -2 -4 -13 25.77
    -2 -4 -13 25.38
    2 4 13 22.65
    -2 4 -13 27.19
    2 4 13 24.37
    2 -4 13 22.24
    -2 4 -13 29.68
    -2 -4 -13 22.86
    2 -4 13 20.75
    2 -4 13 24.88
    2 -4 14 12.37
    2 -4 14 12.3
    -2 -4 -14 14.08
    2 4 14 14.17
    -2 4 -14 14
    -2 -4 -14 13.12
    -2 -4 -14 12.06
    2 4 14 11.99
    -2 -4 -15 34.56
    2 4 15 36.62
    2 -4 15 33.22
    -2 -4 -15 34.83
    2 -4 15 32.75
    -2 4 -15 39.76
    -2 -4 -15 38.12
    2 4 15 32.78
    2 -4 16 10.22
    -2 -4 -16 9.9
    2 -4 16 12.45
    -2 -4 -16 11.11
    -2 -4 -16 12.82
    2 4 16 10.14
    2 -4 17 30.18
    2 -4 17 27.9
    -2 -4 -17 30.67
    2 4 17 27.59
    -2 -4 -17 34.07
    2 -4 18 6.57
    2 4 18 8.79
    2 -4 19 9.31
    2 4 19 9.43
    -2 -4 -20 38.53
    2 4 20 41.08
    2 -4 20 36.19
    -2 5 20 12.51
    -2 -5 19 0.72
    -2 5 19 -0.16
    2 -5 -19 -0.36
    -2 -5 18 2.95
    -2 -5 18 3.56
    2 -5 -18 1.4
    2 5 -18 2.7
    2 -5 -18 0.34
    -2 5 18 2.97
    2 -5 -17 26.69
    -2 -5 17 19.96
    -2 -5 17 21.42
    2 -5 -17 24.19
    -2 5 17 22.46
    2 -5 -17 23.12
    2 5 -17 30.4
    -2 -5 16 65.33
    2 5 -16 86.93
    -2 -5 16 70.24
    2 -5 -16 76.89
    -2 5 16 70.86
    2 5 -16 80.9
    2 -5 -16 79.12
    2 -5 -16 74.2
    -2 -5 15 41.94
    2 5 -15 55.76
    2 -5 -15 54.15
    2 -5 -15 50.49
    -2 -5 15 46.01
    2 5 -15 51.92
    2 -5 -15 52.84
    -2 5 15 50.52
    2 -5 -14 39.76
    2 -5 -14 43.68
    2 5 -14 45.04
    -2 -5 14 41.84
    2 -5 -14 49.15
    2 5 -14 44.64
    -2 5 14 45.28
    2 5 -13 9.52
    -2 5 13 8.3
    2 -5 -13 10.11
    2 5 -13 11.45
    -2 -5 13 11.08
    2 -5 -13 10.58
    2 -5 -13 9.93
    -2 5 12 35.61
    2 5 -12 35.33
    2 -5 -12 37.01
    -2 -5 12 30.62
    -2 -5 12 26.52
    2 -5 -12 33.16
    2 -5 -12 31.12
    2 5 -12 32.18
    2 5 -11 7.18
    2 -5 -11 7.16
    -2 5 11 7.09
    -2 -5 11 7.18
    2 -5 -11 7.05
    2 5 -11 5.58
    2 -5 -11 8.65
    -2 -5 11 7.22
    2 -5 -10 10.05
    2 -5 -10 9.09
    -2 5 10 9.56
    -2 -5 10 7.99
    -2 -5 10 7.84
    2 5 -10 8.33
    2 -5 -10 7.84
    2 5 -10 8.33
    -2 -5 10 9.05
    -2 -5 10 8.95
    2 -5 -10 9.85
    2 5 -9 4.56
    2 -5 -9 6.77
    2 -5 -9 5.48
    2 5 -9 5.7
    -2 -5 9 5.91
    -2 -5 9 4.59
    -2 -5 9 6.06
    2 -5 -9 5.32
    -2 -5 9 6.88
    2 -5 -9 5.9
    -2 5 9 7.88
    2 -5 -8 39.76
    -2 5 8 42.47
    -2 -5 8 45.52
    -2 -5 8 43.1
    -2 -5 8 41.25
    -2 -5 8 44.97
    2 -5 -8 40.98
    2 5 -8 43.78
    2 5 -8 39.03
    -2 -5 8 42.71
    2 -5 -8 44.01
    2 -5 -8 42.97
    -2 5 7 21.97
    -2 -5 7 19.42
    2 -5 -7 23.32
    2 5 -7 24.5
    -2 -5 7 22.87
    2 -5 -7 22.31
    2 -5 -7 25.05
    -2 -5 7 22.14
    -2 5 7 18.44
    2 5 -7 21.21
    2 5 -7 21.96
    2 -5 -7 21.96
    -2 -5 7 20.24
    -2 -5 7 21.75
    -2 -5 7 22.31
    -2 -5 6 76.81
    2 -5 -6 73.19
    -2 5 6 86.72
    2 -5 -6 83.91
    2 5 -6 76.04
    -2 -5 6 83.44
    2 -5 -6 84.72
    2 5 -6 80.05
    2 5 -6 79.65
    2 -5 -6 77.57
    -2 -5 6 79.17
    2 5 -6 79.56
    -2 -5 6 76.6
    -2 -5 6 76.11
    -2 5 6 70.49
    -2 -5 5 16.19
    -2 -5 5 17.57
    -2 5 5 17.6
    2 5 -5 16.96
    2 5 -5 18.87
    2 5 -5 18.76
    2 -5 -5 17.17
    2 -5 -5 17.41
    2 -5 -5 17.03
    -2 -5 5 18.66
    -2 -5 5 15.84
    -2 -5 5 17.95
    2 -5 -5 18.58
    2 5 -5 15.06
    2 -5 -5 17.59
    -2 -5 4 2.05
    2 5 -4 1.9
    -2 -5 4 1.4
    2 5 -4 2.39
    2 5 -4 1.6
    -2 5 4 0.47
    2 -5 -4 2.16
    2 -5 -4 2.42
    -2 -5 4 1.27
    -2 -5 4 2.22
    2 -5 -4 1.52
    2 -5 -4 1.65
    -2 -5 4 1.43
    2 -5 -4 1.72
    2 5 -4 1.2
    2 5 -3 73.22
    -2 -5 3 72.37
    -2 -5 3 66.27
    2 -5 -3 69.59
    2 5 -3 67.28
    -2 5 3 74.62
    -2 -5 3 73.76
    2 -5 -3 68.74
    2 -5 -3 67.64
    -2 -5 3 70.24
    -2 -5 3 72.7
    2 -5 -3 72.61
    2 -5 -3 74.02
    2 5 -3 70.95
    -2 -5 3 71.93
    2 -5 -2 3.58
    2 5 -2 3.71
    2 -5 -2 4.38
    -2 -5 2 4.82
    2 -5 -2 4.38
    2 5 -2 3.79
    -2 5 2 4.56
    -2 5 2 3.6
    -2 -5 2 5.46
    2 -5 -2 6.4
    2 -5 -2 5.14
    -2 -5 2 3.61
    -2 -5 2 3.53
    -2 -5 2 4.54
    2 -5 -2 4.38
    2 -5 -1 2.76
    2 5 -1 0.13
    2 -5 -1 0.88
    2 -5 -1 0.45
    -2 -5 1 0.97
    2 -5 -1 0.18
    2 5 -1 0.65
    -2 5 1 1.53
    2 -5 -1 1.63
    -2 -5 1 0.22
    -2 -5 1 0.56
    -2 -5 1 -0.09
    -2 5 1 -0.26
    2 5 -1 -0.6
    -2 -5 1 2.59
    2 -5 -1 0.75
    -2 -5 0 34.6
    -2 5 0 34.19
    2 -5 0 34.63
    2 -5 0 37.68
    -2 -5 0 31.02
    2 5 0 32.03
    -2 5 0 36.44
    -2 -5 0 33.34
    -2 -5 0 34.14
    -2 -5 0 36.54
    2 -5 0 35.19
    2 5 0 35.34
    2 5 0 34.2
    2 -5 0 35.95
    2 -5 0 34.92
    -2 -5 0 35.83
    2 -5 0 36.67
    -2 -5 -1 5.1
    2 -5 1 3.6
    -2 5 -1 5.05
    -2 -5 -1 4.92
    -2 -5 -1 3.17
    -2 -5 -1 3.87
    2 -5 1 4.31
    2 5 1 3.7
    2 -5 1 3.95
    2 -5 1 3.2
    -2 5 -1 4.1
    2 5 1 3.91
    2 -5 1 4.1
    2 5 1 3.08
    2 -5 1 4.06
    2 -5 1 3.57
    2 -5 1 3.82
    2 -5 2 69.98
    2 -5 2 66.13
    -2 -5 -2 70.91
    -2 5 -2 69.89
    -2 -5 -2 70.47
    2 -5 2 71.21
    2 5 2 71.86
    -2 5 -2 71.71
    2 5 2 72.26
    2 -5 2 69.6
    2 5 2 66.09
    -2 -5 -2 69.06
    2 -5 2 65.53
    2 5 2 70.28
    2 -5 2 69.92
    2 -5 2 70.04
    2 -5 2 72.73
    2 -5 2 70.46
    2 5 3 43.77
    2 -5 3 41.65
    -2 -5 -3 44.09
    2 5 3 44.13
    2 -5 3 44.58
    2 5 3 41.52
    -2 -5 -3 42.25
    2 -5 3 45.18
    -2 5 -3 45.93
    2 -5 3 42.75
    -2 -5 -3 45.25
    -2 5 -3 46.13
    2 -5 3 44.78
    2 -5 3 42.02
    2 -5 3 42.54
    2 5 3 45.37
    -2 5 -4 37.78
    2 -5 4 44.34
    2 -5 4 38.84
    -2 -5 -4 37.78
    2 -5 4 37.97
    -2 -5 -4 42.46
    -2 -5 -4 39.97
    2 -5 4 40.39
    2 5 4 35.97
    2 5 4 42.31
    2 -5 4 38.5
    -2 5 -4 40.39
    2 -5 4 39.16
    2 5 4 38.59
    2 5 4 37.3
    2 -5 5 19.13
    2 -5 5 16.83
    -2 5 -5 17.66
    -2 5 -5 20.38
    2 5 5 13.66
    -2 -5 -5 20.58
    2 -5 5 16.71
    2 5 5 17.35
    2 -5 5 18.32
    -2 -5 -5 20.39
    2 5 5 15.57
    2 -5 5 16.52
    2 -5 5 18.11
    -2 -5 -5 19.18
    2 5 5 19.85
    2 -5 6 8.07
    -2 -5 -6 7.69
    2 -5 6 8.05
    2 -5 6 8.04
    2 -5 6 7.61
    2 -5 6 7.05
    -2 -5 -6 8.22
    -2 5 -6 8.1
    2 5 6 8.66
    2 5 6 8.06
    -2 5 -6 7.31
    -2 -5 -6 6.32
    -2 -5 -7 19.19
    2 -5 7 16.56
    -2 5 -7 17.47
    -2 -5 -7 16.63
    2 -5 7 18.8
    2 -5 7 15.47
    2 -5 7 16.43
    2 -5 7 16.48
    2 -5 7 17.67
    -2 -5 -7 14.83
    2 5 7 17.76
    2 5 7 17.54
    -2 5 -7 16.67
    2 -5 7 16.27
    2 -5 8 11.57
    -2 5 -8 11.88
    2 5 8 12.29
    2 -5 8 12.93
    2 -5 8 10.61
    -2 5 -8 13.38
    2 -5 8 13.16
    -2 -5 -8 11.13
    -2 -5 -8 12.85
    2 -5 8 12.65
    2 -5 8 11.42
    -2 -5 -8 15.62
    2 -5 8 13.67
    2 5 9 58.92
    2 -5 9 55.54
    2 -5 9 49.67
    -2 5 -9 51.97
    2 5 9 49.62
    -2 -5 -9 59.28
    2 -5 9 54.98
    2 -5 9 50.58
    -2 -5 -9 53.98
    -2 -5 -9 54.29
    -2 5 -9 55.4
    -2 -5 -10 51.57
    -2 5 -10 58.95
    -2 5 -10 55.9
    2 -5 10 46.8
    -2 -5 -10 54.52
    2 5 10 54.22
    2 5 10 38.62
    -2 -5 -10 55.25
    2 -5 10 50.52
    2 -5 10 50.58
    2 -5 10 53.5
    2 -5 11 89.35
    -2 5 -11 92.76
    2 5 11 90.99
    -2 -5 -11 88.74
    2 -5 11 83.54
    -2 -5 -11 96.4
    -2 5 -11 93.67
    2 -5 11 90.26
    -2 -5 -11 91.51
    -2 -5 -12 174.23
    2 -5 12 178.86
    -2 -5 -12 183.79
    2 5 12 177.06
    -2 5 -12 192.28
    -2 -5 -12 200.51
    2 -5 12 173.66
    -2 5 -12 195.6
    2 -5 13 104.83
    -2 -5 -13 106.44
    -2 -5 -13 119.63
    2 -5 13 103.59
    -2 5 -13 115.57
    2 5 13 110.54
    -2 -5 -13 104.46
    2 -5 14 8.59
    -2 5 -14 11.3
    2 -5 14 8.39
    -2 -5 -14 10.76
    -2 -5 -14 8.46
    2 5 14 6.63
    -2 -5 -14 9.16
    2 -5 15 6.19
    -2 -5 -15 3.46
    -2 5 -15 9.26
    -2 -5 -15 8.12
    -2 -5 -15 5.39
    2 5 15 4.17
    2 -5 15 3.15
    2 5 16 2.29
    2 -5 16 1.71
    -2 -5 -16 -0.03
    2 -5 16 1.36
    -2 -5 -16 4.62
    -2 5 -16 -0.51
    -2 -5 -16 3.83
    2 5 17 1.54
    2 -5 17 2.26
    2 5 18 7.43
    -2 6 18 9.17
    -2 6 17 5.54
    2 6 -16 3.54
    -2 6 16 0.05
    -2 -6 16 3.27
    2 -6 -16 3.19
    2 -6 -16 3.82
    -2 -6 16 1.47
    2 -6 -16 -0.02
    2 -6 -15 15.74
    2 -6 -15 10.84
    2 6 -15 15.6
    -2 -6 15 9.04
    -2 6 15 14.67
    2 -6 -15 12.7
    -2 -6 15 10.02
    2 -6 -14 3.09
    2 6 -14 3.28
    -2 6 14 0.85
    -2 -6 14 1.49
    -2 -6 14 2.42
    2 -6 -14 1.24
    2 6 -14 5.44
    2 -6 -14 2.09
    2 6 -13 11.31
    -2 -6 13 12.39
    -2 6 13 12.19
    2 -6 -13 13.2
    2 -6 -13 12.66
    2 -6 -13 12.97
    2 6 -13 13.06
    -2 -6 12 9.28
    2 6 -12 8.53
    2 -6 -12 8.12
    2 -6 -12 7.19
    -2 6 12 5.45
    2 -6 -12 11.18
    2 6 -12 5.94
    2 -6 -11 22.52
    2 -6 -11 18.09
    -2 6 11 19.67
    2 -6 -11 21.42
    -2 -6 11 18.3
    2 6 -11 23.69
    2 6 -11 20.27
    -2 -6 10 15.48
    2 -6 -10 14.27
    -2 6 10 16.2
    2 -6 -10 14.17
    2 6 -10 17.17
    2 6 -10 13.49
    2 -6 -10 15.38
    2 6 -9 9.45
    -2 -6 9 7.41
    2 -6 -9 8.77
    2 -6 -9 10.29
    2 -6 -9 8.59
    2 -6 -9 10.76
    -2 6 9 8.4
    2 6 -9 8.61
    2 6 -8 43.42
    -2 -6 8 38.15
    -2 6 8 42.22
    -2 -6 8 40.68
    2 -6 -8 41.35
    2 -6 -8 39.31
    2 -6 -8 42.32
    -2 -6 8 43.85
    -2 -6 8 34.69
    2 6 -8 40.15
    2 -6 -8 41.18
    2 -6 -7 26.25
    2 -6 -7 26.2
    -2 -6 7 29.06
    2 -6 -7 25.08
    2 -6 -7 25.3
    2 6 -7 25.85
    -2 -6 7 21.78
    -2 -6 7 28.3
    2 6 -7 25.25
    -2 -6 7 24.79
    -2 6 7 24.28
    2 -6 -6 1.71
    2 -6 -6 4.24
    -2 -6 6 3.27
    2 6 -6 4.83
    2 -6 -6 3.25
    2 6 -6 3.53
    -2 -6 6 3.96
    -2 -6 6 4.17
    2 6 -6 3.82
    -2 -6 6 3.79
    2 -6 -6 4.89
    -2 6 6 4.96
    2 6 -5 81.76
    -2 -6 5 78.12
    2 6 -5 83.07
    2 -6 -5 81.71
    -2 -6 5 83
    2 -6 -5 81.12
    -2 -6 5 86.52
    2 -6 -5 77.5
    -2 -6 5 88.64
    2 6 -5 81.36
    -2 6 5 78.78
    2 -6 -5 83.55
    2 6 -5 80.95
    2 -6 -5 78.72
    -2 -6 4 19.43
    2 -6 -4 19.95
    2 -6 -4 20.26
    -2 -6 4 20.69
    2 6 -4 19.06
    2 -6 -4 17.13
    2 6 -4 20.48
    -2 -6 4 17.76
    2 6 -4 19.19
    2 -6 -4 17.82
    2 6 -4 17.19
    -2 6 4 20.24
    -2 -6 4 19.24
    2 -6 -4 18.86
    -2 6 3 2.86
    -2 -6 3 1.22
    -2 -6 3 2.45
    2 6 -3 1.52
    -2 -6 3 3.08
    2 -6 -3 3.47
    -2 -6 3 1.73
    2 6 -3 1.31
    2 -6 -3 1.85
    2 -6 -3 2.65
    2 -6 -3 2.58
    2 6 -3 1.73
    2 -6 -3 3.34
    2 -6 -2 21.55
    2 -6 -2 32.46
    -2 -6 2 29.64
    2 6 -2 32.54
    -2 6 2 30.48
    2 6 -2 33.19
    -2 -6 2 30.46
    2 -6 -2 30.47
    2 -6 -2 31.68
    2 -6 -2 30.55
    -2 -6 2 33.06
    2 -6 -2 32.9
    -2 -6 2 31.74
    2 -6 -1 55.29
    -2 6 1 64.01
    -2 -6 1 59.78
    2 6 -1 63.91
    2 -6 -1 58.96
    2 -6 -1 67.22
    -2 6 1 55.07
    -2 -6 1 64.67
    2 -6 -1 59.16
    -2 -6 1 65.4
    2 6 -1 60.36
    -2 -6 1 61.1
    2 -6 -1 62.59
    2 -6 0 160.01
    2 -6 0 148.21
    -2 -6 0 155.86
    2 6 0 151.57
    2 -6 0 176.08
    2 -6 0 161.86
    2 6 0 155.85
    -2 6 0 154.38
    -2 6 0 159.25
    -2 -6 0 167.71
    -2 -6 0 163.22
    2 -6 0 149.4
    2 6 0 146.52
    2 6 1 432.14
    -2 -6 -1 428.64
    2 -6 1 422.83
    -2 -6 -1 454.13
    2 -6 1 440.08
    2 -6 1 453.3
    2 6 1 444.55
    -2 -6 -1 451.42
    2 -6 1 430.72
    2 6 1 439.44
    -2 6 -1 433.21
    2 -6 2 345.36
    2 -6 2 411.82
    -2 6 -2 376.38
    2 6 2 407.49
    2 -6 2 443.94
    -2 -6 -2 402.96
    2 -6 2 378.96
    2 -6 2 399.82
    2 -6 2 377.23
    -2 -6 -2 382.21
    -2 6 -2 417.1
    2 6 2 388.42
    -2 -6 -2 396.15
    2 -6 2 386.49
    2 6 2 376.61
    2 6 3 141.76
    -2 6 -3 136.02
    2 -6 3 131.7
    2 -6 3 139.7
    -2 6 -3 148.63
    -2 -6 -3 141.1
    -2 -6 -3 145.89
    2 -6 3 128.68
    2 -6 3 135.33
    2 6 3 127.08
    2 6 3 124.84
    2 6 3 138.82
    2 -6 3 142.02
    2 -6 3 148.31
    2 -6 3 129.15
    -2 -6 -3 138.83
    2 6 4 139.14
    -2 -6 -4 137.87
    2 -6 4 136.06
    -2 -6 -4 141.79
    -2 6 -4 141.59
    -2 -6 -4 145.69
    2 -6 4 132.7
    2 -6 4 149.65
    2 -6 4 137.98
    2 6 4 136.02
    2 -6 4 137.31
    -2 6 -4 149.12
    -2 -6 -5 68.04
    -2 6 -5 70.28
    2 6 5 65.08
    2 -6 5 71.65
    2 -6 5 62.63
    2 -6 5 64.06
    -2 -6 -5 65.82
    -2 -6 -5 70.06
    2 6 5 63.45
    -2 6 -5 71
    2 -6 5 67.18
    2 -6 5 62.25
    -2 6 -6 57.01
    2 -6 6 56.05
    2 6 6 53.56
    2 -6 6 52.1
    -2 -6 -6 55.28
    -2 -6 -6 59.5
    -2 6 -6 57.76
    2 -6 6 47.21
    2 -6 6 49.99
    -2 -6 -6 53.46
    2 6 6 56.41
    -2 -6 -7 3.43
    2 -6 7 3.47
    2 6 7 1.78
    2 -6 7 2.91
    2 -6 7 2.17
    -2 -6 -7 2.69
    2 -6 7 4.28
    -2 6 -7 3.97
    -2 -6 -7 2.83
    -2 6 -7 3.59
    -2 6 -8 1.7
    2 -6 8 3.06
    2 6 8 2.14
    -2 -6 -8 2.32
    -2 -6 -8 3.79
    -2 -6 -8 2.48
    -2 6 -8 1.37
    2 -6 8 1.81
    2 6 9 36.58
    2 -6 9 37.91
    -2 6 -9 39.92
    2 -6 9 34.87
    -2 -6 -9 42.3
    -2 -6 -9 38.97
    -2 6 -9 40.75
    -2 -6 -9 38.54
    2 -6 10 12.87
    2 6 10 15.57
    2 -6 10 15.45
    -2 6 -10 15.51
    -2 -6 -10 15.08
    -2 -6 -10 12.71
    -2 -6 -10 16.05
    -2 6 -10 14.27
    2 6 11 7.82
    -2 6 -11 3.62
    2 -6 11 4.03
    -2 -6 -11 7.77
    -2 -6 -11 6.73
    2 -6 11 4.43
    -2 -6 -11 5.39
    -2 -6 -12 23.66
    2 -6 12 22.64
    -2 -6 -12 26.92
    2 -6 12 20.01
    2 6 12 25.06
    -2 6 -12 30.62
    -2 -6 -12 26.24
    -2 -6 -13 20.62
    -2 -6 -13 14.43
    2 -6 13 15.11
    -2 6 -13 21.01
    2 -6 13 16.17
    -2 -6 -13 17.17
    2 6 13 16.76
    2 -6 14 5.78
    2 6 14 7.61
    -2 -6 -14 9.03
    -2 -6 -14 9.84
    2 -6 14 8.82
    -2 -6 -14 10.11
    -2 6 -14 6.89
    2 6 15 -0.13
    2 -6 15 0.67
    -2 -7 14 2.65
    -2 -7 13 4.43
    -2 7 13 2.82
    2 7 -13 4.14
    2 -7 -13 5.26
    2 -7 -13 1.56
    2 -7 -12 11.7
    2 -7 -12 14.82
    2 7 -12 13.26
    -2 -7 12 11.37
    2 7 -12 15.63
    2 -7 -12 9.55
    -2 7 12 13.45
    2 -7 -11 7.42
    2 7 -11 5.49
    -2 7 11 7.46
    2 7 -11 6.49
    2 -7 -11 9.48
    -2 -7 11 5.09
    2 -7 -11 7.84
    -2 7 10 2.53
    2 -7 -10 2.48
    -2 -7 10 1.88
    2 -7 -10 3.34
    2 7 -10 2.49
    2 -7 -10 1.22
    2 7 -10 2.14
    -2 -7 9 7.62
    2 7 -9 8.47
    2 7 -9 9.54
    2 -7 -9 10.33
    2 -7 -9 7.4
    2 -7 -9 6.31
    -2 7 9 11.37
    -2 -7 8 1.13
    2 -7 -8 2.27
    2 7 -8 0.24
    2 -7 -8 1.01
    -2 7 8 -1.24
    2 7 -8 1.3
    2 -7 -8 0.57
    -2 -7 8 -0.01
    -2 7 7 4.21
    2 7 -7 1.81
    2 -7 -7 2.96
    -2 -7 7 3.15
    -2 -7 7 4.67
    2 -7 -7 3.12
    2 -7 -7 3.12
    2 -7 -7 2.63
    2 7 -7 5.09
    -2 -7 7 3.36
    2 -7 -6 3.89
    2 7 -6 4.64
    2 -7 -6 4.8
    -2 7 6 2.66
    -2 -7 6 3.9
    2 -7 -6 3.87
    2 -7 -6 4.27
    -2 -7 6 2.96
    2 7 -6 1.9
    -2 -7 6 6.34
    -2 -7 5 16.45
    2 -7 -5 15.13
    2 -7 -5 18.52
    2 7 -5 16.27
    -2 -7 5 15.97
    2 7 -5 16.08
    2 -7 -5 15.88
    2 7 -5 16.43
    2 -7 -5 13.91
    -2 7 5 15.37
    -2 -7 5 21.87
    2 -7 -5 16.04
    -2 -7 4 1.75
    2 7 -4 2.77
    2 -7 -4 4.91
    -2 -7 4 3.25
    2 -7 -4 2.33
    2 -7 -4 2.37
    2 -7 -4 2.26
    2 -7 -4 3.26
    2 7 -4 4.42
    -2 -7 4 2.43
    -2 7 4 1.94
    2 -7 -3 1.79
    -2 7 3 1.6
    2 -7 -3 2.76
    2 -7 -3 3.42
    2 7 -3 2.23
    -2 -7 3 1.91
    2 -7 -3 2.86
    -2 -7 3 1.64
    2 7 -3 1.28
    -2 -7 3 1.11
    2 -7 -3 1.55
    -2 -7 3 -0.29
    2 -7 -2 3.89
    -2 -7 2 1.71
    2 -7 -2 1.94
    -2 -7 2 2.37
    -2 -7 2 2.02
    -2 -7 2 2.84
    2 -7 -2 2.35
    -2 -7 2 3.06
    -2 7 2 2.49
    2 7 -2 1.6
    2 -7 -2 2.63
    2 7 -2 1.92
    2 -7 -2 1.96
    2 7 -1 2.12
    2 7 -1 3.04
    2 -7 -1 3.94
    2 -7 -1 1.38
    -2 -7 1 3.83
    -2 -7 1 3.13
    2 -7 -1 3.29
    -2 7 1 3.45
    2 -7 -1 3.08
    2 -7 -1 0.85
    -2 -7 1 4.09
    -2 -7 1 4.08
    -2 -7 0 10.14
    2 -7 0 13.95
    -2 7 0 14.11
    -2 -7 0 15.08
    2 -7 0 12.55
    2 7 0 12.8
    2 7 0 14.1
    2 -7 0 14.17
    -2 -7 0 11.03
    2 -7 0 12.33
    2 -7 1 8.01
    2 7 1 8.08
    2 7 1 7.93
    2 -7 1 9.73
    -2 7 -1 8.74
    2 -7 1 9.72
    2 -7 1 8.43
    -2 -7 -1 8.47
    -2 -7 -1 9.61
    2 -7 1 8.33
    2 -7 2 3.67
    2 7 2 3.55
    -2 -7 -2 4.27
    2 -7 2 3.62
    2 -7 2 1.24
    -2 -7 -2 2.68
    2 -7 2 5.34
    -2 7 -2 3.79
    2 -7 2 3.17
    2 7 2 4.58
    -2 -7 -3 9.31
    2 -7 3 7.53
    2 -7 3 12.4
    -2 -7 -3 12.16
    -2 7 -3 8.15
    2 -7 3 9.74
    2 -7 3 10.09
    2 7 3 10.09
    2 -7 3 7.97
    2 7 3 8.19
    -2 7 -4 12.3
    2 -7 4 7.27
    -2 -7 -4 10.72
    2 -7 4 13.65
    -2 -7 -4 9.94
    2 -7 4 10.12
    2 -7 4 10.35
    2 -7 4 10.3
    -2 -7 -4 10.19
    -2 7 -4 12.93
    2 7 4 12.22
    2 7 4 12.92
    2 -7 5 8.05
    2 7 5 5.9
    2 -7 5 7.98
    2 -7 5 6.17
    2 -7 5 4.99
    -2 -7 -5 6.08
    -2 -7 -5 5.26
    -2 7 -5 6.65
    -2 -7 -5 4.75
    -2 7 -5 7.03
    2 7 5 6.57
    -2 -7 -6 10.65
    2 -7 6 13.94
    2 -7 6 9.28
    -2 -7 -6 17.48
    -2 -7 -6 11.17
    -2 7 -6 14.39
    2 -7 6 14.59
    -2 7 -6 11.54
    2 7 6 13.94
    -2 7 -7 18.74
    2 7 7 15.66
    2 -7 7 15.02
    -2 -7 -7 20.15
    -2 -7 -7 15.83
    -2 -7 -7 21.17
    -2 7 -7 15.47
    2 -7 7 17.64
    2 -7 8 3.01
    -2 7 -8 4.72
    -2 -7 -8 3.93
    -2 7 -8 5.92
    2 7 8 4.2
    -2 -7 -8 2.58
    2 -7 8 5.19
    -2 -7 -8 4.74
    2 -7 9 82.56
    -2 -7 -9 89.87
    -2 7 -9 102.22
    -2 -7 -9 98.89
    2 -7 9 91.17
    2 7 9 87.39
    -2 7 -9 93.25
    -2 -7 -9 84.92
    -2 -7 -10 16.66
    2 7 10 17.7
    2 -7 10 16.41
    -2 7 -10 22.8
    2 -7 10 18.09
    -2 -7 -10 18.12
    -2 -7 -10 22.74
    2 7 11 14.27
    -2 7 -11 11.89
    2 -7 11 8.34
    -2 -7 -11 8.77
    -2 -7 -11 6.96
    2 -7 11 4.49
    -2 -7 -11 12.22
    2 -7 12 13.07
    -2 -7 -12 13.4
    2 -7 13 3.97
    -2 -7 -13 1.84
    -2 -8 12 6.24
    2 -8 -11 1.66
    -2 -8 11 2.81
    2 -8 -10 1.65
    2 8 -10 1.6
    -2 -8 10 2.72
    -2 -8 9 -0.27
    2 -8 -9 0.29
    2 8 -9 1.12
    2 -8 -9 0.33
    -2 -8 8 7.38
    2 -8 -8 4.91
    2 8 -8 3.63
    2 -8 -8 6.99
    2 8 -8 4.28
    2 -8 -8 5.45
    2 -8 -7 3.38
    -2 8 7 -1.56
    2 8 -7 1.63
    -2 -8 7 3.02
    2 -8 -7 1.91
    2 8 -7 1.87
    2 -8 -7 -0.91
    2 -8 -6 14.97
    -2 8 6 11.33
    2 8 -6 12.11
    -2 -8 6 12.35
    2 -8 -6 11.01
    2 -8 -6 13.92
    -2 8 5 17.93
    -2 -8 5 11.93
    2 -8 -5 13.45
    2 -8 -5 15.34
    -2 -8 5 15.34
    2 -8 -5 17.67
    2 8 -5 17.41
    2 -8 -5 13.98
    2 -8 -4 9.37
    2 8 -4 7.68
    2 -8 -4 8.93
    2 -8 -4 12.59
    -2 -8 4 9.82
    -2 -8 4 12.27
    2 8 -4 9.03
    2 -8 -4 10.08
    -2 8 4 7.59
    -2 -8 3 2.61
    2 8 -3 2.06
    -2 8 3 1.07
    2 -8 -3 2.64
    2 -8 -3 3
    -2 -8 3 3
    2 -8 -3 4.83
    2 8 -3 3.42
    2 -8 -3 1.86
    2 8 -2 -0.95
    2 -8 -2 0.27
    2 8 -2 -0.21
    2 -8 -2 1.14
    2 -8 -2 1.52
    -2 -8 2 0.85
    2 -8 -2 1.45
    -2 -8 2 1.04
    2 -8 -2 1.64
    -2 -8 1 3.82
    2 8 -1 4.76
    2 -8 -1 4.47
    2 -8 -1 3.17
    2 -8 -1 5.53
    2 -8 -1 4.33
    2 8 -1 5.45
    2 -8 -1 4.48
    -2 -8 1 8.26
    2 -8 0 30.69
    2 8 0 27.56
    2 -8 0 32.15
    2 -8 0 30.88
    -2 -8 0 32.21
    -2 -8 0 26.39
    2 8 0 26.78
    2 -8 0 28.39
    2 -8 0 34.76
    -2 -8 -1 62.89
    -2 -8 -1 51.41
    2 -8 1 61.86
    2 -8 1 45.56
    2 8 1 49.85
    2 -8 1 60.4
    2 -8 1 52.74
    2 8 1 52.98
    2 -8 2 83.63
    2 8 2 85.73
    2 -8 2 96.16
    -2 -8 -2 98.85
    2 -8 2 81.68
    2 8 2 87.53
    -2 -8 -2 81.17
    2 -8 3 42.44
    -2 -8 -3 38.65
    2 -8 3 29.06
    2 8 3 33.59
    2 8 3 36.02
    2 -8 4 65.09
    2 8 4 66.01
    2 8 4 67.59
    2 -8 4 78.55
    -2 -8 -4 64.12
    -2 8 -4 67.24
    2 8 5 48.63
    2 -8 5 57.04
    2 -8 5 52.14
    -2 -8 -5 45.63
    -2 8 -5 46.61
    -2 8 -6 2.15
    -2 8 -6 2.71
    -2 -8 -6 2.19
    2 -8 6 7.08
    -2 -8 -6 4.34
    2 8 6 3.97
    2 -8 6 2.69
    2 -8 7 0.01
    -2 8 -7 -0.32
    -2 -8 -7 0.57
    2 -8 7 1.36
    2 -8 8 17.06
    -2 -8 -8 8.71
    -2 -8 -9 20.39
    -2 -8 -10 21.13
    2 -9 -3 -0.24
    -2 -9 3 -2.94
    2 -9 -2 1.75
    2 -9 -2 0.72
    -2 -9 1 1.42
    2 -9 -1 -1.03
    2 -9 -1 0.64
    2 -9 0 0.05
    -2 -9 0 0.51
    -2 -9 -1 0.19
    2 -9 1 0.67
    3 0 -22 12.42
    3 0 -22 11.07
    -3 0 22 9.58
    3 0 -20 160.86
    -3 0 20 151.61
    3 0 -20 179.11
    3 0 -20 169.82
    3 0 -18 34.51
    -3 0 18 35.04
    3 0 -18 38.1
    -3 0 18 37.07
    3 0 -18 41.19
    -3 0 18 32.07
    3 0 -18 29.92
    -3 0 16 433.77
    3 0 -16 459.34
    -3 0 16 452.28
    -3 0 16 462.37
    3 0 -16 464.21
    3 0 -14 26.53
    3 0 -14 24.92
    -3 0 14 24.59
    3 0 -14 25.93
    -3 0 14 26.07
    -3 0 14 24.92
    -3 0 14 23.31
    3 0 -14 23.51
    3 0 -12 49.51
    3 0 -12 45.12
    -3 0 12 47.61
    -3 0 12 46.9
    -3 0 12 44.76
    -3 0 12 47.29
    3 0 -12 47.36
    3 0 -12 44.07
    -3 0 12 47.39
    3 0 -10 162.24
    -3 0 10 172.48
    -3 0 10 172.14
    3 0 -10 169.65
    3 0 -10 173.15
    -3 0 10 166.83
    -3 0 10 151.6
    3 0 -8 11.77
    -3 0 8 12.17
    3 0 -8 11.29
    -3 0 8 11.03
    -3 0 8 12.24
    3 0 -8 10.82
    -3 0 8 10.21
    3 0 -8 10.58
    -3 0 8 11.38
    3 0 -6 452.3
    -3 0 6 476.07
    3 0 -6 454.45
    -3 0 6 453.16
    -3 0 6 439.64
    3 0 -6 465.55
    -3 0 6 433.33
    3 0 -6 455.29
    3 0 -6 465.73
    -3 0 4 1161.94
    3 0 -4 1169.06
    3 0 -4 1157.88
    -3 0 4 1207.37
    -3 0 4 1142.41
    3 0 -4 1184.26
    -3 0 4 1188.4
    3 0 -2 32.23
    3 0 -2 29.3
    -3 0 2 30.64
    3 0 0 7.07
    3 0 0 8.26
    -3 0 0 8.26
    3 0 0 8.26
    3 0 2 2719.4
    -3 0 -2 2724.07
    3 0 2 2726.89
    -3 0 -2 2697.76
    3 0 2 2636.2
    3 0 2 2754.8
    -3 0 -2 2692.36
    -3 0 -4 549.24
    3 0 4 571.74
    3 0 4 543.97
    -3 0 -4 564.28
    3 0 4 553.69
    3 0 4 578.82
    -3 0 -4 550.71
    -3 0 -4 575.51
    -3 0 -6 1320.86
    3 0 6 1363.44
    3 0 6 1307.2
    3 0 6 1353.3
    -3 0 -6 1307.23
    3 0 6 1261.08
    3 0 6 1352.55
    -3 0 -6 1356.99
    -3 0 -6 1356.42
    -3 0 -8 582.07
    3 0 8 632.96
    -3 0 -8 614.51
    -3 0 -8 585.07
    3 0 8 567.4
    -3 0 -8 600.71
    -3 0 -8 610.83
    -3 0 -8 611.03
    3 0 8 595.45
    -3 0 -10 12.03
    3 0 10 11.25
    3 0 10 10.87
    3 0 10 11.27
    -3 0 -10 10.31
    -3 0 -10 9.42
    -3 0 -10 11.36
    -3 0 -10 9.66
    3 0 12 95.95
    -3 0 -12 109
    -3 0 -12 100.44
    -3 0 -12 92.25
    -3 0 -12 103.63
    3 0 12 98.76
    3 0 14 200.78
    -3 0 -14 202.2
    3 0 14 202.35
    -3 0 -14 189.4
    -3 0 -16 175.74
    -3 0 -16 184.66
    -3 0 -18 79.32
    3 0 18 67.39
    -3 0 -18 80.08
    3 0 20 36.71
    -3 0 -20 42.05
    -3 1 24 23.51
    3 1 -24 37.78
    3 -1 -23 0.57
    -3 1 23 0.88
    3 1 -23 -0.66
    3 -1 -22 5.92
    -3 -1 22 5.81
    -3 1 22 5.67
    3 -1 -22 6.68
    3 1 -22 6.7
    3 1 -22 6.71
    3 -1 -21 5.79
    -3 1 21 4.86
    -3 -1 21 3.97
    3 1 -21 3.33
    3 -1 -21 6.2
    3 1 -21 8.37
    3 -1 -21 9.07
    3 -1 -20 29.13
    -3 1 20 27.68
    3 1 -20 36.5
    3 1 -20 26.64
    3 -1 -20 31.45
    3 -1 -20 30.92
    -3 -1 20 27.66
    -3 -1 20 27
    3 1 -19 22.33
    -3 1 19 18.8
    3 1 -19 20.13
    3 -1 -19 17.63
    -3 -1 19 18.08
    -3 -1 19 19.78
    3 -1 -19 22.13
    3 -1 -19 22.65
    -3 -1 18 10.77
    3 1 -18 11.43
    3 -1 -18 9.84
    -3 -1 18 9.97
    -3 -1 18 10.12
    3 -1 -18 10.14
    -3 1 18 9.88
    3 1 -18 9.09
    3 -1 -18 10.65
    3 1 -17 7.11
    3 1 -17 5.97
    3 -1 -17 5.46
    -3 -1 17 6.98
    -3 1 17 6.54
    3 1 -17 8.01
    3 -1 -17 6.39
    -3 -1 17 7.64
    -3 -1 17 9.06
    -3 1 17 7.16
    3 -1 -17 6.51
    3 1 -16 63.87
    -3 1 16 58.05
    3 1 -16 65.66
    -3 -1 16 67.24
    -3 1 16 60.08
    -3 -1 16 61.47
    3 -1 -16 68.88
    -3 -1 16 56.98
    -3 1 16 48.16
    3 -1 -16 62.25
    3 -1 -16 57.67
    3 1 -16 61.35
    -3 1 15 89.17
    3 -1 -15 90.86
    3 1 -15 95.53
    -3 -1 15 88.93
    3 1 -15 86.84
    -3 -1 15 80.83
    3 1 -15 86.34
    -3 -1 15 98.62
    3 -1 -15 86.72
    3 -1 -15 93.66
    -3 1 15 89.73
    3 -1 -15 90.47
    -3 -1 15 92.3
    -3 1 14 383.29
    3 1 -14 378.03
    3 -1 -14 405.99
    3 -1 -14 381.94
    -3 1 14 375.17
    -3 -1 14 382.25
    3 1 -14 402.88
    3 -1 -14 391.8
    -3 -1 14 397.1
    3 -1 -14 400.08
    -3 -1 14 364.5
    3 1 -14 369.91
    3 1 -13 152.65
    3 1 -13 145.68
    -3 1 13 143.71
    3 1 -13 153.6
    3 -1 -13 145.85
    -3 -1 13 147.64
    -3 1 13 147.77
    -3 -1 13 149.96
    -3 1 13 148.97
    -3 -1 13 151.89
    3 1 -13 145.6
    -3 1 13 164.89
    3 -1 -13 147
    3 -1 -13 158.34
    3 -1 -13 154.66
    -3 -1 12 199.24
    3 1 -12 196.18
    3 -1 -12 210.06
    3 1 -12 212.08
    -3 -1 12 207.65
    3 -1 -12 194.97
    -3 1 12 210.11
    -3 1 12 192.41
    3 1 -12 201.64
    -3 1 12 212
    3 -1 -12 202.23
    -3 1 12 196.96
    3 -1 -12 205.7
    -3 1 12 202.53
    -3 -1 12 203.23
    -3 -1 12 200.64
    -3 1 11 39.68
    3 1 -11 45.18
    3 -1 -11 51.7
    -3 -1 11 48.16
    3 1 -11 50.15
    -3 -1 11 47.73
    3 -1 -11 46.18
    -3 1 11 49.43
    -3 1 11 49.48
    -3 -1 11 53.68
    3 1 -11 47.66
    -3 1 11 49.81
    3 -1 -11 48.89
    3 -1 -11 47.65
    -3 1 11 50.08
    -3 -1 11 49.98
    -3 1 11 49.52
    -3 1 10 155.23
    3 -1 -10 157.26
    -3 1 10 148.55
    -3 -1 10 151.22
    -3 1 10 150.91
    -3 -1 10 156.02
    3 1 -10 155.24
    -3 -1 10 150.4
    3 -1 -10 158.76
    -3 -1 10 157.98
    3 -1 -10 152.43
    3 -1 -10 151.14
    3 1 -10 155.7
    3 1 -10 140.9
    -3 1 10 158.45
    3 -1 -9 154.55
    -3 -1 9 154.72
    -3 1 9 155.07
    -3 -1 9 150.22
    3 -1 -9 156.45
    -3 1 9 160.33
    3 1 -9 155.48
    3 1 -9 146.91
    -3 1 9 146.79
    3 1 -9 148.25
    -3 -1 9 151.87
    -3 1 9 157.47
    3 -1 -9 160.16
    -3 1 8 109.74
    3 -1 -8 105.57
    -3 -1 8 109.01
    -3 -1 8 105.69
    -3 -1 8 99.29
    -3 1 8 104.24
    3 -1 -8 105.51
    3 1 -8 99.58
    -3 1 8 102.88
    3 1 -8 106.58
    -3 1 8 102.17
    3 1 -8 101.11
    3 -1 -8 111.33
    -3 1 8 108.75
    3 -1 -7 647.83
    -3 1 7 668.41
    3 1 -7 619.16
    -3 -1 7 656.12
    -3 -1 7 663.06
    3 1 -7 630.83
    -3 1 7 635.4
    3 -1 -7 656.57
    3 -1 -7 632.18
    -3 1 7 640.18
    3 -1 -7 644.21
    -3 1 7 647.47
    -3 1 7 638.19
    3 1 -7 643.46
    -3 -1 7 626.36
    -3 -1 7 602.46
    -3 1 7 666.94
    3 -1 -6 249.21
    -3 1 6 251.97
    3 -1 -6 245.4
    -3 -1 6 244.06
    -3 1 6 239.01
    -3 1 6 253.23
    3 -1 -6 239.42
    -3 -1 6 248.95
    3 -1 -6 244.75
    -3 1 6 243.41
    -3 1 6 244.04
    -3 1 6 248.65
    -3 -1 6 239.07
    3 1 -6 248.67
    3 1 -6 236.49
    3 1 -6 231.26
    -3 -1 5 81.92
    -3 -1 5 76.25
    3 1 -5 74.3
    3 1 -5 78.65
    3 -1 -5 81.67
    3 1 -5 81.2
    -3 1 5 78.95
    -3 1 5 79.14
    3 -1 -5 80.64
    -3 -1 5 75.95
    -3 1 5 83.3
    -3 1 5 65.76
    3 -1 -5 73.23
    -3 1 5 79.77
    -3 1 5 77.53
    3 -1 -5 81.79
    -3 -1 5 77.24
    3 -1 -4 589.5
    -3 1 4 606.22
    -3 1 4 606.07
    -3 -1 4 559.59
    -3 -1 4 596.26
    -3 1 4 604.2
    3 -1 -4 575.8
    -3 -1 4 569.79
    -3 1 4 587.54
    3 -1 -4 561.51
    3 1 -4 591.09
    3 1 -4 593.19
    3 -1 -4 591.03
    -3 -1 4 580.87
    -3 1 4 557.37
    -3 -1 3 98.15
    3 1 -3 103.26
    3 -1 -3 99.79
    -3 -1 3 104.94
    3 -1 -3 103.47
    3 -1 -3 107.22
    -3 1 3 100.32
    -3 1 3 102.82
    3 -1 -3 103.65
    -3 -1 2 180.22
    -3 1 2 191.36
    -3 1 2 182.1
    -3 -1 2 183.02
    3 1 -2 171.39
    -3 1 2 177.64
    3 1 -2 183.47
    3 -1 -2 178.39
    3 -1 -2 181.57
    3 -1 -2 187.97
    3 1 -2 186.68
    3 1 -1 16.77
    -3 1 1 16.18
    -3 1 1 16.38
    -3 -1 1 15.3
    3 1 -1 16.78
    3 1 -1 16.19
    3 -1 -1 16.36
    -3 1 1 15.52
    -3 -1 1 14.77
    -3 -1 1 14.8
    3 -1 -1 15.29
    3 -1 0 135.96
    -3 1 0 140.5
    3 1 0 141.59
    -3 -1 0 146.41
    3 -1 0 135.35
    3 1 0 142.36
    3 1 0 126.54
    -3 -1 0 138.82
    3 1 0 129.12
    -3 1 0 134.11
    3 1 0 137.72
    -3 1 0 140.11
    3 -1 1 34.62
    3 1 1 34.53
    -3 -1 -1 34.88
    3 1 1 35.48
    -3 1 -1 35.17
    3 1 1 33.46
    -3 -1 -1 34.7
    -3 1 -1 36.03
    3 1 1 31.74
    -3 -1 -1 34.05
    -3 1 -1 35.84
    3 -1 1 32.96
    -3 -1 -2 122.86
    3 -1 2 122.26
    -3 1 -2 133.09
    3 1 2 130
    -3 -1 -2 127.35
    3 1 2 117.18
    -3 1 -2 131.62
    3 1 2 130.9
    3 -1 2 121.66
    3 1 2 124.51
    -3 1 -2 122.47
    -3 -1 -2 129.25
    3 -1 3 112.11
    -3 1 -3 119.48
    3 1 3 119.27
    3 1 3 119.9
    -3 -1 -3 114.87
    -3 -1 -3 118.98
    3 -1 3 112.67
    3 -1 3 118.87
    3 1 3 113.24
    -3 1 -3 116.42
    3 1 3 114.52
    -3 -1 -3 115.21
    -3 1 -3 112.29
    3 -1 4 124.07
    -3 1 -4 126.22
    3 -1 4 128.84
    3 1 4 126.67
    -3 1 -4 121.51
    3 1 4 125.23
    3 1 4 120.61
    3 -1 4 118.14
    -3 -1 -4 119.54
    3 1 4 120.65
    -3 1 -4 110.42
    -3 -1 -4 126.42
    3 -1 4 130.19
    3 -1 4 119.95
    -3 -1 -4 126.07
    3 -1 5 79.38
    3 -1 5 80.76
    -3 -1 -5 79.14
    3 -1 5 83.26
    -3 1 -5 81.75
    3 1 5 81.84
    -3 1 -5 77.61
    3 1 5 78.18
    -3 1 -5 65.31
    3 1 5 78.36
    3 -1 5 77.16
    -3 -1 -5 75.82
    -3 -1 -5 73.91
    3 1 5 72.33
    -3 -1 -5 77.27
    -3 -1 -6 13.95
    -3 1 -6 14.82
    3 1 6 14.13
    -3 1 -6 17.37
    3 -1 6 14.75
    -3 -1 -6 16.28
    3 1 6 15.2
    3 -1 6 15.86
    -3 -1 -6 14.92
    3 1 6 15.24
    3 -1 6 16.11
    -3 1 -6 11.17
    -3 -1 -6 13.68
    3 -1 6 16.14
    3 1 6 16.11
    -3 -1 -7 156.99
    3 -1 7 158.25
    3 -1 7 161.31
    3 1 7 163.74
    -3 -1 -7 158.94
    -3 1 -7 166.52
    -3 -1 -7 164.45
    3 -1 7 163.31
    3 1 7 168.9
    3 -1 7 152.25
    -3 1 -7 144.27
    -3 -1 -7 161.5
    -3 1 -7 142.63
    3 1 7 154.93
    3 -1 8 167.64
    3 1 8 164.76
    3 -1 8 165
    3 1 8 178.62
    -3 -1 -8 168.05
    -3 -1 -8 176.23
    3 -1 8 180.92
    3 1 8 180.12
    -3 1 -8 171.13
    -3 -1 -8 170.31
    -3 -1 -8 168.52
    -3 1 -8 137.13
    -3 1 -8 167.98
    -3 1 -8 161.62
    -3 -1 -9 24.52
    3 -1 9 21.48
    -3 -1 -9 23.67
    3 -1 9 23.42
    -3 -1 -9 21.84
    3 1 9 20.74
    -3 -1 -9 20.89
    -3 1 -9 22.21
    3 -1 9 20.79
    3 1 9 24.65
    -3 1 -9 23.8
    3 1 9 20.93
    -3 -1 -9 22.03
    3 -1 9 23.21
    -3 1 -9 16.89
    -3 1 -9 22.23
    -3 1 -10 103.83
    3 -1 10 93.85
    3 1 10 100.62
    -3 -1 -10 102.08
    -3 1 -10 98.2
    3 -1 10 100.19
    3 -1 10 106.67
    -3 1 -10 102.81
    3 1 10 108.17
    3 -1 10 96.42
    -3 -1 -10 99.49
    3 1 10 99.76
    -3 -1 -10 100.19
    -3 -1 -10 97.62
    -3 1 -11 85.27
    -3 1 -11 90.05
    -3 -1 -11 83.66
    -3 -1 -11 85.48
    -3 -1 -11 80.53
    -3 1 -11 82.91
    -3 -1 -11 90.77
    3 -1 11 75.09
    3 -1 11 89.37
    3 -1 11 83.81
    3 1 11 82.39
    -3 -1 -12 597.85
    -3 -1 -12 582.14
    -3 1 -12 587.58
    3 1 12 567.55
    3 -1 12 592.23
    -3 -1 -12 618.85
    -3 -1 -12 592.52
    3 -1 12 575.7
    -3 1 -12 637.19
    -3 1 -12 613.45
    3 -1 13 88.55
    3 1 13 96.34
    -3 -1 -13 102.11
    -3 1 -13 102.02
    -3 1 -13 108.06
    -3 -1 -13 106.44
    3 -1 13 95.72
    -3 1 -13 93.67
    -3 -1 -13 98.88
    -3 -1 -13 101.28
    -3 -1 -13 97.39
    -3 -1 -14 37.3
    -3 1 -14 40.14
    3 1 14 38.29
    3 -1 14 36.77
    -3 -1 -14 42.73
    -3 1 -14 41.88
    -3 -1 -14 41.97
    -3 1 -14 38.54
    -3 -1 -14 36.1
    -3 -1 -14 36.84
    3 -1 14 35.82
    -3 -1 -15 3
    -3 -1 -15 2.18
    -3 -1 -15 3.24
    -3 -1 -15 2.88
    -3 1 -15 3.98
    -3 1 -15 2.84
    3 -1 15 3.4
    -3 -1 -15 3.02
    -3 1 -15 3.22
    3 1 15 2.8
    3 -1 15 3.9
    -3 1 -15 0.7
    -3 1 -15 0.68
    -3 -1 -16 8.95
    -3 -1 -16 10.64
    -3 1 -16 10.2
    -3 1 -16 11.28
    3 1 16 8.21
    3 -1 16 9.27
    -3 -1 -16 12.31
    3 -1 16 8.56
    -3 -1 -16 10.78
    -3 -1 -17 2.79
    3 1 17 1.91
    -3 -1 -17 1.34
    -3 1 -17 2.02
    -3 1 -17 2.62
    3 -1 17 1.23
    3 -1 17 2.51
    -3 -1 -17 1.53
    3 1 18 15.61
    -3 -1 -18 22.85
    -3 -1 -18 21.22
    -3 1 -18 20.04
    3 -1 18 18.94
    -3 1 -18 20.59
    -3 -1 -18 17.63
    3 -1 18 18.56
    3 -1 19 16.77
    3 1 19 16.81
    -3 1 -19 19.25
    -3 -1 -19 17.84
    -3 -1 -19 19.4
    3 -1 19 15.71
    -3 1 -19 24.23
    3 -1 20 2.24
    3 1 20 4.34
    -3 -1 -20 4.91
    3 1 21 3.26
    3 2 -23 11.89
    3 -2 -22 11.42
    -3 -2 22 9.99
    3 -2 -22 13.35
    -3 2 22 11.58
    3 2 -22 13.01
    -3 -2 21 7.01
    -3 2 21 6.91
    -3 -2 21 10.97
    3 2 -21 12.42
    3 -2 -21 7.73
    3 2 -21 6.38
    3 -2 -21 7.3
    3 -2 -21 6.87
    -3 2 20 7.11
    3 -2 -20 10.8
    -3 2 20 8.14
    3 2 -20 9.49
    -3 -2 20 8.04
    -3 -2 20 5.79
    3 2 -20 9.71
    3 -2 -20 9.52
    3 2 -20 9.6
    3 -2 -20 8.86
    3 -2 -19 17
    3 -2 -19 18.48
    -3 -2 19 16.93
    3 2 -19 19.41
    3 2 -19 17.15
    -3 2 19 12.87
    -3 2 19 15.57
    3 -2 -19 14.87
    3 2 -19 20.07
    -3 -2 19 16.44
    3 2 -18 0.54
    -3 2 18 2.79
    -3 -2 18 1.79
    3 2 -18 1.19
    3 -2 -18 2.26
    3 2 -18 2.19
    -3 2 18 1.65
    3 -2 -18 1.16
    -3 -2 18 1.25
    3 -2 -18 0.86
    -3 -2 17 60.84
    -3 2 17 64.81
    3 -2 -17 64.76
    -3 -2 17 65.57
    -3 -2 17 66.13
    3 2 -17 64.84
    3 -2 -17 65.51
    3 2 -17 71.98
    3 -2 -17 61.38
    3 2 -17 66.22
    -3 2 17 63.01
    3 2 -16 1.07
    -3 2 16 1.44
    3 -2 -16 1.39
    -3 2 16 1.92
    3 2 -16 2.07
    3 2 -16 1.83
    3 -2 -16 1.75
    -3 -2 16 0.99
    3 -2 -16 2.25
    -3 -2 16 2.24
    -3 -2 16 2.48
    -3 -2 16 2.64
    3 2 -16 3.85
    3 2 -16 0.89
    -3 2 16 1.76
    3 2 -15 59.5
    -3 2 15 49.16
    -3 -2 15 52.84
    -3 -2 15 48.46
    3 -2 -15 55.02
    3 -2 -15 56.45
    -3 -2 15 59.22
    -3 2 15 50.5
    3 2 -15 50.32
    3 2 -15 55.65
    3 -2 -15 52.1
    -3 2 15 51.58
    3 2 -14 30.42
    -3 2 14 33.96
    -3 -2 14 30.42
    3 -2 -14 30.57
    -3 -2 14 33.7
    3 2 -14 31.42
    -3 2 14 31.66
    3 2 -14 34.18
    -3 2 14 30.91
    3 -2 -14 33.93
    3 -2 -14 32.84
    -3 -2 14 29.7
    3 -2 -14 36.66
    3 -2 -13 91
    3 -2 -13 85.28
    3 -2 -13 92.61
    -3 2 13 89.02
    -3 -2 13 83.49
    -3 2 13 87.06
    -3 2 13 87.59
    3 2 -13 88.78
    -3 -2 13 84.79
    3 2 -13 88.56
    3 -2 -13 90.79
    -3 -2 13 88.75
    -3 2 12 143.08
    -3 -2 12 136.61
    -3 -2 12 141.92
    3 -2 -12 146.09
    -3 -2 12 147.81
    -3 2 12 155.94
    3 2 -12 145.86
    3 -2 -12 150.33
    3 -2 -12 152.78
    3 -2 -12 150.36
    -3 2 12 140.64
    3 2 -12 140.07
    3 -2 -11 22.29
    -3 -2 11 20.38
    -3 2 11 21.26
    3 -2 -11 20.31
    -3 -2 11 20.91
    -3 2 11 20.26
    3 2 -11 21.22
    -3 2 11 22.32
    3 2 -11 19.67
    -3 2 11 23.97
    3 -2 -11 20.36
    -3 -2 11 22.85
    -3 2 11 22.19
    -3 -2 11 21.72
    3 -2 -11 21
    3 2 -11 22.12
    -3 -2 10 194.54
    -3 2 10 215.11
    3 2 -10 209.17
    -3 -2 10 196.03
    3 -2 -10 207.53
    -3 -2 10 197.39
    3 2 -10 190.11
    -3 -2 10 211.09
    -3 2 10 209.99
    -3 2 10 213.32
    3 2 -10 205.8
    3 2 -10 201.08
    -3 2 10 201.66
    3 -2 -10 214.2
    3 2 -10 200.11
    3 -2 -10 198.1
    -3 2 10 198.93
    3 -2 -10 207.56
    3 2 -9 36.67
    3 2 -9 33.99
    3 -2 -9 38.41
    -3 -2 9 37.47
    -3 2 9 36.91
    -3 -2 9 36.41
    -3 2 9 39.24
    3 2 -9 36.68
    -3 -2 9 36.39
    3 -2 -9 38.08
    -3 2 9 39.87
    3 -2 -9 27.1
    -3 -2 9 38.98
    -3 2 9 40.18
    3 2 -9 37.01
    3 -2 -9 39.32
    -3 -2 8 214.29
    -3 2 8 220.8
    3 -2 -8 218.01
    3 2 -8 200.88
    -3 -2 8 212.16
    -3 2 8 212.33
    3 -2 -8 226.1
    3 -2 -8 217.97
    3 2 -8 206.74
    -3 -2 8 209.57
    -3 2 8 225.06
    -3 2 8 207.68
    3 2 -8 211.92
    3 2 -7 617.44
    3 -2 -7 648.77
    -3 -2 7 627.29
    -3 2 7 631.78
    -3 -2 7 630.56
    -3 2 7 677.55
    -3 -2 7 630.92
    -3 2 7 637.9
    -3 2 7 687.77
    3 2 -7 613.52
    3 -2 -7 638.79
    3 2 -7 610.53
    3 -2 -7 650.69
    3 -2 -7 639.52
    -3 -2 6 85.39
    3 -2 -6 88.58
    -3 2 6 83.28
    3 -2 -6 89.6
    3 2 -6 86.07
    -3 -2 6 84.06
    3 2 -6 81.73
    -3 2 6 87.77
    3 -2 -6 87.84
    3 2 -6 82.68
    -3 2 6 87.56
    -3 -2 6 82.45
    3 -2 -6 88.31
    -3 2 6 87.27
    3 -2 -5 112.51
    3 -2 -5 122.19
    3 2 -5 112.81
    3 -2 -5 116.92
    3 2 -5 118.49
    3 2 -5 118.54
    3 2 -5 112.23
    3 -2 -5 123.16
    -3 2 5 118.2
    -3 2 5 116.6
    3 -2 -5 119.59
    -3 2 5 129.21
    3 -2 -5 116.92
    -3 -2 5 118.23
    -3 -2 5 116.69
    3 2 -5 115.33
    -3 2 4 159.19
    3 2 -4 151.52
    3 2 -4 149.81
    3 2 -4 147.71
    3 2 -4 143.34
    3 2 -4 155.09
    3 -2 -4 157.39
    3 -2 -4 137.45
    3 -2 -4 146.49
    -3 2 4 156.13
    3 -2 -4 152.6
    3 -2 -4 151.55
    3 -2 -4 145.4
    -3 -2 4 147.74
    -3 2 4 141.72
    -3 -2 4 147.1
    3 -2 -3 364.61
    3 2 -3 353.81
    -3 2 3 359.31
    3 -2 -3 372.35
    3 -2 -3 370.08
    3 2 -3 363.25
    3 2 -3 338.79
    3 2 -3 375.03
    -3 -2 3 356.73
    -3 -2 3 362.33
    -3 2 3 355.77
    -3 -2 3 358.61
    3 -2 -3 377.72
    -3 -2 2 162.9
    -3 -2 2 159.91
    3 2 -2 142.64
    -3 2 2 160.47
    -3 2 2 168.78
    3 2 -2 158.81
    -3 -2 2 162.78
    3 2 -2 170.71
    3 -2 -2 172.67
    3 -2 -2 165.24
    3 2 -2 161.16
    3 -2 -2 165.76
    3 -2 -2 166.51
    3 -2 -2 170.87
    3 -2 -2 168.86
    -3 -2 2 166.19
    3 2 -1 1516.89
    3 -2 -1 1549.54
    -3 -2 1 1463.04
    3 -2 -1 1487.46
    -3 -2 1 1514.42
    -3 -2 1 1515.11
    3 2 -1 1517.51
    -3 2 1 1512.2
    3 -2 -1 1608.08
    3 2 -1 1532.41
    3 2 -1 1565.47
    3 -2 -1 1610.1
    3 -2 -1 1558.56
    -3 -2 1 1528.34
    3 -2 -1 1532.77
    -3 -2 1 1529.4
    -3 2 1 1534.32
    3 -2 -1 1580.81
    3 -2 0 186.27
    -3 -2 0 176.95
    3 2 0 166.95
    3 -2 0 181.9
    3 -2 0 187.79
    3 -2 0 185.87
    -3 -2 0 171.39
    -3 2 0 181.01
    3 -2 0 187.26
    3 2 0 180.35
    -3 2 0 176.98
    3 2 0 179.54
    3 2 0 169.43
    3 2 0 172.17
    -3 -2 0 185.92
    3 -2 0 175.14
    3 2 1 260.34
    3 2 1 250.34
    3 2 1 245.11
    3 -2 1 264.6
    -3 -2 -1 246.03
    -3 2 -1 260.2
    3 -2 1 257.95
    3 -2 1 259.49
    3 -2 1 260.46
    3 2 1 240.49
    -3 2 -1 252.43
    3 2 1 247.85
    -3 -2 -1 256.57
    3 2 1 232.73
    3 -2 2 57.88
    3 2 2 57.77
    3 2 2 51.48
    -3 -2 -2 57.14
    3 -2 2 57.83
    -3 2 -2 56.19
    -3 -2 -2 53.5
    -3 2 -2 58.34
    3 -2 2 56.09
    3 2 2 57.33
    -3 -2 -2 58.59
    3 -2 2 57.11
    3 2 3 36.99
    3 2 3 34.58
    -3 2 -3 34.7
    -3 -2 -3 32.37
    3 -2 3 32.37
    3 -2 3 33.02
    3 2 3 29.2
    3 -2 3 31.02
    -3 -2 -3 29.05
    -3 -2 -3 34.79
    3 -2 3 33.68
    -3 2 -3 33.48
    3 2 4 64.17
    3 -2 4 63.43
    3 2 4 59.36
    -3 -2 -4 62.74
    3 2 4 61.71
    -3 -2 -4 61.14
    -3 -2 -4 64.81
    -3 2 -4 63.02
    -3 2 -4 64.56
    3 -2 4 53.25
    -3 2 -4 61.44
    3 -2 4 57.28
    3 -2 4 65.87
    3 2 5 114.99
    3 -2 5 109.48
    3 -2 5 113.73
    3 2 5 120.11
    -3 -2 -5 114.18
    -3 2 -5 121.38
    3 -2 5 117.91
    3 2 5 114.03
    -3 -2 -5 114.08
    -3 2 -5 113.22
    3 -2 6 156.02
    -3 -2 -6 156.98
    3 2 6 163.93
    3 2 6 148.4
    -3 2 -6 154.81
    -3 2 -6 158.17
    -3 -2 -6 154.94
    3 -2 6 162.18
    3 -2 6 155.53
    -3 -2 -7 235.4
    3 2 7 246.26
    -3 2 -7 245.5
    3 -2 7 225.85
    -3 -2 -7 240.14
    3 2 7 254.85
    3 -2 7 227.94
    -3 -2 -7 241.69
    3 2 7 238.19
    3 -2 7 250.96
    -3 -2 -7 245.36
    3 -2 7 254.01
    -3 2 -7 226.54
    3 -2 8 16.66
    -3 -2 -8 16.74
    3 2 8 17.8
    -3 -2 -8 17.12
    -3 -2 -8 16.67
    3 -2 8 18.11
    3 2 8 17.79
    3 -2 8 18.44
    -3 2 -8 19.59
    3 2 8 18.37
    -3 -2 -8 17.98
    -3 2 -8 14.98
    3 -2 8 19.05
    -3 -2 -8 18.52
    3 -2 9 25.35
    -3 -2 -9 21.54
    -3 -2 -9 22.24
    -3 2 -9 20.35
    -3 -2 -9 24.34
    -3 2 -9 16.54
    3 2 9 22.86
    3 2 9 22.29
    3 -2 9 20.54
    3 2 9 21.37
    3 -2 9 22.74
    3 -2 9 23.23
    -3 -2 -9 22.35
    -3 -2 -9 22.26
    -3 -2 -9 22.67
    -3 -2 -10 32.82
    -3 2 -10 34.26
    3 -2 10 29.71
    3 -2 10 35.37
    3 -2 10 33.94
    3 -2 10 30.67
    -3 -2 -10 32.54
    -3 -2 -10 30
    -3 -2 -10 34.35
    -3 2 -10 24.39
    -3 -2 -10 33.54
    3 2 10 30.84
    -3 -2 -10 32.27
    3 -2 11 38.44
    -3 2 -11 38.54
    -3 -2 -11 38.67
    3 2 11 38.74
    3 -2 11 37.05
    -3 -2 -11 42.54
    -3 2 -11 28.69
    -3 -2 -11 40.33
    -3 -2 -11 41.44
    -3 -2 -11 38.72
    3 -2 11 36.99
    -3 -2 -12 83.71
    3 -2 12 75.86
    3 -2 12 83.05
    3 2 12 86.93
    -3 2 -12 69.47
    -3 -2 -12 90.75
    -3 2 -12 90.8
    -3 2 -12 76.49
    -3 -2 -12 91.28
    -3 -2 -12 86.57
    -3 -2 -12 84.21
    3 -2 13 283.77
    -3 -2 -13 293.87
    -3 -2 -13 286.63
    3 2 13 281.77
    -3 2 -13 274.24
    -3 -2 -13 311.04
    3 -2 13 290.54
    -3 2 -13 317.21
    -3 2 -13 258.9
    -3 -2 -13 314.29
    -3 -2 -14 15.54
    -3 -2 -14 13
    3 -2 14 14.16
    3 2 14 13.11
    -3 2 -14 12.94
    3 -2 14 14.95
    -3 -2 -14 14.4
    -3 2 -14 15.62
    -3 2 -14 15.3
    -3 -2 -15 36.88
    3 -2 15 33.11
    -3 -2 -15 39.95
    -3 2 -15 28.51
    3 2 15 33.96
    -3 2 -15 38.87
    3 -2 15 35.77
    -3 -2 -15 35.55
    3 -2 16 79.22
    3 2 16 74.65
    3 -2 16 72.09
    -3 2 -16 84.25
    -3 -2 -16 87.37
    -3 -2 -16 80.23
    -3 -2 -16 81
    3 -2 17 5.55
    3 2 17 6.94
    -3 -2 -17 6.71
    -3 -2 -17 7
    3 -2 17 4.91
    -3 2 -17 6.19
    -3 -2 -17 6.53
    3 2 18 8.24
    -3 -2 -18 9.46
    3 -2 18 6.34
    3 -2 18 7.92
    -3 -2 -18 9.75
    -3 2 -18 13.06
    -3 -2 -18 8.44
    -3 -2 -19 7.1
    -3 -2 -19 6.9
    3 2 19 7.57
    3 -2 19 6.08
    3 -2 19 7.41
    3 2 19 6.83
    -3 2 -19 12.76
    -3 -2 -19 7.53
    3 -2 20 4.52
    3 2 20 5.67
    3 2 21 60.58
    -3 -3 22 28.69
    3 -3 -22 33.1
    3 -3 -21 2.57
    3 -3 -21 0.71
    -3 -3 21 2.36
    3 -3 -21 2.05
    -3 3 20 3.44
    3 -3 -20 5.21
    3 -3 -20 6.69
    3 -3 -20 8
    -3 -3 20 6.63
    -3 -3 20 4.41
    3 3 -20 6.65
    3 3 -19 2.9
    3 -3 -19 3.77
    -3 -3 19 3.34
    3 -3 -19 2.15
    -3 3 19 2.34
    3 -3 -19 5.27
    3 3 -19 3.57
    -3 -3 19 2.7
    -3 3 19 0.97
    -3 3 18 1.74
    -3 -3 18 0.89
    3 3 -18 3.11
    3 3 -18 3.07
    3 -3 -18 3.11
    3 -3 -18 0.95
    -3 3 18 1.86
    -3 -3 18 2.96
    3 -3 -18 1.55
    3 3 -17 105.07
    -3 -3 17 77.78
    3 -3 -17 88
    3 3 -17 92.44
    3 -3 -17 89.5
    -3 3 17 81.35
    -3 3 17 81.9
    -3 -3 17 84.71
    3 -3 -17 99.68
    3 -3 -16 149.23
    -3 3 16 135.27
    -3 -3 16 135.99
    3 3 -16 165.54
    3 3 -16 159.6
    3 -3 -16 150.86
    -3 -3 16 140.25
    3 -3 -16 145.83
    -3 3 16 149.66
    -3 3 15 85.79
    3 3 -15 86.02
    3 -3 -15 83.49
    -3 -3 15 85.01
    -3 -3 15 80.42
    -3 -3 15 81.73
    3 -3 -15 91.53
    -3 3 15 84.34
    -3 3 14 60.94
    -3 3 14 64.4
    -3 -3 14 64.78
    -3 -3 14 58.61
    -3 -3 14 63.72
    3 -3 -14 66.63
    -3 3 14 64.39
    3 -3 -14 64.12
    3 3 -14 68.37
    -3 -3 13 5.63
    -3 -3 13 3.67
    3 3 -13 3.62
    -3 3 13 4.59
    3 -3 -13 2.74
    3 -3 -13 4.45
    -3 -3 13 4.76
    -3 3 13 4.86
    3 3 -13 5.06
    -3 3 13 4.31
    -3 3 12 35.83
    3 -3 -12 38.2
    -3 -3 12 37.21
    3 3 -12 35.7
    3 -3 -12 40.03
    -3 -3 12 38.04
    3 3 -12 36.65
    -3 -3 12 38.25
    -3 3 12 35.91
    -3 3 12 37.71
    -3 3 11 13.44
    3 3 -11 14.53
    -3 3 11 14.96
    -3 -3 11 14.3
    -3 -3 11 13.56
    -3 3 11 13.61
    3 -3 -11 13.15
    -3 3 11 14.17
    -3 3 11 15.77
    -3 -3 11 15.41
    3 -3 -11 14.39
    3 3 -11 14.83
    -3 3 10 121.24
    3 -3 -10 117.99
    -3 3 10 111.02
    3 -3 -10 120.92
    -3 3 10 116.98
    -3 -3 10 117.98
    -3 -3 10 115.88
    3 3 -10 116.96
    -3 -3 10 122
    -3 3 10 121.9
    -3 3 10 122.1
    3 -3 -10 124.18
    3 -3 -10 117.65
    -3 -3 10 116.71
    3 3 -10 117.26
    3 -3 -10 112.92
    3 3 -10 117.99
    -3 3 10 124.13
    3 -3 -9 274.52
    -3 -3 9 273.7
    -3 3 9 283.7
    -3 3 9 265.11
    3 -3 -9 276.74
    -3 -3 9 267.43
    3 3 -9 281.2
    -3 -3 9 285.85
    -3 3 9 290.39
    3 -3 -9 287.15
    3 3 -9 285.82
    3 -3 -9 290.04
    -3 3 9 289.92
    3 -3 -9 279.26
    3 3 -9 272.67
    -3 -3 9 276.01
    -3 3 9 287.1
    3 -3 -8 33.45
    -3 3 8 33.14
    3 -3 -8 27.87
    3 -3 -8 27.81
    3 3 -8 32.92
    -3 3 8 28.23
    3 -3 -8 30.21
    -3 -3 8 29.88
    -3 -3 8 29.37
    -3 -3 8 27.58
    -3 3 8 31.85
    -3 3 8 30.06
    3 3 -8 27.87
    -3 -3 8 31.31
    3 -3 -8 32.62
    -3 3 8 30.06
    3 3 -8 30.71
    3 3 -8 29.24
    3 -3 -7 172.31
    3 3 -7 180.22
    -3 -3 7 183.72
    3 3 -7 183.81
    3 3 -7 197.13
    3 -3 -7 191.05
    3 -3 -7 192.7
    -3 -3 7 184.14
    -3 -3 7 162.48
    3 -3 -7 198.24
    -3 3 7 195.04
    -3 3 7 156.34
    -3 -3 7 180.78
    3 -3 -7 198.35
    -3 -3 7 189.33
    -3 3 7 190.36
    3 3 -7 187.28
    3 3 -7 194.1
    3 -3 -6 88.78
    3 -3 -6 92.07
    -3 -3 6 86.25
    -3 -3 6 83.4
    3 3 -6 82.4
    3 -3 -6 91.01
    3 -3 -6 93.35
    -3 3 6 97.41
    3 -3 -6 86.58
    3 3 -6 87.19
    -3 3 6 90.93
    -3 -3 6 93.1
    3 -3 -6 87.12
    3 3 -6 85.35
    -3 -3 5 3.28
    3 -3 -5 3.71
    -3 -3 5 3.35
    3 -3 -5 2.74
    -3 -3 5 3.41
    3 -3 -5 2.73
    3 -3 -5 2.31
    3 3 -5 3.33
    3 -3 -5 2.74
    3 -3 -5 2.61
    3 3 -5 2.5
    3 3 -5 2.38
    -3 3 5 3.46
    3 3 -4 14.01
    -3 -3 4 11.96
    -3 3 4 13.18
    -3 -3 4 10.95
    3 3 -4 13.33
    3 -3 -4 14.03
    3 -3 -4 13.95
    3 3 -4 13.32
    3 -3 -4 14.97
    3 -3 -4 12.66
    -3 -3 4 12.65
    3 -3 -4 13.84
    -3 3 4 12.81
    3 3 -4 11.38
    3 -3 -4 10.26
    3 -3 -4 14.39
    3 -3 -3 50.48
    3 -3 -3 49.72
    3 -3 -3 50.03
    3 -3 -3 49.09
    3 3 -3 47.14
    -3 -3 3 49.39
    -3 -3 3 46.39
    3 3 -3 46.22
    -3 3 3 48.01
    3 -3 -3 48.02
    3 -3 -3 49.51
    3 3 -3 42.93
    -3 -3 3 44.8
    3 -3 -3 51.3
    3 3 -3 47.54
    3 -3 -3 50.58
    -3 -3 3 47.9
    -3 -3 3 48.81
    3 3 -2 101.24
    3 -3 -2 110.73
    3 -3 -2 102.61
    -3 -3 2 107.97
    -3 -3 2 106.9
    3 3 -2 107.6
    3 -3 -2 101.32
    3 -3 -2 108.19
    3 -3 -2 103.45
    -3 -3 2 101
    3 -3 -2 102.85
    -3 -3 2 102.48
    -3 -3 2 103.12
    3 -3 -2 101.71
    3 3 -2 101.19
    3 3 -2 101.38
    3 -3 -2 109.87
    3 3 -1 72.22
    -3 -3 1 73.79
    -3 -3 1 70.45
    3 -3 -1 77.41
    3 -3 -1 75.01
    3 3 -1 67.66
    3 3 -1 71.72
    -3 -3 1 74.98
    -3 -3 1 71.1
    3 3 -1 75.47
    3 -3 -1 73.83
    -3 -3 1 70.55
    3 -3 -1 76.64
    3 -3 -1 72.46
    3 -3 -1 68.47
    3 -3 -1 77.6
    3 3 -1 69.41
    -3 -3 1 63.68
    3 -3 -1 72.18
    3 -3 -1 74.26
    -3 -3 0 108.52
    -3 -3 0 113.18
    3 3 0 106.24
    3 -3 0 109.21
    3 -3 0 114.14
    3 -3 0 108.73
    3 3 0 103.35
    -3 -3 0 107.71
    -3 -3 0 109.53
    -3 3 0 105.96
    3 3 0 112.89
    3 3 0 114.88
    3 -3 0 111.14
    3 -3 0 111.92
    3 -3 0 112.82
    3 -3 0 111.36
    3 3 0 109.13
    3 3 1 178.06
    3 -3 1 203.25
    3 3 1 207.15
    -3 -3 -1 201.45
    3 3 1 192.62
    -3 -3 -1 197.52
    -3 3 -1 205.75
    -3 -3 -1 205.26
    3 -3 1 205.07
    -3 3 -1 190.9
    3 -3 1 201.74
    3 -3 1 195.35
    3 3 1 191.39
    3 -3 1 204.68
    3 -3 1 209.57
    3 -3 2 190.37
    -3 3 -2 179.75
    3 -3 2 186.13
    -3 -3 -2 185.32
    3 3 2 178.75
    3 3 2 174.38
    3 3 2 179.79
    3 -3 2 186.97
    3 -3 2 178.95
    3 -3 2 184.82
    -3 -3 -2 180.29
    3 3 2 185.55
    3 -3 2 177.65
    -3 3 -2 182.42
    3 3 2 163.09
    -3 3 -2 175.91
    3 3 3 17.92
    3 -3 3 17.94
    3 -3 3 16.23
    3 3 3 14.66
    -3 -3 -3 16.94
    3 -3 3 16
    3 3 3 14.46
    -3 3 -3 16.16
    -3 3 -3 19.52
    3 -3 3 15.57
    -3 -3 -3 16.57
    3 -3 3 16.63
    3 3 3 15.66
    3 3 3 14.63
    3 3 4 57.37
    -3 3 -4 61.23
    3 -3 4 59.71
    3 3 4 59.62
    -3 3 -4 65.96
    3 3 4 62.02
    3 -3 4 60.78
    -3 -3 -4 64.31
    -3 -3 -4 61.35
    -3 -3 -4 64.67
    3 -3 4 62.66
    3 -3 4 60.68
    3 3 4 62.12
    3 -3 4 51.93
    -3 -3 -5 28.22
    3 -3 5 26.15
    -3 -3 -5 30.62
    3 -3 5 29.26
    3 -3 5 31.3
    3 3 5 29.8
    3 3 5 28.2
    3 3 5 28.46
    3 -3 5 29.76
    -3 3 -5 29.95
    -3 -3 -5 26.04
    -3 3 -5 30.59
    -3 -3 -5 33.08
    3 -3 5 29.66
    3 -3 5 26.2
    3 -3 6 8.99
    -3 -3 -6 10.75
    3 3 6 9.79
    -3 -3 -6 12.36
    3 3 6 10.41
    3 -3 6 6.08
    3 3 6 10.22
    3 -3 6 9.52
    3 -3 6 10.61
    -3 -3 -6 10.22
    3 -3 6 11.3
    -3 -3 -6 10.54
    -3 -3 -6 10.46
    3 -3 6 11.21
    3 -3 6 10.06
    -3 3 -6 11.51
    -3 3 -6 10.01
    3 3 7 51.99
    -3 -3 -7 51.28
    3 3 7 52.59
    3 -3 7 54.11
    3 -3 7 52.51
    -3 3 -7 51.26
    3 3 7 56.52
    -3 -3 -7 53.75
    -3 3 -7 55.96
    -3 -3 -7 56.41
    3 -3 7 51.72
    3 -3 7 56.74
    -3 -3 -7 51.18
    3 -3 7 50.75
    3 3 7 47.96
    -3 -3 -7 55.26
    3 -3 8 18.95
    -3 -3 -8 19.68
    -3 -3 -8 21.34
    3 -3 8 21.88
    -3 -3 -8 20.57
    3 3 8 16.02
    3 3 8 19.56
    -3 3 -8 19.47
    3 -3 8 18.12
    -3 -3 -8 18.42
    -3 -3 -8 20.68
    3 -3 8 21.23
    3 3 9 40.81
    -3 -3 -9 38.67
    3 -3 9 34.68
    -3 3 -9 37.05
    3 -3 9 37.45
    -3 -3 -9 41.31
    -3 -3 -9 40.55
    -3 -3 -9 39.14
    3 -3 9 35.93
    -3 -3 -9 37.3
    -3 -3 -9 38.04
    3 3 10 63.84
    -3 -3 -10 64.18
    3 -3 10 59.31
    -3 -3 -10 62.77
    -3 3 -10 58.84
    3 -3 10 63.51
    3 -3 10 58.71
    -3 -3 -10 64.07
    -3 -3 -10 67
    -3 -3 -10 63.08
    -3 3 -11 26.99
    3 -3 11 22.9
    -3 -3 -11 27.13
    3 3 11 25.59
    -3 -3 -11 29.29
    -3 -3 -11 28.29
    -3 3 -11 28.93
    -3 -3 -11 26.94
    3 -3 11 25.2
    -3 -3 -12 35.65
    3 -3 12 33.28
    -3 3 -12 32.68
    -3 3 -12 35.89
    -3 -3 -12 33.9
    3 3 12 32.13
    -3 -3 -12 35.47
    -3 -3 -12 33.85
    3 -3 12 30.8
    -3 -3 -13 114.08
    3 3 13 113.95
    3 -3 13 114.68
    3 -3 13 111
    -3 3 -13 127.92
    -3 -3 -13 123.34
    -3 3 -14 2.5
    3 -3 14 3.24
    3 3 14 4.04
    -3 -3 -14 3.55
    3 -3 14 3.87
    -3 -3 -14 4.91
    -3 3 -15 35.43
    -3 -3 -15 41.02
    3 3 15 34.87
    3 -3 15 29.5
    3 -3 15 31.38
    -3 -3 -15 33.47
    3 3 15 31.86
    -3 -3 -16 35.44
    3 -3 16 35.73
    3 -3 16 37.82
    3 3 16 35.06
    -3 -3 -16 40.82
    -3 -3 -16 35.61
    3 3 16 31.59
    -3 3 -16 42.25
    3 3 17 5.55
    3 3 17 3.12
    3 -3 17 5.73
    3 -3 17 5.31
    -3 -3 -17 6.16
    -3 -3 -17 4.62
    -3 3 -17 5.26
    -3 -3 -17 5.41
    3 3 18 2.19
    -3 -3 -18 4.72
    -3 -3 -18 2.7
    3 -3 18 2.35
    3 -3 18 2.08
    3 3 18 2.19
    -3 3 -18 3.91
    -3 -3 -18 2.53
    3 -3 19 7.53
    -3 3 -19 12.95
    -3 -3 -19 8.91
    3 3 19 9.25
    3 -3 20 11.91
    3 3 20 13.38
    -3 -4 22 5.99
    3 -4 -22 11.07
    -3 -4 21 4.82
    3 -4 -21 6.86
    -3 -4 20 0.89
    3 -4 -20 -1.24
    3 -4 -20 0.37
    -3 4 20 -0.49
    -3 4 19 11.88
    3 -4 -19 9.27
    -3 -4 19 8.67
    -3 -4 19 9.27
    3 -4 -19 10.84
    3 -4 -19 8.3
    -3 -4 18 11.22
    -3 4 18 13.06
    3 -4 -18 12.76
    3 -4 -18 14.56
    -3 -4 18 8.53
    3 -4 -18 13.14
    3 4 -18 14.06
    3 4 -17 30.5
    -3 -4 17 28.22
    3 -4 -17 33.58
    3 -4 -17 28.41
    3 -4 -17 29.01
    -3 4 17 26.33
    -3 -4 17 26
    3 -4 -16 70.21
    3 -4 -16 77.68
    3 4 -16 79.26
    -3 -4 16 72.16
    -3 4 16 63.17
    3 -4 -16 77.03
    -3 4 16 73.31
    -3 -4 15 29.83
    3 4 -15 39.43
    3 4 -15 37.09
    3 -4 -15 34.69
    3 -4 -15 35.23
    3 -4 -15 37.82
    -3 4 15 34.05
    -3 4 15 29.15
    -3 4 14 68.68
    3 4 -14 89.32
    -3 -4 14 80.56
    3 -4 -14 82.13
    3 -4 -14 80.81
    3 4 -14 82.99
    3 -4 -14 86.7
    -3 -4 14 75.1
    -3 4 14 81.84
    3 -4 -13 4.39
    -3 4 13 4.1
    3 4 -13 5.98
    -3 -4 13 4.59
    -3 -4 13 5.12
    3 -4 -13 4.24
    3 4 -13 4.12
    -3 4 13 3.18
    -3 -4 13 3.95
    -3 4 12 7.21
    -3 -4 12 4.87
    3 -4 -12 4.83
    -3 4 12 3.08
    3 4 -12 5.47
    3 4 -12 7.77
    3 -4 -12 6.81
    -3 -4 12 5.7
    -3 -4 12 6.74
    -3 4 11 32.22
    -3 -4 11 32.88
    -3 -4 11 32.95
    3 4 -11 31.79
    -3 4 11 35.79
    3 -4 -11 33.7
    3 4 -11 33.61
    -3 -4 11 33.43
    3 -4 -11 34.1
    -3 4 10 11.17
    3 -4 -10 11.24
    -3 -4 10 9.63
    3 4 -10 11.45
    -3 4 10 10.93
    -3 -4 10 12.19
    -3 -4 10 11.28
    3 -4 -10 11.18
    3 4 -10 12.4
    3 4 -10 11.41
    -3 4 9 2.32
    -3 -4 9 3.13
    3 -4 -9 3.33
    -3 4 9 3.19
    -3 -4 9 2.84
    3 -4 -9 1.04
    3 4 -9 5.08
    -3 -4 9 3.36
    3 4 -9 3.49
    3 -4 -9 2.48
    3 4 -9 2.89
    -3 4 9 2.07
    3 -4 -8 146.23
    -3 -4 8 141.63
    3 4 -8 158.49
    3 -4 -8 152.71
    3 -4 -8 153.66
    -3 4 8 158.32
    3 4 -8 145.39
    -3 4 8 157.14
    -3 4 8 148.6
    -3 -4 8 149.99
    3 4 -8 149.22
    3 4 -8 149.45
    -3 -4 8 159.05
    -3 -4 7 7.18
    -3 4 7 8.44
    3 -4 -7 7.67
    3 4 -7 8.02
    -3 4 7 7.27
    -3 -4 7 7.01
    -3 4 7 7.97
    3 4 -7 8.28
    3 4 -7 7.98
    -3 4 7 9.33
    3 -4 -7 7.52
    3 -4 -7 6.67
    -3 -4 7 5.75
    3 -4 -7 6.69
    3 4 -7 6.76
    3 -4 -7 8.7
    -3 -4 7 6.99
    3 4 -7 6.67
    -3 -4 7 7
    3 -4 -7 6.74
    3 4 -6 4.54
    3 4 -6 5.62
    3 -4 -6 5.44
    3 -4 -6 5.88
    -3 -4 6 4.77
    -3 -4 6 4.59
    3 -4 -6 3.95
    -3 -4 6 5.01
    3 4 -6 5.39
    3 -4 -6 5.95
    -3 -4 6 4.76
    3 -4 -6 5.14
    -3 4 6 4.74
    3 -4 -6 4.84
    3 -4 -6 5.89
    -3 4 6 4.6
    -3 4 6 5.02
    -3 4 6 4.82
    -3 -4 6 3.96
    -3 4 6 4.62
    3 4 -6 6.31
    3 4 -6 5.13
    -3 -4 5 31.74
    3 4 -5 28.3
    3 -4 -5 34.12
    3 -4 -5 34.81
    3 4 -5 32.88
    -3 4 5 33.23
    -3 -4 5 31.21
    -3 -4 5 31.37
    3 -4 -5 29.89
    -3 4 5 32.03
    3 -4 -5 34.02
    -3 4 5 32.7
    3 4 -5 30.88
    -3 -4 5 30.07
    3 4 -5 31.4
    -3 4 5 30.67
    3 -4 -5 30.93
    3 -4 -5 33.11
    3 -4 -5 32.84
    3 -4 -5 32.98
    3 4 -5 27.48
    -3 -4 4 107.05
    3 4 -4 102.6
    -3 -4 4 112.52
    -3 -4 4 111.8
    -3 4 4 106.37
    3 -4 -4 112.05
    -3 -4 4 107.52
    -3 -4 4 111.29
    3 -4 -4 116.41
    -3 4 4 107.58
    3 4 -4 108.51
    3 -4 -4 120.04
    -3 4 4 99.96
    3 -4 -4 113.35
    3 -4 -4 117.63
    3 4 -4 102.89
    3 -4 -4 107.78
    3 4 -4 106.1
    3 -4 -4 116.31
    3 -4 -4 112.99
    3 4 -3 136.38
    3 4 -3 134.96
    3 -4 -3 138.63
    3 -4 -3 124.94
    -3 -4 3 140.4
    -3 -4 3 131.96
    3 4 -3 131.3
    3 -4 -3 140.23
    -3 -4 3 130.66
    3 4 -3 136.11
    3 -4 -3 137.61
    -3 -4 3 137
    3 -4 -3 143.27
    3 -4 -3 135.44
    -3 -4 3 139.09
    3 -4 -3 142.15
    -3 -4 3 133.11
    -3 4 3 130.37
    -3 4 3 136.13
    3 -4 -3 137.59
    -3 -4 2 407.02
    3 -4 -2 444.67
    -3 -4 2 426.21
    -3 -4 2 419.46
    3 -4 -2 418.57
    3 -4 -2 436.33
    -3 -4 2 445.04
    -3 -4 2 434.53
    -3 -4 2 422.51
    3 -4 -2 448.51
    3 4 -2 424.21
    3 -4 -2 435.52
    -3 4 2 391.78
    3 4 -2 419.27
    3 4 -2 430.73
    3 -4 -2 430.93
    3 4 -2 422.64
    3 -4 -2 446.7
    3 4 -2 431.79
    -3 4 2 421.55
    3 -4 -2 444.1
    3 -4 -1 1175.14
    3 -4 -1 1159.71
    3 -4 -1 1220.87
    -3 -4 1 1183.51
    3 4 -1 1174.74
    3 4 -1 1134.79
    3 -4 -1 1189.43
    3 -4 -1 1191.42
    3 4 -1 1155.17
    -3 -4 1 1181.23
    3 4 -1 1194.05
    -3 -4 1 1086.8
    -3 -4 1 1139.67
    -3 -4 1 1170.61
    3 -4 -1 1210.44
    3 -4 -1 1196.83
    -3 -4 1 1243.51
    3 4 -1 1060.11
    -3 -4 1 1151.67
    3 -4 -1 1182.33
    3 4 0 1095.47
    -3 -4 0 1109.94
    3 -4 0 1075.14
    3 4 0 1088.08
    3 -4 0 1079.1
    3 -4 0 1110.4
    3 -4 0 1068.13
    -3 4 0 1085.55
    3 -4 0 1121.41
    -3 -4 0 1108.27
    -3 -4 0 1072.65
    3 -4 0 1081.91
    3 4 0 1043.77
    3 -4 0 1087.3
    -3 -4 0 1062.4
    3 4 0 1001.28
    -3 4 0 1073.28
    3 -4 0 1107.13
    3 -4 0 1083.81
    3 4 0 1108.51
    -3 -4 -1 620.22
    3 4 1 579.48
    -3 -4 -1 617.13
    3 -4 1 609.12
    3 -4 1 601.21
    3 -4 1 598.98
    3 -4 1 616.28
    -3 -4 -1 607.36
    -3 4 -1 605.84
    3 4 1 586.49
    -3 -4 -1 628.8
    3 4 1 577.93
    3 4 1 618.69
    3 -4 1 610.31
    3 -4 1 629.37
    3 -4 1 606.45
    -3 4 -1 621.46
    -3 -4 -2 311.81
    3 4 2 292.65
    -3 -4 -2 317.42
    -3 4 -2 322.39
    3 4 2 308.9
    3 -4 2 312.05
    3 -4 2 295.05
    -3 -4 -2 305.62
    3 4 2 302.74
    3 -4 2 298.82
    3 -4 2 304.39
    -3 -4 -2 299.26
    3 4 2 294.46
    3 4 2 323.86
    -3 4 -2 308.72
    -3 -4 -2 308.03
    3 -4 2 328.08
    3 -4 2 320.81
    3 4 3 100.87
    -3 4 -3 95.98
    -3 4 -3 98.18
    3 -4 3 98.79
    3 -4 3 100.79
    3 -4 3 96.24
    -3 -4 -3 99.44
    -3 -4 -3 105.79
    3 4 3 93.7
    3 4 3 97.38
    -3 -4 -3 93.68
    3 -4 3 95.25
    3 4 3 91.62
    -3 -4 -3 97.98
    -3 -4 -3 99.8
    3 4 3 90.8
    3 -4 3 100.34
    -3 -4 -4 25.89
    3 4 4 22.71
    3 4 4 22.54
    3 -4 4 22.9
    3 -4 4 22.68
    -3 -4 -4 23.16
    3 4 4 22
    -3 4 -4 24.95
    3 4 4 24.46
    -3 -4 -4 23.39
    3 -4 4 23.86
    3 -4 4 23
    3 -4 4 24.61
    3 -4 4 23.55
    -3 -4 -4 25.1
    -3 -4 -4 25.13
    3 -4 4 21.41
    -3 4 -4 23.43
    3 4 4 20.54
    -3 4 -5 48.7
    -3 4 -5 52
    3 -4 5 46.3
    3 -4 5 51.7
    3 4 5 50.03
    3 -4 5 46.12
    -3 -4 -5 51.43
    3 4 5 47.93
    3 4 5 48.56
    3 -4 5 51.08
    3 -4 5 49.14
    3 4 5 51.18
    -3 -4 -5 50.53
    3 -4 5 51.45
    -3 -4 -5 51.27
    3 -4 5 47.98
    -3 -4 -5 50.55
    3 4 5 45.61
    3 -4 6 120.45
    3 -4 6 120.41
    -3 4 -6 130.68
    -3 -4 -6 126.07
    -3 4 -6 135.43
    3 -4 6 130.03
    3 4 6 120.25
    3 4 6 124.82
    3 -4 6 136.18
    -3 -4 -6 126.79
    3 4 6 126.78
    3 4 6 126.44
    3 -4 6 128.84
    -3 -4 -6 126.39
    3 -4 6 131.03
    3 -4 6 131.75
    3 4 6 123.64
    -3 4 -7 13.54
    3 -4 7 11.49
    3 4 7 12.05
    -3 -4 -7 10.64
    -3 4 -7 10.97
    3 -4 7 10.8
    3 4 7 10.47
    3 4 7 14.11
    3 -4 7 12.66
    -3 -4 -7 11.58
    3 4 7 10.1
    3 -4 7 12.37
    3 -4 7 9.64
    3 4 7 12.05
    3 -4 7 11.91
    3 -4 7 12.96
    -3 -4 -7 12.01
    -3 -4 -8 33.17
    3 -4 8 36.85
    3 -4 8 35.42
    3 4 8 32.8
    3 -4 8 34.08
    3 4 8 36.38
    -3 -4 -8 37.45
    -3 -4 -8 35.97
    3 4 8 34.79
    3 -4 8 33.89
    -3 4 -8 37.69
    -3 4 -8 35.6
    3 -4 9 63
    3 4 9 59.26
    -3 -4 -9 57.61
    -3 -4 -9 60.92
    3 4 9 57.53
    3 -4 9 60.14
    -3 -4 -9 59.86
    -3 4 -9 62.43
    -3 4 -9 65.81
    3 -4 9 60.96
    3 4 9 61.78
    3 -4 9 61.65
    -3 -4 -10 56.27
    3 4 10 56.67
    3 -4 10 54.07
    3 -4 10 55.59
    3 4 10 56.47
    -3 -4 -10 55.15
    3 -4 10 53.72
    3 4 10 53.18
    -3 -4 -10 58.11
    3 -4 10 53.33
    -3 4 -10 57.5
    -3 -4 -10 57.94
    -3 4 -10 57.93
    3 -4 11 91.56
    -3 -4 -11 93.39
    3 -4 11 89.4
    -3 -4 -11 92.86
    -3 4 -11 92.18
    -3 -4 -11 93.85
    3 4 11 97.8
    3 -4 11 91.5
    3 4 11 90.4
    -3 4 -11 97.31
    3 -4 12 57.59
    3 4 12 56.72
    3 4 12 55.15
    3 -4 12 53.86
    -3 -4 -12 61.33
    -3 4 -12 59.44
    -3 4 -12 63.27
    -3 -4 -12 60.09
    3 -4 12 59.18
    -3 -4 -12 60.11
    3 -4 13 7.85
    -3 -4 -13 7.13
    -3 -4 -13 8.51
    3 4 13 7.72
    3 -4 13 9.25
    3 4 13 8.15
    -3 4 -13 8.71
    -3 -4 -13 6.9
    -3 4 -14 3.91
    -3 -4 -14 2.42
    3 -4 14 3.59
    3 -4 14 3.92
    -3 -4 -14 2.08
    3 4 14 2.9
    3 4 14 0.72
    3 4 15 29.94
    -3 -4 -15 28.36
    3 -4 15 29.5
    3 4 15 28.76
    3 -4 15 27.5
    -3 -4 -15 30.32
    -3 4 -15 34.42
    -3 4 -16 20.65
    -3 -4 -16 16.62
    3 -4 16 12.6
    3 4 16 14.95
    -3 -4 -16 14.74
    3 -4 16 13.34
    3 -4 17 9.75
    -3 4 -17 12.1
    -3 -4 -17 8.69
    3 -4 17 8.48
    3 4 17 9.26
    -3 -4 -17 8.72
    -3 -4 -17 12.4
    3 -4 18 6.09
    -3 -4 -18 9.75
    3 4 18 6.68
    -3 -4 -19 6.98
    3 4 19 10.85
    3 -4 19 6.72
    -3 5 20 6.08
    3 -5 -19 0.59
    -3 5 19 0.6
    -3 -5 19 -1
    -3 5 18 1.12
    -3 -5 18 1.74
    3 -5 -18 1.27
    3 -5 -18 0.13
    3 5 -18 0.01
    -3 -5 18 0.84
    3 -5 -18 -1.19
    3 5 -17 27.15
    3 -5 -17 21.07
    -3 -5 17 19.36
    -3 -5 17 20.85
    3 -5 -17 24.23
    3 -5 -17 18.65
    -3 5 17 17.61
    -3 -5 16 42.94
    3 -5 -16 49.45
    3 -5 -16 56.26
    3 5 -16 50.32
    3 5 -16 52.91
    -3 5 16 43.35
    3 -5 -16 49.19
    -3 5 15 18.89
    3 -5 -15 21.74
    -3 -5 15 21.14
    3 -5 -15 22.93
    3 5 -15 23.78
    3 5 -15 22.68
    3 -5 -15 22.35
    -3 5 14 23.24
    3 -5 -14 24.9
    -3 -5 14 27.32
    3 -5 -14 25.86
    3 5 -14 30.26
    3 5 -14 26.9
    3 -5 -14 29.15
    -3 -5 13 4.27
    3 -5 -13 5.04
    3 5 -13 5.57
    -3 5 13 5.12
    3 -5 -13 4.67
    3 5 -13 5.57
    3 -5 -13 6.39
    3 -5 -12 130.86
    -3 -5 12 131.12
    3 -5 -12 128.47
    3 -5 -12 134.19
    3 5 -12 128.82
    -3 5 12 128.84
    3 5 -12 132.81
    -3 -5 12 114.49
    3 -5 -11 16.59
    3 5 -11 20.97
    -3 -5 11 19.23
    -3 5 11 20.19
    3 -5 -11 18.91
    -3 -5 11 15.91
    3 5 -11 19.93
    3 -5 -11 16.87
    -3 -5 10 38.87
    -3 -5 10 42.64
    3 -5 -10 44.26
    3 5 -10 44.33
    3 -5 -10 44.17
    -3 -5 10 40.71
    3 -5 -10 41.45
    3 -5 -10 33.58
    -3 5 10 43.14
    3 5 -10 43.34
    -3 -5 9 56.4
    -3 -5 9 64.53
    3 -5 -9 63.29
    3 -5 -9 64.57
    3 5 -9 68.89
    3 5 -9 65.3
    -3 -5 9 66.38
    3 -5 -9 70.51
    -3 5 9 66.69
    3 -5 -8 133.08
    -3 -5 8 124.86
    -3 -5 8 129.28
    -3 5 8 128.48
    -3 -5 8 140.7
    3 -5 -8 144.07
    3 5 -8 141.68
    3 5 -8 130.71
    -3 5 8 137.22
    3 -5 -8 132.9
    -3 -5 7 37.31
    3 -5 -7 38.79
    -3 5 7 36.02
    3 5 -7 33.25
    -3 -5 7 36.44
    3 5 -7 38.43
    3 -5 -7 37.04
    3 5 -7 36.73
    3 5 -7 37.5
    3 -5 -7 36.65
    -3 -5 7 33.17
    -3 5 7 35.81
    -3 -5 7 39.15
    -3 -5 6 25.48
    -3 -5 6 25.93
    -3 -5 6 22.44
    3 -5 -6 27.76
    3 5 -6 25.25
    3 5 -6 25.92
    -3 -5 6 26.51
    3 -5 -6 25.98
    3 -5 -6 28.1
    3 -5 -6 26.52
    -3 5 6 25.88
    3 5 -6 26.87
    3 5 -6 24.8
    -3 5 6 26.46
    3 5 -5 43.59
    3 5 -5 45.02
    -3 -5 5 47.08
    -3 -5 5 47.2
    3 -5 -5 43.11
    3 -5 -5 49.56
    3 -5 -5 45.79
    -3 -5 5 42.61
    -3 5 5 44.01
    3 -5 -5 47.6
    3 5 -5 44.49
    3 5 -5 39.9
    -3 -5 4 33.89
    3 5 -4 36.37
    3 5 -4 36.38
    3 5 -4 33.99
    -3 -5 4 36.99
    3 -5 -4 33.99
    3 -5 -4 38.44
    -3 -5 4 30.93
    -3 5 4 38.29
    -3 -5 4 38.74
    3 -5 -4 37.25
    3 -5 -4 36.23
    3 5 -4 38.68
    3 -5 -3 16.69
    3 5 -3 15.07
    3 5 -3 13.05
    -3 -5 3 14.37
    -3 -5 3 13.24
    3 -5 -3 9.3
    -3 -5 3 13.74
    3 -5 -3 13.9
    3 -5 -3 14.29
    3 -5 -3 13.78
    3 -5 -3 15.4
    3 5 -3 12.4
    -3 5 3 14.89
    -3 -5 3 13.96
    -3 -5 2 13.2
    -3 -5 2 13.44
    3 5 -2 12.48
    3 -5 -2 12.05
    3 -5 -2 11.18
    3 -5 -2 14.8
    -3 -5 2 11.3
    -3 -5 2 12.79
    3 -5 -2 14.23
    -3 -5 2 11.45
    3 5 -2 13.9
    3 -5 -2 12.63
    3 -5 -2 13.23
    -3 5 2 11.33
    -3 -5 1 12.57
    3 -5 -1 12.3
    -3 -5 1 10.5
    -3 -5 1 9.69
    -3 -5 1 10.73
    3 -5 -1 11.61
    3 5 -1 11.01
    3 -5 -1 9.27
    3 -5 -1 11.03
    -3 -5 1 8.92
    -3 -5 1 10.64
    3 -5 -1 10.69
    3 -5 -1 10.45
    3 5 -1 10.63
    3 -5 0 19.06
    3 5 0 19.09
    3 -5 0 15.87
    3 5 0 18.71
    3 -5 0 17.1
    -3 -5 0 17.63
    3 -5 0 20.06
    3 5 0 18.02
    3 -5 0 19.02
    3 -5 0 18.32
    3 -5 0 16.8
    -3 -5 0 17.82
    3 -5 0 17.67
    -3 -5 0 18.7
    -3 5 0 19.49
    3 -5 1 3.77
    -3 5 -1 3.23
    -3 5 -1 5.04
    3 5 1 3.22
    3 -5 1 3.89
    3 -5 1 2.6
    3 -5 1 3.55
    3 5 1 4.43
    3 -5 1 5.3
    -3 -5 -1 3.29
    3 5 1 3.56
    -3 -5 -1 3.65
    3 -5 1 5.44
    3 -5 1 3.98
    3 5 1 3.16
    3 -5 1 3.68
    3 5 2 8.68
    3 -5 2 9.69
    3 -5 2 9.83
    3 5 2 11.84
    -3 -5 -2 10.45
    3 -5 2 10.32
    3 -5 2 11.85
    3 5 2 11.13
    -3 5 -2 10.02
    -3 5 -2 10.75
    -3 -5 -2 9.75
    3 5 2 9.68
    3 -5 2 10.5
    3 -5 2 11.25
    3 -5 2 10.9
    3 -5 3 13.33
    3 5 3 10.45
    -3 5 -3 9.94
    3 -5 3 10
    3 5 3 12.59
    3 -5 3 11.24
    -3 -5 -3 12.2
    3 -5 3 10.49
    -3 -5 -3 12.65
    3 5 3 10.76
    3 -5 3 11.04
    3 5 3 12.29
    -3 -5 -3 11.94
    -3 5 -3 10.67
    3 -5 4 26.53
    -3 -5 -4 25.9
    3 5 4 25.74
    3 5 4 24.66
    -3 -5 -4 26.11
    3 -5 4 22.1
    3 -5 4 25.13
    3 5 4 27.42
    -3 5 -4 26.2
    -3 5 -4 25.3
    3 -5 4 24.89
    -3 -5 -4 27.03
    3 -5 4 25.5
    3 5 4 22.9
    3 -5 5 15.37
    3 5 5 15.71
    -3 -5 -5 14.18
    3 -5 5 13.33
    3 5 5 14.82
    -3 -5 -5 15.82
    3 5 5 13.66
    3 -5 5 16.57
    -3 5 -5 14.26
    3 -5 5 15.48
    3 -5 5 13.14
    3 5 5 17.03
    -3 -5 -5 16.23
    -3 5 -5 16.57
    -3 5 -6 82.44
    3 -5 6 79.7
    3 5 6 81.31
    -3 -5 -6 83.3
    -3 5 -6 81.87
    3 -5 6 79
    3 5 6 71.86
    3 5 6 80.3
    -3 -5 -6 84.49
    3 -5 6 77.08
    -3 -5 -6 82.3
    3 -5 6 82.86
    3 -5 6 75.68
    3 5 7 0.72
    3 -5 7 1.08
    -3 5 -7 1.38
    -3 5 -7 0.38
    3 5 7 0.86
    3 -5 7 0.2
    -3 -5 -7 0.55
    3 5 7 0.43
    -3 -5 -7 0.42
    -3 -5 -7 0.6
    3 5 7 1.66
    3 -5 7 0.83
    3 -5 7 1.11
    3 -5 7 1.09
    3 -5 8 32.6
    3 -5 8 33.16
    3 -5 8 37.15
    -3 5 -8 36.25
    3 5 8 31.59
    3 5 8 35.57
    -3 -5 -8 32.22
    3 -5 8 26.54
    3 -5 8 32.76
    3 5 8 39.98
    3 -5 8 28.48
    3 5 8 31.31
    -3 -5 -8 32.61
    -3 -5 -8 36.37
    -3 5 -8 37.46
    3 5 9 203.67
    -3 5 -9 224.38
    3 5 9 216.24
    3 -5 9 210.15
    3 5 9 184.46
    -3 -5 -9 236.15
    -3 -5 -9 223.73
    3 -5 9 217.78
    -3 5 -9 230.86
    -3 -5 -9 218.38
    3 5 9 223.63
    -3 5 -10 117
    3 -5 10 101.83
    3 5 10 100.43
    -3 -5 -10 101.74
    3 -5 10 97.27
    -3 5 -10 109.79
    -3 -5 -10 108.85
    -3 -5 -10 112.93
    3 5 10 104.62
    3 5 11 77.86
    3 -5 11 84.02
    -3 -5 -11 90.17
    3 5 11 79.88
    3 -5 11 81.74
    -3 5 -11 88.32
    -3 5 -11 87.34
    -3 -5 -11 87.69
    -3 -5 -11 82.84
    -3 5 -12 75.45
    3 -5 12 67.5
    -3 -5 -12 78.14
    -3 -5 -12 66.16
    3 5 12 69.43
    3 -5 12 64.79
    -3 -5 -12 67.57
    -3 5 -13 10.21
    3 5 13 11.82
    -3 -5 -13 9.12
    -3 -5 -13 13.2
    3 -5 13 9.87
    3 -5 13 8.18
    3 -5 14 3.3
    -3 -5 -14 5.8
    3 -5 14 8.36
    -3 -5 -14 7.8
    3 5 14 6.62
    -3 5 -14 6.77
    -3 -5 -15 58.36
    3 -5 15 60.22
    -3 5 -15 63.36
    -3 -5 -15 65.59
    3 -5 15 56.19
    3 5 15 57.94
    3 -5 16 44.86
    -3 -5 -16 49.38
    3 5 16 50.43
    3 -5 16 46.26
    3 5 17 8.09
    -3 -5 -17 4.87
    -3 6 18 2.31
    -3 6 17 11.53
    3 -6 -16 2.5
    3 -6 -16 3.5
    -3 -6 16 4.69
    -3 -6 16 3.17
    3 -6 -16 5.83
    -3 6 16 3.34
    3 6 -16 2.26
    -3 -6 15 29.33
    3 6 -15 34
    3 -6 -15 32.84
    3 6 -15 33.6
    3 -6 -15 34.36
    3 -6 -15 31.14
    -3 6 15 30.21
    -3 6 14 20.58
    3 6 -14 21.33
    3 6 -14 19.29
    -3 -6 14 17.43
    3 -6 -14 19.93
    3 -6 -14 20.05
    3 -6 -14 18.46
    -3 6 13 30.38
    -3 -6 13 28.21
    3 -6 -13 30.29
    3 6 -13 29.25
    3 -6 -13 30.52
    3 6 -13 30.78
    3 -6 -13 28.12
    -3 -6 12 31.62
    3 6 -12 35.48
    -3 6 12 35.57
    3 -6 -12 32.88
    3 6 -12 33.54
    3 -6 -12 31.5
    3 -6 -12 33.86
    -3 -6 11 9.81
    -3 6 11 10.72
    3 6 -11 7.72
    3 -6 -11 8.87
    3 6 -11 8.58
    3 -6 -11 10.56
    -3 -6 11 6.7
    3 -6 -11 10.05
    3 -6 -10 -0.12
    -3 -6 10 0.29
    3 -6 -10 0.57
    3 6 -10 0.4
    -3 6 10 1.62
    3 -6 -10 1.87
    3 6 -10 1.39
    -3 -6 10 1.85
    -3 -6 9 18.14
    3 6 -9 22.18
    3 -6 -9 19.19
    3 6 -9 19.74
    3 -6 -9 19.52
    3 -6 -9 17.83
    3 -6 -9 19.44
    -3 6 9 19.91
    -3 6 8 4.14
    3 6 -8 3.32
    3 -6 -8 3.03
    3 -6 -8 4.6
    -3 -6 8 4.38
    3 -6 -8 5.43
    3 6 -8 3.98
    -3 -6 8 2.64
    3 -6 -8 2.96
    3 -6 -7 15.44
    -3 -6 7 14.23
    3 6 -7 14.66
    -3 -6 7 14.25
    -3 -6 7 14.6
    3 -6 -7 13.69
    3 -6 -7 15.59
    -3 -6 7 14.49
    3 6 -7 13.7
    3 -6 -7 12.25
    3 6 -7 14.6
    -3 6 7 16.25
    -3 -6 6 26.85
    3 -6 -6 27.29
    -3 6 6 29.53
    3 6 -6 29.18
    3 -6 -6 32.34
    3 6 -6 28.47
    -3 -6 6 30.25
    3 -6 -6 27.63
    -3 -6 6 25.63
    3 -6 -6 27.24
    3 6 -6 29.76
    3 -6 -6 23.97
    3 -6 -5 19.76
    3 6 -5 17.15
    3 -6 -5 18.47
    3 6 -5 17.71
    -3 -6 5 16.77
    -3 -6 5 18.88
    3 -6 -5 18.61
    3 -6 -5 18.71
    -3 -6 5 18.98
    -3 6 5 20.23
    3 -6 -5 16.98
    -3 -6 5 18.16
    3 6 -5 14.74
    3 6 -5 18.87
    3 -6 -4 19.81
    -3 -6 4 22.51
    3 -6 -4 21.06
    -3 -6 4 22.44
    3 6 -4 21.68
    3 -6 -4 20.47
    3 -6 -4 21.13
    -3 6 4 19.45
    3 6 -4 18.87
    -3 -6 4 20.82
    3 -6 -4 21.15
    3 6 -4 19.21
    3 6 -4 20.8
    -3 -6 4 20.24
    3 6 -3 1.23
    3 6 -3 2.4
    -3 -6 3 1.32
    3 -6 -3 3.57
    -3 -6 3 2.2
    -3 -6 3 2.05
    3 -6 -3 1.71
    3 -6 -3 3.52
    3 6 -3 2.37
    -3 6 3 1.35
    3 -6 -3 2.1
    3 -6 -3 2.3
    -3 -6 3 2.67
    3 -6 -2 194.63
    3 -6 -2 201.27
    -3 -6 2 193.07
    -3 -6 2 182.72
    -3 -6 2 196.4
    3 -6 -2 194.26
    -3 -6 2 182.45
    3 -6 -2 194.18
    -3 6 2 189.47
    3 6 -2 190.63
    -3 -6 2 192.53
    3 6 -2 183.37
    3 -6 -2 194.71
    3 -6 -1 271.47
    -3 -6 1 255.37
    -3 -6 1 235.73
    3 -6 -1 240.98
    3 -6 -1 231.56
    -3 -6 1 248.87
    -3 -6 1 261.9
    3 6 -1 243.18
    3 -6 -1 251.99
    3 6 -1 239.12
    -3 -6 1 235.36
    3 -6 -1 245.33
    3 6 0 636.98
    -3 -6 0 651.98
    -3 -6 0 668.5
    -3 -6 0 693.79
    3 -6 0 739.63
    3 -6 0 692.1
    3 -6 0 648.57
    3 -6 0 634.99
    3 6 0 665.15
    3 -6 0 624.21
    3 -6 1 128.11
    3 6 1 133.95
    3 -6 1 151.51
    -3 -6 -1 142.34
    3 -6 1 122.8
    3 6 1 130.48
    3 -6 1 135.7
    3 6 1 131.07
    3 -6 1 130.63
    -3 6 -1 128.77
    -3 -6 -1 134.38
    -3 6 -2 144.79
    3 -6 2 143.78
    3 6 2 139.05
    3 -6 2 132.11
    -3 -6 -2 135.26
    3 6 2 136.6
    -3 -6 -2 139.48
    3 -6 2 133.69
    -3 6 -2 134.73
    3 6 2 132.97
    3 -6 2 140.36
    3 -6 2 141.06
    3 6 2 123.14
    3 -6 2 130.19
    3 -6 2 130.94
    3 6 3 87.95
    3 -6 3 87.15
    3 -6 3 77.43
    -3 -6 -3 85.41
    3 6 3 83.4
    -3 6 -3 83.69
    3 -6 3 83.09
    -3 -6 -3 87.32
    3 -6 3 87.35
    3 6 3 74.42
    3 -6 3 83.07
    -3 6 -3 87.74
    3 -6 3 83.24
    3 -6 3 87.84
    3 6 3 86.33
    3 -6 4 18.5
    -3 6 -4 15.57
    3 6 4 15.03
    3 6 4 16.92
    3 -6 4 14.9
    -3 -6 -4 14.69
    3 -6 4 14.95
    -3 6 -4 17.08
    -3 -6 -4 14.46
    3 -6 4 15.64
    3 -6 4 15.24
    3 -6 4 14.74
    3 6 4 13.69
    3 -6 4 15.72
    3 6 5 33.08
    -3 -6 -5 34.3
    3 -6 5 33.72
    3 -6 5 29.09
    -3 6 -5 37.21
    3 -6 5 29
    3 -6 5 31.15
    -3 -6 -5 31.89
    -3 6 -5 31.29
    -3 -6 -5 30.91
    3 6 5 33.89
    3 -6 5 31.69
    -3 6 -6 7.78
    3 -6 6 8.43
    -3 -6 -6 8.07
    3 -6 6 8.71
    3 6 6 6.95
    -3 6 -6 11.43
    3 -6 6 5.19
    3 6 6 8.85
    -3 -6 -6 7.38
    3 -6 6 7.9
    -3 -6 -6 8.29
    3 -6 7 16.71
    -3 -6 -7 20.18
    -3 6 -7 16.9
    -3 6 -7 18.14
    -3 -6 -7 13.97
    3 -6 7 16.1
    3 6 7 17.5
    3 -6 7 16.02
    3 6 7 18.21
    -3 -6 -7 17.34
    3 -6 8 19.76
    -3 -6 -8 17.29
    3 -6 8 16.82
    -3 -6 -8 16.25
    3 6 8 18.15
    -3 -6 -8 20.42
    -3 6 -8 17.87
    -3 6 -8 18.64
    -3 -6 -9 8.56
    3 -6 9 10.25
    3 -6 9 9.84
    -3 -6 -9 11.27
    3 6 9 11.07
    -3 6 -9 11.98
    -3 -6 -9 11.54
    -3 6 -9 10.37
    3 6 10 68.78
    -3 6 -10 71.87
    -3 -6 -10 67.79
    3 -6 10 57.55
    3 -6 10 67.19
    -3 -6 -10 74.41
    -3 -6 -10 73.54
    3 -6 11 59.41
    3 -6 11 61.01
    -3 -6 -11 58.59
    -3 -6 -11 73.2
    3 6 11 68.73
    -3 6 -11 68.34
    3 6 12 37.38
    -3 6 -12 41.31
    3 -6 12 36.91
    -3 -6 -12 32.99
    -3 -6 -12 40.62
    3 -6 12 32.63
    3 -6 13 7.59
    -3 -6 -13 7.3
    3 -6 13 5.19
    3 6 13 9.76
    -3 -6 -13 10.58
    -3 6 -13 6.55
    -3 -6 -14 4.78
    3 -6 14 0.53
    3 -6 14 2.22
    3 6 14 1.96
    -3 -7 14 83.42
    -3 7 14 92.42
    -3 -7 13 48.47
    3 7 -13 54.46
    3 -7 -13 58.96
    3 7 -13 60.39
    -3 7 13 56.07
    3 -7 -13 48.08
    3 -7 -12 4.12
    3 7 -12 2.31
    -3 -7 12 3.82
    3 -7 -12 0.85
    3 7 -12 3.07
    -3 7 12 2.66
    3 -7 -12 5.22
    3 7 -11 16.84
    3 7 -11 17.09
    -3 7 11 14.42
    3 -7 -11 17.78
    3 -7 -11 18.58
    3 -7 -11 17.03
    -3 -7 11 17.03
    3 7 -10 21.74
    -3 -7 10 19.62
    3 -7 -10 19.58
    3 7 -10 22.75
    3 -7 -10 21.25
    -3 7 10 22.14
    3 -7 -10 22.16
    3 7 -9 12.72
    -3 -7 9 13.39
    3 -7 -9 12.55
    3 -7 -9 14.38
    -3 7 9 15.68
    3 -7 -9 15.56
    3 7 -9 13.92
    3 7 -8 3.15
    -3 7 8 3.16
    3 7 -8 3.07
    -3 -7 8 1.39
    3 -7 -8 4.01
    3 -7 -8 2.21
    3 -7 -8 1.7
    -3 -7 8 3.25
    -3 7 7 9.42
    -3 -7 7 7.41
    3 7 -7 10.32
    3 -7 -7 8.34
    3 -7 -7 8.34
    3 7 -7 8.78
    -3 -7 7 9.12
    3 -7 -7 9.16
    3 -7 -7 9.2
    -3 -7 7 8.92
    -3 -7 6 21.8
    3 -7 -6 23.3
    -3 -7 6 19.81
    3 7 -6 15.91
    -3 -7 6 26.05
    3 -7 -6 17.69
    3 7 -6 18.74
    3 7 -6 23.61
    3 -7 -6 20.92
    3 -7 -6 22.9
    -3 7 6 22.96
    -3 7 5 3.71
    3 7 -5 2.99
    -3 -7 5 4.07
    3 -7 -5 3.26
    -3 -7 5 5.6
    3 -7 -5 5.12
    3 -7 -5 5.63
    3 7 -5 3.14
    -3 -7 5 5.72
    3 -7 -5 4.4
    3 -7 -5 3.76
    3 -7 -4 12.67
    -3 -7 4 15.88
    3 -7 -4 15.94
    3 -7 -4 15.06
    3 -7 -4 15.83
    -3 -7 4 14.96
    -3 7 4 15.66
    -3 -7 4 12.19
    3 7 -4 12.1
    3 7 -4 12.38
    3 -7 -4 14.92
    3 7 -3 8.45
    3 -7 -3 6.98
    3 7 -3 6.92
    3 -7 -3 6.89
    -3 -7 3 8.32
    -3 -7 3 11.54
    3 -7 -3 8.09
    -3 -7 3 7.75
    3 -7 -3 7.46
    -3 7 3 7.71
    3 -7 -3 5.92
    3 7 -2 4.15
    3 -7 -2 3.46
    -3 -7 2 4.04
    -3 -7 2 4.95
    3 7 -2 4.81
    -3 -7 2 5.37
    3 -7 -2 3.41
    3 -7 -2 5.2
    -3 -7 2 4.18
    3 -7 -2 3.82
    3 -7 -2 4.43
    3 7 -1 6.33
    -3 -7 1 8.11
    -3 -7 1 3.33
    3 7 -1 8.25
    3 -7 -1 6.05
    3 -7 -1 4.86
    3 -7 -1 5.86
    -3 -7 1 5.93
    3 -7 -1 4.13
    3 -7 -1 7.96
    3 7 0 12.74
    -3 -7 0 13.12
    -3 -7 0 14.4
    3 -7 0 13.81
    3 -7 0 14.79
    3 -7 0 12.71
    3 7 0 14.09
    3 -7 0 13.67
    -3 -7 0 12.28
    -3 -7 -1 7.27
    -3 -7 -1 10.87
    -3 -7 -1 7.8
    3 -7 1 8.84
    3 7 1 8.55
    3 -7 1 10.68
    3 7 1 10.24
    3 -7 1 9.69
    3 -7 1 9.3
    3 -7 1 10.79
    -3 -7 -2 9.49
    3 7 2 9.11
    3 -7 2 8.9
    3 -7 2 11.27
    -3 -7 -2 10.69
    3 -7 2 11.97
    3 -7 2 9.6
    -3 -7 -2 8.35
    3 7 2 8.67
    3 -7 2 9
    3 -7 3 17.39
    3 -7 3 18.28
    -3 -7 -3 17.77
    3 -7 3 17.68
    3 7 3 18.18
    3 -7 3 21.9
    -3 -7 -3 19.8
    3 -7 3 20.97
    3 7 3 21.52
    3 7 4 2.15
    3 -7 4 1.98
    3 -7 4 2.34
    3 7 4 1.84
    -3 -7 -4 2.17
    3 -7 4 2.61
    -3 -7 -4 1.02
    3 -7 4 2.82
    3 -7 4 2.33
    -3 7 -4 1.61
    3 -7 5 9.05
    3 -7 5 7.21
    3 -7 5 7.81
    -3 -7 -5 7.51
    3 -7 5 9.59
    -3 7 -5 10.96
    -3 -7 -5 10.87
    3 7 5 9.13
    3 7 5 8.44
    3 -7 5 7.54
    -3 7 -5 7.98
    3 7 6 10.21
    -3 -7 -6 8.67
    3 -7 6 8.53
    3 7 6 8.18
    3 -7 6 7.51
    -3 7 -6 13.31
    -3 7 -6 8.47
    -3 -7 -6 9.31
    3 -7 6 11.05
    3 -7 7 10.7
    -3 -7 -7 8.55
    -3 7 -7 7.66
    -3 7 -7 8.02
    3 -7 7 7.44
    3 -7 7 6.66
    -3 -7 -7 10
    3 7 7 7.68
    3 -7 8 116.36
    -3 -7 -8 111.64
    3 -7 8 110.6
    -3 7 -8 111.34
    -3 7 -8 134.79
    -3 -7 -8 130.87
    3 7 8 124.27
    -3 7 -9 4.69
    -3 -7 -9 5.2
    3 -7 9 3.15
    -3 -7 -9 5.97
    3 7 9 4.18
    3 -7 9 3.58
    -3 7 -10 138.81
    3 -7 10 123.52
    -3 -7 -10 121.98
    3 -7 10 115.99
    3 7 10 132.69
    -3 -7 -10 134.73
    -3 -7 -11 13.81
    3 -7 11 17.42
    -3 -7 -12 10.58
    3 -7 12 12.46
    -3 -8 12 12.78
    -3 -8 11 18
    3 -8 -11 15.86
    3 8 -11 19.8
    3 -8 -10 4.86
    -3 -8 10 2
    3 8 -10 2.95
    3 -8 -10 2.81
    3 -8 -9 9.44
    3 8 -9 9.9
    -3 -8 9 7.92
    3 -8 -9 9.65
    3 8 -9 8.63
    3 8 -8 6.63
    3 -8 -8 3.84
    3 -8 -8 7.45
    -3 -8 8 5.89
    3 8 -8 6.69
    3 -8 -8 6.47
    3 8 -7 23.17
    -3 8 7 20.27
    -3 -8 7 25.32
    3 -8 -7 19.83
    3 -8 -7 26.75
    3 -8 -7 19.14
    3 -8 -6 15.21
    3 8 -6 20.04
    3 -8 -6 23.29
    -3 -8 6 17.29
    -3 -8 6 25.18
    3 -8 -6 27.25
    -3 8 6 22.35
    3 -8 -5 41.23
    -3 -8 5 50.51
    3 -8 -5 48.85
    3 8 -5 45.03
    3 -8 -5 52.45
    3 -8 -5 41.41
    -3 -8 5 39.55
    3 8 -5 47.96
    3 -8 -5 40.91
    -3 8 5 46.99
    -3 -8 4 7.1
    3 -8 -4 4.6
    3 -8 -4 5.63
    -3 -8 4 5.85
    3 -8 -4 8.01
    3 -8 -4 5.6
    3 8 -4 6.1
    3 8 -4 3.85
    3 -8 -4 6.17
    -3 -8 3 5.46
    3 -8 -3 3.33
    3 8 -3 1.53
    3 8 -3 0.94
    3 -8 -3 1.55
    -3 -8 3 0.94
    3 -8 -3 3.12
    3 -8 -3 2.22
    3 -8 -3 0.56
    3 -8 -2 11.4
    3 8 -2 13.1
    3 -8 -2 13.06
    -3 -8 2 12.73
    -3 -8 2 15.08
    3 -8 -2 16.12
    3 -8 -2 16.06
    3 8 -2 15.73
    3 -8 -2 12.96
    3 8 -1 24.13
    3 -8 -1 27.73
    -3 -8 1 30.73
    3 -8 -1 32.83
    3 -8 -1 21.13
    3 -8 -1 24.83
    -3 -8 1 23.41
    3 -8 -1 27.13
    3 8 -1 27.56
    -3 -8 0 38.81
    3 -8 0 35.35
    3 -8 0 30.96
    3 8 0 29.61
    3 -8 0 27.98
    3 -8 0 31.51
    3 -8 0 26.91
    -3 -8 0 26.84
    3 8 0 26.73
    3 8 1 19.45
    -3 -8 -1 17.63
    3 8 1 19.14
    3 -8 1 18.66
    3 -8 1 19.28
    3 -8 1 24.75
    3 -8 1 24.16
    -3 -8 -1 27.87
    -3 -8 -2 16.47
    3 -8 2 15.88
    3 -8 2 20.39
    -3 -8 -2 20.2
    3 8 2 14
    3 -8 2 15.66
    3 8 2 15.55
    3 8 3 132.25
    3 -8 3 130.43
    -3 -8 -3 149.41
    3 8 3 120.68
    -3 -8 -3 124.21
    3 -8 3 119.53
    3 -8 3 146.32
    -3 -8 -4 8.55
    3 -8 4 9.07
    3 -8 4 9.26
    -3 -8 -4 13.32
    3 8 4 12.75
    3 8 4 7.02
    3 -8 5 -1.05
    -3 -8 -5 -1.2
    3 -8 5 1.38
    -3 -8 -5 -0.26
    3 8 5 0.59
    3 8 5 -1.34
    -3 -8 -6 0.41
    3 -8 6 1.52
    3 -8 6 1.2
    -3 -8 -6 2.93
    -3 -8 -7 8.38
    3 -8 7 16.07
    -3 -8 -8 0.45
    -3 -8 -9 2.1
    -3 -8 -10 1.35
    -3 -9 3 2.08
    3 -9 -3 5.32
    3 -9 -2 -1.81
    -3 -9 2 0.9
    3 -9 -2 0.83
    -3 -9 1 5.55
    3 -9 -1 2.4
    3 -9 -1 6.61
    3 -9 0 2.37
    -3 -9 0 -0.62
    3 -9 0 2.25
    3 -9 1 4.88
    4 0 -24 3.49
    -4 0 24 -0.37
    -4 0 22 0.44
    4 0 -22 0.7
    4 0 -22 0.73
    4 0 -20 87.68
    -4 0 20 86.75
    -4 0 20 87.24
    4 0 -20 88.47
    4 0 -18 -0.7
    -4 0 18 -0.2
    4 0 -18 -0.79
    4 0 -18 0.84
    -4 0 18 0.56
    -4 0 16 326.08
    4 0 -16 332.76
    -4 0 16 352.28
    4 0 -16 330.22
    -4 0 14 38.08
    -4 0 14 41.43
    4 0 -14 37.5
    -4 0 14 32.19
    -4 0 14 35.64
    4 0 -14 38.74
    4 0 -14 40.29
    4 0 -14 35.37
    4 0 -12 93.94
    4 0 -12 89.22
    -4 0 12 92.94
    -4 0 12 76.97
    -4 0 12 91.16
    4 0 -12 87.25
    -4 0 12 91.2
    -4 0 12 89.25
    4 0 -12 90.13
    4 0 -10 316.93
    4 0 -10 296.26
    -4 0 10 296.62
    -4 0 10 317.6
    -4 0 10 293.38
    4 0 -10 301.84
    4 0 -8 590.74
    4 0 -8 641.05
    -4 0 8 626.28
    4 0 -8 619.3
    -4 0 8 635.05
    -4 0 8 620.75
    4 0 -8 623.35
    4 0 -8 639.83
    -4 0 8 615.83
    4 0 -6 1439.56
    -4 0 6 1546.57
    4 0 -6 1558.1
    -4 0 6 1551.28
    4 0 -6 1522.22
    -4 0 6 1561.55
    -4 0 6 1536.7
    4 0 -6 1570.28
    -4 0 6 1443.36
    -4 0 4 560.03
    4 0 -4 510.63
    -4 0 4 501.71
    4 0 -4 539.85
    4 0 -4 495.35
    4 0 -4 532.89
    -4 0 4 546.07
    4 0 -2 1846.74
    -4 0 2 1855.73
    -4 0 0 1697.25
    4 0 0 1674.54
    4 0 0 1701.16
    -4 0 0 1722.81
    4 0 2 790.54
    4 0 2 783.77
    -4 0 -2 784.52
    4 0 2 800.44
    -4 0 -2 799.99
    4 0 2 774.78
    -4 0 -2 760.17
    -4 0 -4 849.73
    4 0 4 889.51
    -4 0 -4 871.29
    -4 0 -4 858.65
    4 0 4 879.05
    4 0 4 878.26
    4 0 4 866.58
    4 0 6 349.45
    4 0 6 366.5
    -4 0 -6 353.28
    -4 0 -6 363.04
    4 0 6 368.63
    -4 0 -6 365.76
    -4 0 -6 359.77
    4 0 6 366.38
    -4 0 -8 3.59
    4 0 8 3.87
    -4 0 -8 3.7
    -4 0 -8 3.78
    4 0 8 3.4
    4 0 8 4.64
    -4 0 -8 4.34
    4 0 8 3.43
    -4 0 -8 3.13
    -4 0 -8 3.94
    -4 0 -10 47.85
    -4 0 -10 51.57
    4 0 10 46.05
    4 0 10 50.9
    -4 0 -10 50.7
    -4 0 -10 46.63
    4 0 10 52.85
    -4 0 -10 47.77
    -4 0 -12 376.45
    4 0 12 369.71
    -4 0 -12 363.55
    -4 0 -12 391.56
    -4 0 -12 398.23
    4 0 12 376.76
    -4 0 -14 76.44
    -4 0 -14 82.46
    4 0 14 72.92
    -4 0 -14 83.01
    -4 0 -14 68.13
    -4 0 -16 1.45
    4 0 16 1.15
    -4 0 -16 1.09
    -4 0 -18 24.85
    4 0 18 23.42
    -4 0 -18 30.68
    4 0 20 17.84
    -4 1 24 9.79
    4 1 -24 12.54
    4 1 -23 11.03
    4 -1 -23 13.53
    -4 -1 23 13.6
    -4 1 23 11.34
    4 -1 -22 7.33
    -4 1 22 6.45
    -4 -1 22 9.46
    4 1 -22 12.71
    4 -1 -22 10.12
    4 1 -22 9.09
    4 -1 -21 22.54
    4 1 -21 17.32
    4 1 -21 18.6
    4 -1 -21 14.72
    -4 -1 21 15.82
    4 -1 -21 16.68
    -4 1 21 16.01
    4 -1 -20 24.67
    -4 -1 20 22.6
    -4 1 20 28.48
    4 1 -20 33.53
    -4 -1 20 24.48
    4 1 -20 25.66
    4 -1 -20 29.85
    4 -1 -20 31.12
    4 1 -19 4.31
    4 -1 -19 3.39
    -4 -1 19 3.39
    -4 -1 19 4.92
    -4 1 19 6.27
    4 1 -19 5.42
    -4 1 19 3.52
    4 -1 -19 4.46
    4 -1 -18 47.15
    4 1 -18 47.46
    -4 -1 18 39.58
    -4 -1 18 43.59
    4 1 -18 41.13
    -4 -1 18 45.88
    -4 1 18 40.47
    4 -1 -18 41.29
    -4 1 18 39.45
    4 -1 -17 9.14
    -4 1 17 7.91
    -4 1 17 5.98
    -4 -1 17 10
    -4 -1 17 8.43
    4 -1 -17 10.02
    4 1 -17 8.88
    -4 1 17 7.65
    4 1 -17 9.72
    -4 -1 17 9.44
    4 1 -17 7.28
    -4 1 16 217.76
    4 1 -16 210.61
    -4 -1 16 228.04
    4 -1 -16 214.83
    -4 -1 16 210.95
    -4 1 16 206.28
    4 1 -16 223.81
    4 -1 -16 224.27
    4 1 -16 213.15
    4 -1 -16 212.52
    4 -1 -15 122.34
    4 -1 -15 120.91
    -4 1 15 118.54
    -4 -1 15 117.29
    -4 1 15 113.2
    -4 -1 15 115.73
    4 1 -15 122.63
    4 -1 -15 114.59
    -4 -1 15 125.89
    4 1 -15 113.35
    4 1 -15 112.41
    4 -1 -15 117.92
    4 -1 -14 152.74
    4 -1 -14 153.79
    4 -1 -14 150.07
    -4 -1 14 152
    -4 1 14 150.14
    -4 -1 14 154.34
    4 -1 -14 156.54
    4 1 -14 156.4
    -4 -1 14 160.31
    -4 1 14 155.05
    4 1 -14 151.74
    4 1 -14 141.68
    4 -1 -13 124.81
    4 1 -13 116.87
    4 1 -13 109.44
    -4 1 13 114.64
    4 1 -13 116.62
    4 -1 -13 113.95
    4 -1 -13 116.97
    -4 -1 13 111.72
    -4 1 13 112.25
    -4 1 13 117.45
    -4 -1 13 118.86
    -4 1 13 113.93
    -4 -1 13 125.38
    -4 1 13 123.68
    -4 -1 13 115
    4 -1 -13 120.24
    4 1 -13 118.49
    -4 1 13 96.8
    -4 1 12 7.61
    -4 -1 12 8.03
    4 1 -12 8.32
    -4 -1 12 6.76
    4 -1 -12 8.76
    -4 -1 12 7.74
    -4 1 12 9.06
    4 1 -12 8.16
    4 -1 -12 7.92
    -4 1 12 9.79
    4 1 -12 8.59
    -4 1 12 8.36
    4 -1 -12 8.79
    4 -1 -12 7.33
    -4 -1 12 7.93
    -4 1 12 6.52
    -4 1 12 7.85
    -4 1 11 121.43
    4 1 -11 117.07
    4 -1 -11 117.56
    4 -1 -11 117.87
    4 1 -11 121.51
    -4 -1 11 123.48
    -4 1 11 118.53
    -4 -1 11 121.96
    4 1 -11 117.65
    -4 1 11 120.51
    -4 -1 11 117.24
    4 -1 -11 118.18
    4 -1 -11 117.13
    -4 -1 11 120.44
    -4 1 11 112.34
    -4 1 11 113.19
    -4 -1 10 539.92
    -4 1 10 582.67
    4 -1 -10 551.4
    4 1 -10 562.8
    4 -1 -10 531.51
    4 1 -10 516.17
    -4 -1 10 557.27
    -4 -1 10 527.79
    4 1 -10 528.84
    -4 1 10 567.94
    4 -1 -10 530.89
    -4 -1 10 539.64
    -4 1 10 509.4
    4 -1 -10 528.71
    -4 1 10 552.71
    4 1 -10 541.93
    -4 1 10 534.72
    4 1 -9 74.45
    -4 1 9 75.51
    -4 1 9 79.79
    4 -1 -9 71.89
    -4 -1 9 74.86
    -4 -1 9 77.58
    4 1 -9 75.06
    -4 1 9 78.47
    4 -1 -9 81.34
    -4 1 9 81.94
    -4 1 9 74.55
    -4 -1 9 71.29
    4 1 -9 75.61
    4 -1 -9 81.18
    -4 -1 8 214.08
    4 -1 -8 213.6
    4 -1 -8 217.37
    -4 -1 8 212.24
    4 1 -8 210.2
    -4 1 8 217.68
    -4 1 8 215.18
    -4 1 8 212.05
    -4 1 8 220.86
    4 1 -8 208.5
    4 -1 -8 214.51
    4 1 -8 203.56
    -4 -1 8 190.91
    -4 1 8 209.1
    4 -1 -8 210.91
    -4 1 8 205.93
    4 -1 -7 688.64
    -4 -1 7 693.17
    4 1 -7 669.92
    -4 -1 7 658.32
    4 -1 -7 690.07
    -4 1 7 710.07
    -4 -1 7 657.98
    -4 1 7 683.46
    4 -1 -7 646.03
    -4 1 7 680.16
    -4 1 7 696.92
    -4 -1 7 670.34
    4 1 -7 663.14
    -4 1 7 654.42
    -4 1 7 671.49
    4 -1 -7 669.19
    4 1 -7 681.42
    4 -1 -6 293.45
    4 -1 -6 293.73
    4 -1 -6 303.21
    -4 -1 6 296.38
    4 1 -6 298.02
    -4 1 6 303.69
    -4 -1 6 288.07
    -4 -1 6 292.79
    4 1 -6 291.65
    -4 1 6 286.19
    -4 1 6 308.88
    -4 1 6 300.7
    4 -1 -6 282.73
    -4 -1 6 287.67
    4 1 -6 282.08
    -4 -1 5 52.47
    4 1 -5 54.86
    4 -1 -5 56.1
    -4 1 5 51.26
    -4 -1 5 50.84
    -4 1 5 52.95
    -4 -1 5 53.12
    4 -1 -5 51.82
    -4 1 5 56.18
    4 -1 -5 57.11
    4 1 -5 52.63
    4 1 -5 55.22
    4 -1 -5 52.53
    -4 1 5 51.46
    -4 -1 4 414.45
    -4 -1 4 417.64
    4 -1 -4 415.64
    4 -1 -4 415.29
    -4 1 4 405.36
    4 1 -4 386.89
    -4 -1 4 377.05
    4 -1 -4 391.8
    -4 -1 4 394.35
    -4 1 4 401.93
    4 -1 -4 420.63
    4 1 -4 384.64
    4 1 -3 108.99
    -4 1 3 109.51
    -4 1 3 115.55
    -4 -1 3 113.45
    4 -1 -3 111.02
    4 1 -3 110.03
    4 -1 -3 118.59
    -4 -1 3 114.16
    -4 1 3 120.51
    -4 1 2 298.45
    4 -1 -2 291.71
    4 1 -2 284.35
    4 1 -2 292
    4 -1 -2 292.74
    -4 -1 2 281.62
    -4 1 2 300.94
    4 1 -2 285.17
    4 -1 -2 293.34
    4 -1 -2 304.37
    -4 -1 2 285.21
    4 1 -2 307.43
    4 1 -1 88.66
    -4 -1 1 88.47
    -4 -1 1 88.48
    4 -1 -1 96.61
    4 1 -1 87.74
    -4 1 1 86.66
    -4 -1 1 88.84
    4 1 -1 87.03
    4 1 -1 92.89
    -4 1 1 91.09
    -4 1 1 91.38
    -4 1 1 91.96
    4 -1 -1 89.51
    -4 -1 0 50.14
    4 1 0 50.97
    -4 1 0 48.48
    4 1 0 49.49
    4 1 0 49.64
    4 1 0 46.71
    4 -1 0 46.87
    4 -1 0 49.33
    -4 -1 0 48.06
    -4 1 0 48.58
    -4 -1 0 48.22
    4 1 0 47.45
    -4 1 0 47.52
    4 -1 1 6.98
    -4 1 -1 7.61
    4 1 1 7.43
    -4 1 -1 6.92
    -4 -1 -1 6.71
    4 1 1 6.86
    -4 -1 -1 5.84
    4 -1 1 6.31
    4 1 1 6.39
    -4 1 -1 6.52
    -4 1 -1 6.68
    -4 -1 -1 7.73
    4 1 1 6.81
    4 1 2 1283.27
    -4 1 -2 1280.48
    -4 -1 -2 1257.16
    4 1 2 1271.8
    4 1 2 1233.56
    -4 -1 -2 1255.04
    -4 1 -2 1236.58
    -4 1 -2 1256.38
    4 1 2 1233.31
    -4 -1 -2 1267.27
    4 -1 2 1225.39
    4 -1 2 1265.99
    -4 -1 -2 1230.94
    -4 -1 -3 -0.35
    4 -1 3 -0.43
    -4 -1 -3 0.92
    4 1 3 -0.2
    -4 1 -3 0.26
    -4 -1 -3 1.36
    4 1 3 0.64
    -4 1 -3 0.07
    4 1 3 0.27
    -4 1 -3 0.18
    4 -1 3 0.72
    -4 -1 -3 0.53
    4 1 3 0.09
    -4 -1 -4 702.84
    -4 1 -4 683.65
    4 -1 4 699.22
    -4 1 -4 692.36
    4 1 4 715.5
    4 1 4 708.38
    4 1 4 718.68
    -4 -1 -4 689.42
    4 1 4 722.21
    -4 -1 -4 712.72
    4 -1 4 707.51
    -4 1 -4 682.62
    4 -1 4 704.24
    4 -1 5 183.62
    4 1 5 181.95
    4 -1 5 186.52
    -4 -1 -5 175.37
    4 1 5 172.96
    4 1 5 188.68
    -4 1 -5 175.9
    4 -1 5 172.82
    -4 -1 -5 171.13
    -4 1 -5 174.15
    4 -1 5 190.54
    4 1 5 185.87
    -4 1 -5 177.63
    -4 -1 -5 182.23
    -4 -1 -6 38.29
    4 -1 6 38.39
    4 -1 6 42.98
    4 1 6 37.07
    4 -1 6 40.9
    -4 1 -6 41
    -4 -1 -6 39.69
    -4 -1 -6 39.22
    4 1 6 39.23
    4 1 6 41.39
    -4 1 -6 35.22
    4 1 6 40.41
    -4 1 -6 38.78
    4 1 7 2.52
    -4 -1 -7 0.43
    4 -1 7 2.08
    4 -1 7 2.19
    -4 -1 -7 2.02
    -4 -1 -7 2.49
    -4 1 -7 2.19
    4 1 7 2.36
    -4 1 -7 0.83
    4 1 7 2.12
    -4 -1 -7 1.88
    4 1 7 1.22
    -4 1 -7 2.49
    4 -1 7 1.88
    4 -1 7 2.45
    -4 1 -7 1.68
    4 -1 8 130.14
    -4 1 -8 133.72
    -4 -1 -8 129.94
    4 1 8 132.9
    4 1 8 125.78
    -4 1 -8 122.55
    4 1 8 130.81
    4 -1 8 118.7
    -4 -1 -8 129.38
    -4 -1 -8 131.24
    4 -1 8 134.2
    -4 1 -8 108.71
    -4 -1 -8 124.03
    4 1 8 122.37
    4 -1 8 118.95
    -4 1 -8 119.72
    4 -1 8 128.79
    -4 1 -8 129.48
    -4 -1 -8 128.63
    -4 -1 -9 59.36
    4 -1 9 63.78
    4 -1 9 57.93
    4 -1 9 65.66
    4 1 9 60.02
    4 1 9 55.16
    -4 1 -9 60.42
    -4 -1 -9 57.44
    -4 1 -9 56.81
    -4 1 -9 48.13
    -4 -1 -9 62.76
    4 1 9 63.86
    -4 1 -9 54.23
    -4 -1 -9 58.96
    -4 -1 -9 62.35
    -4 1 -9 50.91
    4 -1 9 54.4
    -4 -1 -10 584.89
    4 1 10 547.84
    4 -1 10 549.12
    -4 -1 -10 598.1
    4 -1 10 557.84
    -4 1 -10 587.35
    4 -1 10 612.92
    -4 -1 -10 555.71
    -4 1 -10 548.42
    -4 -1 -10 594.35
    4 -1 10 614.03
    4 -1 11 190.1
    -4 -1 -11 205.78
    -4 -1 -11 205.05
    4 1 11 197.37
    -4 1 -11 203.71
    -4 1 -11 205.16
    -4 -1 -11 217.01
    -4 1 -11 206.48
    -4 -1 -11 210.81
    -4 -1 -11 210.02
    4 -1 11 195.66
    4 -1 12 209.5
    -4 1 -12 221.4
    -4 -1 -12 222.14
    -4 1 -12 223.55
    -4 -1 -12 226.04
    -4 -1 -12 232.97
    4 1 12 211.86
    4 -1 12 217.5
    -4 -1 -12 219.58
    -4 1 -12 226.57
    -4 -1 -12 220.03
    -4 -1 -13 174.9
    4 -1 13 167.3
    4 1 13 168.12
    -4 1 -13 176.01
    -4 1 -13 178.68
    -4 1 -13 174.97
    -4 -1 -13 166.65
    -4 -1 -13 172.36
    4 -1 13 169.82
    -4 -1 -13 180.18
    -4 -1 -14 90.33
    -4 -1 -14 94.28
    -4 -1 -14 92.02
    -4 -1 -14 92.71
    4 1 14 83.03
    4 -1 14 85.37
    -4 1 -14 99.38
    -4 -1 -14 79.81
    -4 1 -14 92.64
    -4 1 -14 93.8
    -4 1 -14 62.26
    4 -1 14 83.13
    -4 -1 -15 17.34
    -4 -1 -15 14.35
    -4 -1 -15 17.04
    -4 -1 -15 17.86
    4 1 15 16.12
    -4 1 -15 19.23
    -4 -1 -15 17.96
    -4 1 -15 10.79
    4 -1 15 15.39
    -4 1 -15 17.53
    4 -1 15 14.92
    -4 -1 -16 24.12
    -4 -1 -16 25.41
    4 1 16 20.7
    4 -1 16 22.29
    -4 1 -16 29.09
    4 -1 16 23.72
    -4 -1 -16 24.88
    -4 -1 -17 9.53
    -4 -1 -17 11.32
    4 1 17 9.18
    4 -1 17 12.23
    -4 1 -17 13.44
    -4 -1 -17 13.3
    4 -1 17 10.49
    4 -1 18 12.27
    -4 -1 -18 10.67
    -4 1 -18 17.35
    -4 -1 -18 14.56
    4 1 18 7.84
    4 -1 18 11.06
    4 1 19 13.65
    4 -1 19 15.64
    -4 -1 -19 18
    -4 1 -19 23.03
    -4 -1 -19 19.46
    4 1 20 20.94
    4 1 21 10.69
    4 2 -23 2.06
    4 -2 -22 4.15
    -4 -2 22 4.83
    -4 2 22 4.63
    4 2 -22 4.21
    4 -2 -22 4.18
    4 -2 -22 6.99
    -4 2 21 14.14
    4 2 -21 11.77
    4 -2 -21 15.62
    -4 -2 21 12.12
    -4 -2 21 13.83
    4 2 -21 15.89
    4 2 -21 17.91
    4 -2 -21 16.26
    4 -2 -21 12.97
    4 2 -20 3.45
    4 -2 -20 3.83
    -4 -2 20 3.1
    -4 2 20 2.87
    4 2 -20 1.14
    -4 -2 20 0.58
    4 -2 -20 4.59
    4 2 -20 1.69
    4 -2 -20 2.59
    4 2 -19 7.2
    -4 2 19 6
    4 2 -19 7.05
    -4 2 19 4.7
    -4 -2 19 5.55
    -4 -2 19 4.98
    4 -2 -19 5.27
    4 2 -19 7.21
    4 -2 -19 3.91
    4 -2 -19 6.31
    4 2 -18 16.76
    4 2 -18 15.79
    -4 2 18 15.06
    -4 -2 18 15.2
    -4 -2 18 17.09
    4 -2 -18 15.87
    4 -2 -18 15.19
    4 2 -18 18.24
    -4 2 18 13.06
    -4 2 18 14.91
    4 2 -17 131
    4 2 -17 124.52
    -4 2 17 120.73
    4 -2 -17 126.83
    -4 -2 17 126.75
    -4 2 17 122.61
    4 2 -17 134.25
    4 -2 -17 130.68
    -4 -2 17 137.58
    -4 2 17 121.52
    4 2 -16 15.26
    4 -2 -16 16.06
    -4 2 16 16.13
    -4 -2 16 16.43
    4 2 -16 18
    -4 2 16 15.25
    4 -2 -16 17.93
    -4 -2 16 13.15
    4 -2 -16 18.53
    -4 -2 16 17.24
    4 2 -16 16.73
    -4 2 16 15.43
    4 2 -15 168.02
    4 -2 -15 176.64
    4 -2 -15 169.65
    -4 -2 15 167.72
    -4 2 15 169.13
    -4 -2 15 180.91
    -4 -2 15 157.13
    4 2 -15 183.03
    -4 2 15 166.12
    -4 2 15 165.41
    4 -2 -15 173.93
    4 2 -15 172.47
    4 -2 -14 26.06
    -4 -2 14 25.79
    4 -2 -14 25.66
    -4 2 14 22.37
    4 2 -14 22.96
    -4 -2 14 22.13
    -4 2 14 21.23
    -4 -2 14 24.7
    4 2 -14 24.71
    -4 2 14 24.35
    4 2 -14 25.32
    4 -2 -14 23.53
    4 -2 -13 80.74
    4 -2 -13 76.48
    -4 2 13 76.93
    -4 -2 13 78.12
    -4 -2 13 74.09
    -4 -2 13 78.58
    4 2 -13 84
    -4 2 13 82.18
    4 -2 -13 77.82
    -4 2 13 76.07
    4 2 -13 75.38
    4 -2 -13 83.1
    -4 2 12 24.87
    -4 -2 12 26.92
    4 -2 -12 26.77
    -4 -2 12 22.74
    -4 -2 12 27.58
    -4 2 12 26.35
    -4 2 12 26.86
    4 -2 -12 26.82
    -4 2 12 27.19
    4 2 -12 26.65
    4 -2 -12 26.74
    -4 -2 12 29.09
    4 -2 -12 28.73
    4 2 -12 26.5
    -4 -2 11 37.43
    -4 2 11 39.69
    4 2 -11 37.76
    4 -2 -11 42.15
    4 2 -11 42.78
    -4 -2 11 38.18
    -4 2 11 39.79
    -4 -2 11 40.99
    -4 2 11 41.08
    4 2 -11 40.07
    -4 2 11 42.46
    -4 2 11 43.2
    4 2 -11 43.81
    4 -2 -11 42.9
    -4 -2 11 40.65
    4 -2 -11 40.12
    4 -2 -11 43.22
    4 -2 -10 58.32
    -4 2 10 51.44
    4 -2 -10 53.55
    4 -2 -10 56.22
    4 2 -10 55.97
    -4 -2 10 50.08
    -4 2 10 51.9
    -4 -2 10 51.38
    -4 -2 10 55
    -4 2 10 53.93
    -4 2 10 56.9
    4 2 -10 54.69
    4 -2 -10 52.44
    4 2 -10 49.23
    -4 -2 10 51.63
    4 2 -10 48.94
    -4 2 10 54.76
    4 2 -9 55.89
    4 -2 -9 55.97
    -4 2 9 53.12
    4 -2 -9 56.39
    -4 -2 9 56.33
    -4 -2 9 56.49
    -4 -2 9 54.97
    -4 2 9 56.86
    -4 2 9 59.61
    4 -2 -9 52.23
    -4 2 9 51.84
    4 -2 -9 56.49
    4 -2 -9 56.39
    4 2 -9 52.24
    -4 -2 9 53.15
    4 -2 -8 19.93
    4 2 -8 19.36
    -4 -2 8 20.32
    -4 2 8 19.1
    -4 -2 8 20.87
    4 -2 -8 20.61
    4 2 -8 17.17
    -4 -2 8 16.97
    -4 2 8 23.12
    -4 2 8 19.4
    4 -2 -8 18.79
    4 2 -8 19.67
    -4 2 8 19.66
    4 -2 -8 21.86
    4 2 -7 58.13
    4 2 -7 53.76
    -4 2 7 57.95
    4 -2 -7 60.78
    -4 2 7 59.07
    4 -2 -7 60.47
    -4 -2 7 55.5
    -4 2 7 61.69
    -4 2 7 64.04
    -4 -2 7 57.54
    -4 -2 7 60.52
    4 -2 -7 63.38
    4 -2 -7 61.62
    -4 2 7 65.95
    4 2 -7 60.98
    4 2 -7 61.01
    4 2 -6 205.27
    4 2 -6 204.32
    4 2 -6 209.96
    -4 2 6 204.95
    4 -2 -6 211.45
    -4 2 6 208.59
    4 -2 -6 207.12
    4 -2 -6 206.56
    -4 2 6 223.99
    4 -2 -6 210.85
    -4 -2 6 203.52
    -4 -2 6 199.64
    4 2 -5 322.57
    4 2 -5 342.25
    4 2 -5 310.97
    -4 2 5 324.22
    4 2 -5 345.45
    4 -2 -5 333.89
    -4 -2 5 323.52
    4 -2 -5 329.9
    -4 2 5 339.35
    4 -2 -5 342.59
    -4 -2 5 331.51
    -4 -2 5 335.62
    -4 2 5 351.1
    4 -2 -5 336.91
    -4 -2 5 331.01
    4 -2 -5 320.74
    4 -2 -4 1386.82
    4 2 -4 1396.06
    4 2 -4 1311.74
    4 2 -4 1344.35
    -4 2 4 1366.37
    4 -2 -4 1416.76
    -4 -2 4 1403.73
    4 2 -4 1434.22
    4 -2 -4 1400.69
    -4 2 4 1374.15
    4 -2 -4 1382.05
    4 -2 -4 1307.83
    -4 2 4 1399.48
    4 2 -3 33.6
    4 -2 -3 30.13
    -4 2 3 32.21
    4 -2 -3 34.25
    4 2 -3 30.17
    -4 2 3 33.18
    -4 -2 3 29.92
    4 -2 -3 32.48
    4 -2 -3 32.2
    4 2 -3 29.09
    4 2 -3 29.72
    -4 2 3 30.1
    -4 -2 3 32.95
    4 -2 -3 32.43
    4 2 -2 267.47
    -4 -2 2 260.2
    -4 2 2 268.39
    4 2 -2 269.83
    -4 -2 2 265.16
    4 2 -2 271.54
    4 -2 -2 279.09
    4 2 -2 254
    4 -2 -2 277.23
    -4 -2 2 246.1
    -4 -2 2 263.58
    4 -2 -2 272.54
    4 -2 -2 270.76
    4 2 -2 251.22
    4 -2 -2 275.95
    -4 2 2 271.75
    -4 2 2 268.78
    4 -2 -2 280.62
    -4 -2 2 263.81
    -4 -2 2 262.18
    -4 2 1 413.85
    4 -2 -1 388.78
    4 -2 -1 416.94
    -4 2 1 421.17
    4 2 -1 415.94
    -4 -2 1 397.59
    4 2 -1 394.04
    -4 -2 1 403.32
    4 2 -1 404.41
    -4 2 1 414.01
    4 -2 -1 428.65
    -4 -2 1 420.04
    4 -2 -1 418.41
    -4 -2 1 403.69
    -4 2 0 552.56
    4 -2 0 539.23
    4 2 0 537.42
    -4 2 0 532.02
    -4 -2 0 567.05
    4 2 0 528.67
    4 -2 0 545.53
    -4 -2 0 532.09
    -4 -2 0 541.13
    -4 2 0 558.54
    4 -2 0 566.42
    4 -2 0 541
    4 2 0 558.72
    4 2 0 533.14
    4 2 0 519.96
    4 2 0 533.93
    4 -2 0 553.9
    4 2 1 62.31
    4 -2 1 67.69
    4 -2 1 68.92
    -4 -2 -1 62.17
    4 2 1 66.17
    -4 -2 -1 69.67
    4 2 1 59.66
    -4 2 -1 66.25
    4 2 1 60.77
    -4 -2 -1 60.47
    4 -2 1 66.64
    -4 2 -1 66.13
    4 -2 1 66.69
    -4 2 -1 65.48
    4 2 1 65.92
    4 -2 2 1027.82
    4 -2 2 1050.78
    -4 -2 -2 1058.49
    -4 2 -2 1053.11
    4 2 2 1039.26
    -4 -2 -2 1021.06
    4 -2 2 1038.76
    4 2 2 1041.02
    4 2 2 1015.99
    -4 -2 -2 1028.64
    -4 2 -2 1023.82
    -4 2 -2 1034.73
    4 2 2 1063.41
    4 -2 2 1058.5
    4 2 3 316.94
    -4 -2 -3 318.31
    -4 2 -3 314.15
    -4 2 -3 320.18
    -4 -2 -3 324.29
    4 2 3 315.59
    4 -2 3 314.4
    -4 -2 -3 311.14
    4 -2 3 309.72
    4 -2 3 304.88
    4 -2 3 303.39
    4 2 3 326.26
    4 2 3 331.15
    -4 2 -3 313.13
    -4 2 -4 36.2
    4 -2 4 38.33
    -4 2 -4 38.35
    4 2 4 39.51
    4 2 4 40.28
    4 -2 4 34.3
    -4 -2 -4 38.84
    4 2 4 39.9
    -4 2 -4 37.82
    4 -2 4 39.43
    4 2 4 38.42
    -4 -2 -4 39.82
    4 -2 5 202.41
    -4 -2 -5 204.05
    4 -2 5 204.58
    4 2 5 212.88
    4 2 5 210.15
    -4 2 -5 206.87
    -4 -2 -5 203.57
    4 -2 5 211.33
    -4 2 -5 189.69
    4 -2 5 217.64
    4 2 5 205.88
    4 2 5 193
    -4 -2 -6 29.36
    4 -2 6 29.76
    4 -2 6 28.42
    4 2 6 30.12
    4 -2 6 26.45
    4 2 6 31.11
    -4 2 -6 28.55
    4 2 6 28.25
    -4 -2 -6 28.6
    4 2 6 28.99
    -4 -2 -6 30.02
    4 -2 6 26.25
    4 -2 6 23.69
    -4 -2 -7 206.25
    4 -2 7 191.97
    -4 -2 -7 204.25
    -4 -2 -7 199.32
    4 -2 7 196.3
    4 2 7 188.96
    4 -2 7 206.48
    4 2 7 209.74
    4 2 7 219.77
    -4 2 -7 208.46
    -4 -2 -7 210.43
    4 2 7 217.71
    4 -2 7 214.92
    -4 -2 -8 105.84
    -4 -2 -8 110.89
    4 -2 8 115.29
    4 2 8 105.87
    4 2 8 117.3
    4 -2 8 108.7
    4 -2 8 122.06
    -4 2 -8 115.56
    4 2 8 119.08
    -4 -2 -8 113.13
    -4 -2 -8 110.27
    4 -2 8 113.01
    -4 -2 -8 114.59
    -4 -2 -9 1.89
    4 2 9 2.56
    4 -2 9 1.29
    -4 -2 -9 0.96
    4 -2 9 1.64
    -4 -2 -9 1.73
    4 -2 9 1.18
    -4 -2 -9 1.68
    -4 -2 -9 3.22
    -4 -2 -9 2.07
    4 -2 9 0.93
    -4 2 -9 1.65
    -4 -2 -10 54.67
    4 -2 10 48.06
    -4 -2 -10 56.82
    4 -2 10 60.52
    4 -2 10 52.89
    -4 -2 -10 58.12
    -4 2 -10 61.45
    -4 -2 -10 59.43
    -4 -2 -10 56.99
    -4 -2 -10 54.83
    4 2 10 54.5
    -4 -2 -11 133.42
    -4 -2 -11 140.32
    4 2 11 133.59
    -4 -2 -11 136.06
    4 -2 11 127.47
    -4 2 -11 137.16
    -4 -2 -11 137.74
    4 -2 11 136.37
    -4 -2 -11 142.84
    -4 -2 -11 140.99
    -4 -2 -12 9.66
    -4 -2 -12 9.97
    4 2 12 9.05
    4 -2 12 12.29
    4 -2 12 10.58
    -4 -2 -12 10.55
    -4 -2 -12 10.83
    -4 -2 -12 9.5
    -4 -2 -12 11.32
    -4 2 -12 11.32
    4 -2 13 189.04
    -4 -2 -13 202.12
    4 2 13 191.68
    4 -2 13 195.8
    -4 2 -13 214.42
    -4 -2 -13 221.51
    -4 -2 -13 223.43
    -4 -2 -13 202.78
    -4 -2 -13 204.82
    4 -2 14 39.38
    -4 -2 -14 39
    4 -2 14 40.25
    -4 2 -14 45.6
    4 2 14 37.34
    -4 -2 -14 45.78
    -4 -2 -14 41.75
    -4 -2 -14 41.07
    -4 -2 -15 34.81
    4 2 15 34.32
    4 -2 15 32.47
    -4 2 -15 35.52
    4 -2 15 31.68
    -4 -2 -15 36.63
    -4 -2 -15 33.8
    -4 -2 -16 -0.56
    -4 -2 -16 2.06
    4 -2 16 0.98
    -4 2 -16 -0.19
    -4 -2 -16 0.48
    4 2 16 0.1
    4 -2 16 -0.57
    -4 -2 -17 17.96
    4 -2 17 13.35
    4 -2 17 12.81
    4 2 17 12.92
    -4 2 -17 18.58
    -4 -2 -17 16.13
    -4 -2 -17 15.04
    -4 -2 -18 10.53
    4 -2 18 9.48
    4 2 18 11.12
    4 -2 18 10.54
    -4 -2 -18 9.86
    -4 2 -18 17.02
    -4 -2 -18 8.21
    -4 2 -19 33.4
    4 2 19 24.8
    4 -2 19 27.97
    4 -2 20 13.77
    4 2 20 10.32
    4 -3 -23 12.85
    -4 -3 22 1.88
    4 -3 -22 0.11
    4 -3 -21 25.81
    -4 -3 21 24.32
    -4 -3 21 18.37
    4 -3 -21 31.61
    4 -3 -21 26.65
    -4 3 20 7.03
    4 3 -20 10.26
    -4 -3 20 8.06
    -4 -3 20 5.62
    4 -3 -20 9.99
    4 -3 -20 11.37
    4 -3 -20 9.62
    -4 3 19 13.67
    4 3 -19 19.97
    -4 -3 19 18.93
    4 -3 -19 15.68
    -4 3 19 15.04
    4 -3 -19 17.17
    4 -3 -19 20.49
    -4 -3 19 13.74
    4 3 -18 83.98
    4 -3 -18 79.28
    -4 3 18 77.92
    -4 3 18 75.16
    -4 -3 18 71.95
    -4 -3 18 76.12
    4 -3 -18 81.84
    4 -3 -18 89.68
    -4 3 17 1.55
    4 -3 -17 1.54
    -4 3 17 1.34
    -4 -3 17 -0.47
    -4 3 17 1.56
    4 -3 -17 1.36
    4 3 -17 1.04
    -4 3 16 10.88
    4 3 -16 10.78
    -4 -3 16 11.8
    4 -3 -16 9.63
    -4 3 16 10.24
    4 -3 -16 10.69
    -4 3 16 11.87
    -4 -3 16 12.24
    -4 3 15 8.33
    4 -3 -15 9.71
    -4 3 15 7.19
    -4 3 15 10.11
    -4 -3 15 8.64
    4 -3 -15 9.8
    -4 -3 15 9.46
    4 3 -15 9.06
    4 3 -15 7.14
    -4 -3 15 11.15
    4 -3 -15 11.11
    4 3 -14 230.52
    4 -3 -14 217.84
    -4 -3 14 211
    4 -3 -14 217.04
    -4 3 14 201.3
    -4 -3 14 202.75
    -4 3 14 201.48
    -4 -3 14 226.56
    4 -3 -14 233.51
    -4 3 14 209.18
    4 3 -13 62.55
    4 -3 -13 60.77
    -4 -3 13 58.97
    4 -3 -13 62.48
    -4 -3 13 56.11
    -4 3 13 56.8
    4 -3 -13 59.87
    -4 -3 13 61.65
    -4 3 13 58.72
    -4 3 13 60.77
    -4 -3 12 161.45
    -4 -3 12 149.81
    -4 3 12 154.32
    4 -3 -12 161.41
    -4 3 12 154.27
    -4 3 12 167.59
    4 3 -12 164.47
    -4 -3 12 154.31
    4 -3 -12 169.27
    4 -3 -12 158.29
    -4 3 11 162.35
    -4 3 11 176.84
    -4 -3 11 161.77
    4 -3 -11 155.49
    -4 3 11 152.68
    -4 -3 11 151.94
    4 3 -11 166.5
    4 -3 -11 166.92
    -4 3 11 161.14
    4 3 -11 160.35
    4 -3 -11 161.06
    -4 -3 11 158.05
    4 3 -10 41.33
    -4 -3 10 46.05
    4 -3 -10 44.37
    4 -3 -10 47.26
    4 3 -10 46.74
    -4 3 10 44.82
    -4 -3 10 42.1
    -4 3 10 41.4
    4 -3 -10 45.62
    -4 -3 10 49.27
    -4 3 10 44.69
    -4 3 10 49.62
    -4 3 10 45.85
    4 -3 -10 45.89
    4 3 -10 47.42
    -4 3 10 45.09
    4 -3 -10 47.2
    -4 -3 10 43.59
    -4 -3 9 84.46
    4 3 -9 86.04
    -4 3 9 83.58
    4 -3 -9 86.83
    -4 -3 9 81.98
    4 3 -9 90.18
    4 -3 -9 89.04
    -4 -3 9 93.86
    -4 3 9 91.78
    -4 3 9 93.82
    4 -3 -9 95.76
    -4 3 9 91.44
    4 -3 -9 79.94
    4 -3 -9 94.25
    4 -3 -9 91.35
    4 3 -9 86
    -4 -3 9 83.47
    -4 3 9 84.97
    4 3 -8 144.6
    4 -3 -8 152.14
    -4 3 8 159.35
    4 3 -8 154.69
    -4 -3 8 141.15
    -4 -3 8 122.68
    4 -3 -8 150.22
    -4 3 8 143.7
    -4 -3 8 155.24
    4 -3 -8 154.74
    4 -3 -8 154.22
    4 -3 -8 149.76
    4 3 -8 134.09
    4 3 -8 143.7
    -4 -3 8 146.48
    4 -3 -8 147.97
    -4 3 8 150.8
    4 -3 -7 111.16
    -4 3 7 115.39
    4 3 -7 105.37
    4 -3 -7 111.02
    4 3 -7 112.54
    4 -3 -7 116.38
    4 -3 -7 103.88
    -4 3 7 95.15
    4 -3 -7 111.42
    4 -3 -7 110.99
    -4 -3 7 114.68
    4 -3 -7 111.53
    -4 3 7 114.4
    -4 -3 7 109.58
    -4 -3 7 111.81
    -4 -3 7 109.34
    4 -3 -7 103.55
    4 3 -7 107.39
    4 -3 -6 26.74
    4 3 -6 25.32
    4 -3 -6 27.22
    -4 -3 6 27.66
    4 -3 -6 28.48
    4 -3 -6 27.56
    4 -3 -6 29.21
    4 -3 -6 26.43
    -4 -3 6 26.8
    4 -3 -6 27
    4 3 -6 25.44
    4 -3 -6 28.34
    -4 3 6 28.66
    -4 -3 6 28.03
    -4 3 6 29.35
    4 3 -5 152.74
    4 -3 -5 155.85
    4 -3 -5 161.79
    4 -3 -5 156.94
    -4 -3 5 153.71
    4 -3 -5 133.46
    4 3 -5 141.24
    4 -3 -5 151.05
    4 -3 -5 156.38
    4 -3 -5 161.16
    4 3 -5 152.89
    -4 3 5 151.55
    -4 3 5 156.96
    4 -3 -5 155.45
    -4 -3 5 160.6
    -4 3 5 143.27
    -4 -3 4 82.09
    4 -3 -4 83.62
    4 -3 -4 83.11
    4 -3 -4 84.42
    4 3 -4 78.57
    -4 -3 4 76.18
    4 3 -4 78.91
    -4 3 4 81.89
    4 -3 -4 81.42
    4 -3 -4 83.51
    4 -3 -4 79.27
    4 -3 -4 79.45
    -4 -3 4 84.17
    4 -3 -4 86.28
    4 3 -4 81.34
    -4 3 4 77.74
    -4 -3 3 110.07
    4 -3 -3 135.96
    -4 -3 3 125.32
    -4 -3 3 123.73
    4 3 -3 126.44
    4 3 -3 131.51
    4 -3 -3 131.21
    -4 -3 3 119.99
    4 3 -3 129.57
    4 -3 -3 128.23
    4 -3 -3 127.92
    4 3 -3 122.06
    4 -3 -3 132.13
    4 -3 -3 128.37
    4 -3 -3 127.78
    -4 3 3 124.1
    -4 -3 2 54.33
    4 -3 -2 55.23
    4 -3 -2 53.78
    4 -3 -2 57.9
    -4 -3 2 53.72
    4 -3 -2 56.83
    4 3 -2 52.51
    -4 -3 2 53.68
    -4 -3 2 51.3
    4 -3 -2 55.24
    4 3 -2 51.58
    4 -3 -2 55.02
    4 -3 -2 57.46
    4 3 -2 53.68
    -4 -3 2 51.74
    4 -3 -2 52.98
    4 3 -2 52.03
    -4 -3 2 53.09
    -4 3 1 1.62
    4 -3 -1 1.07
    -4 -3 1 1.17
    4 3 -1 2.26
    4 -3 -1 1.72
    4 -3 -1 1.33
    -4 -3 1 1.41
    4 3 -1 1.3
    -4 -3 1 1.62
    4 -3 -1 2.45
    -4 -3 1 1.23
    4 -3 -1 2.01
    4 -3 -1 1.91
    4 3 -1 1.19
    4 -3 -1 2.05
    4 -3 -1 1.17
    4 3 -1 1.5
    -4 3 0 202.57
    -4 -3 0 208.08
    4 -3 0 206.83
    4 -3 0 213.78
    -4 -3 0 211.67
    -4 -3 0 211.74
    4 3 0 202.63
    4 3 0 209.44
    4 3 0 206.5
    -4 -3 0 208.89
    -4 3 0 215.43
    4 -3 0 217.19
    4 -3 0 206.09
    4 -3 0 212.16
    4 3 0 214.52
    4 -3 0 209.81
    4 -3 0 218.61
    4 -3 1 174.12
    -4 -3 -1 169.97
    4 -3 1 172.16
    4 3 1 159.04
    4 -3 1 168.3
    4 -3 1 166.76
    4 3 1 172.38
    -4 -3 -1 162.57
    4 -3 1 175.07
    4 3 1 171.83
    -4 3 -1 166.48
    4 -3 1 175.76
    4 3 1 154.55
    -4 3 -1 167.07
    4 3 1 156.13
    -4 -3 -1 167.57
    4 3 1 167.27
    4 -3 2 257.84
    -4 3 -2 256.24
    4 -3 2 264.01
    4 -3 2 254.54
    -4 -3 -2 262.48
    4 -3 2 259.73
    -4 3 -2 250.62
    4 3 2 248.28
    4 3 2 252.6
    4 3 2 232.83
    4 3 2 266.07
    -4 -3 -2 246.58
    4 3 2 248.91
    4 -3 2 255.86
    4 3 2 267.58
    4 3 2 240.45
    -4 -3 -2 281.63
    -4 3 -3 23.33
    4 -3 3 23.57
    4 -3 3 15.04
    4 -3 3 23.94
    4 3 3 24.61
    4 3 3 21.48
    -4 -3 -3 21.45
    -4 -3 -3 18.95
    -4 -3 -3 26.13
    -4 3 -3 23.8
    4 3 3 26.58
    4 -3 3 23.72
    4 3 3 23.06
    4 -3 3 23.19
    4 3 3 21.78
    4 3 4 82.07
    -4 3 -4 79.39
    -4 -3 -4 75.98
    4 -3 4 76.89
    4 -3 4 76.12
    4 3 4 74.57
    4 3 4 77.23
    4 -3 4 79.35
    -4 -3 -4 76.76
    -4 3 -4 76.73
    4 3 4 77.79
    4 -3 4 76.41
    4 -3 4 75.92
    -4 -3 -4 83.03
    -4 3 -5 4.44
    4 -3 5 5.42
    4 -3 5 5
    4 -3 5 6.7
    4 3 5 4.9
    4 3 5 5.82
    4 3 5 5.16
    -4 -3 -5 4.95
    4 -3 5 4.79
    -4 -3 -5 4.71
    -4 -3 -5 6.89
    4 -3 5 4.37
    4 3 5 4.93
    -4 -3 -6 24.97
    4 -3 6 23.97
    4 -3 6 23.75
    -4 -3 -6 23.77
    -4 -3 -6 24.31
    4 3 6 24.73
    4 3 6 24.12
    4 -3 6 23.87
    4 3 6 21.8
    4 -3 6 23.86
    4 -3 6 18.81
    4 -3 6 14.56
    -4 3 -6 24.18
    -4 -3 -7 50.86
    -4 3 -7 48.82
    4 3 7 47.07
    4 -3 7 47.83
    4 -3 7 46.53
    -4 -3 -7 46.8
    4 3 7 48.75
    4 3 7 47.25
    -4 -3 -7 46.99
    4 -3 7 45.52
    4 -3 7 48.45
    -4 -3 -7 50.86
    4 -3 7 43.34
    4 -3 8 82.29
    -4 3 -8 85.94
    4 3 8 84.41
    4 -3 8 81.35
    -4 -3 -8 83.56
    -4 -3 -8 88.82
    4 3 8 80.08
    -4 -3 -8 84.48
    4 -3 8 83.18
    -4 -3 -8 86.79
    4 -3 8 78.98
    4 -3 9 16.82
    4 -3 9 17.51
    4 3 9 17.32
    -4 -3 -9 16.76
    -4 -3 -9 19.62
    4 -3 9 15.08
    -4 -3 -9 16.44
    -4 -3 -9 16.83
    4 -3 10 317.97
    4 -3 10 307.24
    4 3 10 312.35
    -4 -3 -10 325.33
    -4 -3 -10 331.35
    -4 -3 -10 340.07
    -4 -3 -10 331.3
    -4 -3 -11 514.75
    4 -3 11 475.55
    -4 -3 -11 486.36
    4 3 11 488.2
    4 -3 11 484.28
    -4 3 -11 534.03
    -4 -3 -11 522.66
    -4 -3 -12 289.23
    4 -3 12 283.72
    -4 -3 -12 313.72
    4 -3 12 284.86
    -4 -3 -12 286.33
    -4 3 -12 321.15
    -4 -3 -12 314.29
    4 3 12 283.26
    4 3 13 6.34
    -4 -3 -13 5.31
    -4 -3 -13 6.02
    4 -3 13 7.21
    4 -3 13 4.67
    -4 3 -13 6.57
    -4 -3 -13 6.47
    4 3 14 85.74
    4 -3 14 94.12
    -4 3 -14 93.89
    4 -3 14 86.52
    -4 -3 -14 91.06
    -4 -3 -14 90.01
    -4 -3 -14 91.04
    4 -3 15 33.6
    4 3 15 29.18
    -4 -3 -15 30.9
    -4 -3 -15 36.55
    4 -3 15 30.62
    -4 3 -15 36.09
    -4 -3 -15 33.13
    4 -3 16 2.36
    4 -3 16 5.34
    -4 3 -16 6.64
    4 3 16 4.16
    -4 -3 -16 4.35
    -4 -3 -16 3.22
    -4 -3 -16 6.36
    -4 -3 -17 5.72
    -4 -3 -17 9.31
    4 -3 17 9.19
    4 -3 17 6.73
    4 3 17 5.63
    4 3 17 6.86
    -4 -3 -17 9.31
    -4 3 -17 10.34
    4 3 18 3.22
    -4 -3 -18 2.49
    4 3 18 3.13
    -4 3 -18 3.85
    4 -3 18 1.4
    -4 -3 -19 12
    4 3 19 13.49
    4 -3 19 9.09
    4 3 20 3.57
    4 -3 20 3.76
    4 -4 -22 3.2
    -4 -4 22 0.23
    4 -4 -21 4.62
    -4 -4 21 5.03
    -4 -4 20 11.35
    -4 4 20 12.42
    4 -4 -20 11.2
    4 -4 -20 17.09
    -4 4 19 11.74
    4 -4 -19 15.19
    -4 -4 19 12.18
    4 4 -19 15.29
    4 -4 -19 15.81
    -4 -4 19 11.97
    4 -4 -19 13.34
    -4 -4 18 20.74
    4 -4 -18 26.63
    -4 -4 18 24.16
    4 -4 -18 25.32
    4 -4 -18 31.08
    4 4 -18 29.1
    -4 4 18 23.96
    -4 4 17 12.01
    4 4 -17 15.54
    4 -4 -17 15.91
    4 -4 -17 17.32
    -4 -4 17 14.17
    4 -4 -17 12.34
    -4 4 16 46.14
    4 4 -16 54.22
    4 -4 -16 55.34
    -4 -4 16 47.92
    -4 4 16 45.08
    4 -4 -16 52.99
    4 -4 -16 53.21
    4 4 -15 69.81
    4 4 -15 72.8
    -4 -4 15 70.59
    4 -4 -15 70.21
    -4 4 15 66.63
    -4 4 15 56.21
    4 -4 -15 72.1
    4 4 -14 38.65
    -4 -4 14 38.47
    -4 4 14 33.67
    4 4 -14 41.48
    4 -4 -14 37.75
    -4 -4 14 35.22
    -4 4 14 28.67
    4 -4 -14 38.08
    -4 4 14 37.26
    4 4 -13 4.74
    -4 4 13 1.93
    -4 4 13 1.52
    -4 -4 13 3.04
    4 -4 -13 2.56
    4 -4 -13 2.1
    -4 -4 13 2.59
    4 4 -13 2.19
    -4 -4 13 2.64
    4 4 -13 2.24
    -4 4 12 5.73
    4 4 -12 4.05
    4 4 -12 3.37
    4 -4 -12 4.44
    -4 -4 12 3.79
    4 -4 -12 3.4
    -4 -4 12 4.15
    -4 4 12 4.26
    4 4 -12 3.21
    -4 -4 12 4.37
    -4 -4 11 14.45
    -4 4 11 16.88
    -4 4 11 13.08
    4 4 -11 17.59
    -4 -4 11 13.94
    4 -4 -11 14.85
    4 4 -11 17.53
    4 4 -11 17.81
    4 -4 -11 15.86
    -4 -4 11 14.68
    4 -4 -10 39.21
    -4 -4 10 35.45
    4 4 -10 37.43
    -4 -4 10 34.15
    -4 -4 10 38.93
    4 -4 -10 39.21
    4 4 -10 37.77
    -4 4 10 38.33
    4 4 -10 41.58
    -4 4 10 41.35
    4 4 -9 248.31
    -4 -4 9 250.87
    4 -4 -9 252.59
    -4 -4 9 249.25
    4 4 -9 249.72
    -4 4 9 272.4
    4 -4 -9 255.04
    -4 4 9 256.23
    4 4 -9 251.32
    -4 4 9 235.09
    4 -4 -8 92.57
    4 -4 -8 96.94
    4 4 -8 95.08
    -4 -4 8 93.28
    4 -4 -8 90.8
    4 4 -8 97.96
    -4 -4 8 94.89
    4 -4 -8 97.35
    -4 4 8 92.79
    -4 4 8 101.79
    4 4 -8 90.3
    4 4 -8 98.88
    4 4 -8 96.64
    -4 4 8 100.23
    -4 4 7 4.94
    4 4 -7 5.3
    4 -4 -7 6.29
    -4 -4 7 5.08
    4 4 -7 4.87
    4 -4 -7 4.95
    -4 4 7 4.67
    -4 4 7 7.29
    4 -4 -7 4.8
    -4 -4 7 3.75
    4 -4 -7 6.16
    4 -4 -7 4.56
    -4 -4 7 6.09
    -4 4 7 5.05
    4 -4 -7 6.06
    4 4 -7 4.98
    4 -4 -7 5.32
    -4 4 7 4.72
    4 4 -7 5.31
    4 4 -7 4.9
    4 -4 -6 115.81
    4 4 -6 112.8
    4 -4 -6 116.68
    4 -4 -6 113.02
    4 -4 -6 112.97
    4 -4 -6 122.59
    4 4 -6 116.63
    -4 -4 6 113.96
    -4 4 6 114.98
    4 -4 -6 113.11
    4 4 -6 110.76
    4 -4 -6 124.18
    4 4 -6 106.36
    -4 4 6 109.02
    -4 -4 6 115.2
    -4 4 6 113.22
    4 -4 -6 120.46
    4 4 -6 114.7
    -4 4 6 108.63
    -4 -4 6 117.06
    4 4 -5 26.89
    4 -4 -5 29.33
    4 4 -5 29.03
    4 -4 -5 30.29
    4 -4 -5 27.89
    4 -4 -5 26.42
    4 4 -5 25.08
    4 -4 -5 29.66
    4 -4 -5 30.29
    -4 4 5 27.95
    4 4 -5 29.04
    4 -4 -5 30.42
    -4 -4 5 25.13
    4 4 -5 29.13
    4 -4 -5 26.77
    -4 4 5 30.34
    -4 4 5 27.97
    -4 4 5 28.36
    -4 -4 5 28.62
    -4 -4 5 28.4
    4 -4 -4 102.67
    -4 -4 4 90.56
    4 -4 -4 103.8
    4 -4 -4 96.62
    4 -4 -4 96.02
    -4 -4 4 86.83
    -4 -4 4 92.21
    4 -4 -4 101.21
    -4 4 4 93.94
    4 4 -4 90.43
    4 4 -4 98.03
    4 -4 -4 97.64
    4 4 -4 88.38
    4 4 -4 93.77
    -4 4 4 95.7
    4 -4 -4 98.36
    -4 -4 4 94.56
    4 -4 -4 94.73
    4 -4 -4 103
    -4 4 4 95.04
    -4 -4 4 95.7
    4 4 -3 19.84
    4 -4 -3 20.4
    4 -4 -3 19.81
    -4 -4 3 18.31
    -4 4 3 18.99
    -4 -4 3 18.64
    4 4 -3 17.21
    -4 -4 3 18.72
    4 -4 -3 19.4
    4 -4 -3 19.34
    4 -4 -3 19.33
    4 -4 -3 19.94
    4 -4 -3 19.09
    -4 -4 3 20.25
    4 -4 -3 19.72
    4 4 -3 17.51
    4 4 -3 19.51
    -4 -4 3 18.01
    -4 -4 3 18.06
    -4 -4 3 19.6
    4 -4 -2 323.72
    -4 -4 2 313.65
    4 -4 -2 319.4
    -4 -4 2 319.72
    -4 -4 2 305.65
    4 4 -2 318.29
    -4 4 2 291.02
    4 -4 -2 331.13
    4 4 -2 317.21
    4 -4 -2 330
    4 -4 -2 335.19
    4 -4 -2 327.77
    -4 -4 2 322.64
    4 -4 -2 328.51
    4 4 -2 331.82
    -4 -4 2 306.11
    -4 -4 2 318.44
    4 -4 -2 324.97
    -4 -4 1 278.11
    4 4 -1 251.5
    4 4 -1 261.99
    -4 -4 1 284.34
    4 -4 -1 267.92
    4 -4 -1 276.76
    4 -4 -1 284.97
    -4 -4 1 268.47
    4 4 -1 279.9
    4 -4 -1 276.05
    4 -4 -1 279.62
    -4 -4 1 274.74
    4 -4 -1 268.72
    4 4 -1 275.86
    4 -4 -1 277.34
    -4 4 1 262.01
    4 -4 -1 286.92
    4 4 -1 268.32
    4 -4 -1 283.59
    -4 -4 1 288.33
    4 -4 0 303
    4 4 0 289.64
    -4 -4 0 295.57
    -4 4 0 301.25
    -4 -4 0 307.38
    4 -4 0 292.71
    4 -4 0 297.72
    4 -4 0 297.57
    -4 -4 0 294.49
    4 4 0 293.61
    -4 -4 0 313.1
    4 -4 0 298.24
    4 -4 0 310.93
    -4 -4 0 297.91
    4 4 0 272
    4 -4 0 304.65
    4 -4 0 298.96
    4 4 0 286.85
    4 4 0 292.23
    4 4 1 23.36
    -4 -4 -1 21.79
    -4 -4 -1 27.18
    4 -4 1 22.18
    4 -4 1 24.75
    4 -4 1 24.69
    4 -4 1 24.34
    4 4 1 23.39
    4 -4 1 24.56
    -4 -4 -1 23.22
    4 4 1 24.52
    -4 -4 -1 24.39
    -4 -4 -1 22.45
    4 4 1 22.29
    4 -4 1 25.21
    4 4 1 24.09
    -4 4 -1 24.75
    4 -4 1 25.38
    4 4 2 253.62
    -4 -4 -2 253.09
    -4 -4 -2 269.16
    -4 -4 -2 264.53
    4 -4 2 267.7
    4 4 2 266.54
    4 -4 2 264.12
    -4 -4 -2 252.83
    4 4 2 266.48
    4 4 2 242.27
    4 4 2 243.99
    -4 -4 -2 258.71
    4 4 2 246.77
    4 -4 2 247.26
    -4 4 -2 260.5
    4 -4 2 254.8
    4 -4 2 257.97
    4 -4 2 256.7
    4 4 3 117.69
    4 -4 3 115.88
    -4 4 -3 121.92
    4 -4 3 122.31
    -4 -4 -3 117.93
    4 4 3 109.91
    4 4 3 109.98
    4 -4 3 113.39
    -4 -4 -3 120.75
    4 -4 3 119.49
    4 4 3 112.6
    4 -4 3 117.03
    4 4 3 111.98
    4 -4 3 122
    4 4 3 101.34
    4 4 3 119.27
    -4 -4 -3 117.66
    -4 4 -4 159.87
    4 -4 4 149.14
    -4 -4 -4 149.83
    4 -4 4 143.72
    4 4 4 139.3
    4 4 4 149.07
    4 4 4 145.55
    4 4 4 152.65
    -4 -4 -4 153.52
    4 4 4 146.76
    4 -4 4 152.19
    -4 -4 -4 157.04
    4 4 4 141.84
    4 -4 4 149.01
    4 -4 4 151.97
    4 -4 4 148.9
    4 -4 5 96.71
    4 -4 5 85.22
    4 -4 5 94.3
    -4 -4 -5 91.98
    4 -4 5 96.36
    4 4 5 94.96
    4 4 5 89.56
    4 4 5 91.89
    4 -4 5 96.94
    -4 -4 -5 94.29
    4 4 5 87.83
    -4 4 -5 96.32
    4 -4 5 93.09
    4 -4 6 7.7
    4 -4 6 7.02
    -4 -4 -6 5.96
    4 -4 6 7.41
    4 4 6 6.43
    4 4 6 5.63
    4 4 6 6.08
    -4 -4 -6 6.45
    4 -4 6 7.36
    4 -4 6 6.53
    4 -4 6 7
    -4 4 -6 7.37
    4 -4 6 6.96
    4 -4 7 78.76
    4 -4 7 81.96
    4 -4 7 81.55
    4 -4 7 83.73
    -4 -4 -7 79.69
    -4 4 -7 86.47
    -4 -4 -7 84.46
    4 4 7 74.48
    4 4 7 81.43
    4 -4 7 74.29
    4 -4 7 76.86
    4 -4 8 16.19
    4 4 8 14.78
    -4 -4 -8 17.18
    4 -4 8 16.64
    4 -4 8 17.25
    -4 -4 -8 18.44
    4 4 8 17.12
    -4 4 -8 19.37
    4 -4 8 17.54
    4 4 8 17.78
    4 -4 9 31.22
    4 -4 9 31.93
    4 4 9 31.94
    -4 -4 -9 32.26
    -4 4 -9 31.7
    4 -4 9 27.25
    -4 -4 -9 31.54
    4 4 9 28.9
    -4 -4 -10 1.69
    4 -4 10 0.84
    -4 -4 -10 1.28
    4 4 10 0.58
    -4 -4 -10 0.43
    4 -4 10 0.99
    4 4 10 0.65
    4 -4 10 1.68
    -4 4 -10 2.12
    4 -4 11 69.14
    -4 4 -11 70.91
    -4 -4 -11 66.96
    4 -4 11 67.94
    4 4 11 68.84
    -4 -4 -11 71.68
    4 4 11 73.38
    4 -4 11 65.1
    4 -4 12 27.88
    4 4 12 30.95
    4 -4 12 30.02
    -4 -4 -12 28.45
    -4 -4 -12 30
    4 4 12 39.21
    -4 4 -12 29.39
    -4 -4 -13 15.81
    -4 4 -13 22.38
    4 4 13 15.86
    -4 -4 -13 16.11
    4 -4 13 16.98
    4 -4 13 17.64
    4 4 13 18.07
    -4 -4 -13 17.19
    -4 4 -14 9.43
    -4 -4 -14 8.38
    4 -4 14 7.3
    4 -4 14 8.45
    4 4 14 6.94
    -4 -4 -14 5.04
    -4 -4 -14 12.22
    4 4 14 8.02
    -4 -4 -15 47.08
    4 -4 15 46.64
    -4 -4 -15 44.61
    4 -4 15 47.48
    -4 4 -15 51.28
    4 4 15 46.11
    -4 -4 -15 55
    4 4 16 47.41
    -4 4 -16 54.28
    -4 -4 -16 50.98
    -4 -4 -16 46.71
    4 -4 16 45.71
    -4 -4 -16 53.7
    4 -4 16 43.19
    4 4 17 7.21
    -4 -4 -17 6.34
    4 -4 17 7.07
    4 -4 18 1.93
    4 4 18 2.4
    -4 -4 -19 23.7
    4 4 19 18.34
    -4 -5 20 2.73
    -4 5 20 1.9
    4 -5 -19 5.57
    -4 5 19 6.27
    -4 -5 19 4.57
    4 -5 -19 6.49
    4 5 -18 24.04
    4 -5 -18 25.37
    -4 -5 18 21.01
    4 -5 -18 23.53
    -4 -5 18 19.69
    4 -5 -18 26.96
    -4 5 18 21.03
    4 5 -17 4.04
    -4 -5 17 5.89
    4 -5 -17 4.24
    -4 5 17 4.85
    4 -5 -17 4.59
    4 5 -17 4.14
    4 -5 -17 5.91
    4 5 -16 56.76
    4 -5 -16 55.58
    -4 -5 16 49.71
    4 5 -16 55.86
    4 -5 -16 58.18
    4 -5 -16 55.6
    -4 5 16 47.69
    4 -5 -15 21.27
    4 5 -15 21.74
    -4 5 15 17.11
    4 -5 -15 22.19
    -4 -5 15 18.73
    4 5 -15 22.05
    4 -5 -15 20.24
    4 5 -14 57.41
    -4 -5 14 51.58
    4 -5 -14 57.22
    4 -5 -14 57.25
    -4 5 14 59.12
    4 5 -14 56.54
    4 -5 -14 63.98
    4 5 -13 189.74
    -4 -5 13 183.23
    4 -5 -13 178.32
    4 5 -13 183.88
    4 -5 -13 187.47
    4 -5 -13 196.76
    -4 -5 13 168.16
    -4 5 13 188.19
    4 5 -12 8.3
    -4 -5 12 6.12
    4 5 -12 6.14
    4 -5 -12 5.72
    -4 5 12 5.13
    4 -5 -12 6.12
    -4 -5 12 6.63
    4 5 -11 37.02
    4 -5 -11 35.54
    4 5 -11 33.99
    4 -5 -11 35.28
    -4 5 11 34.84
    -4 -5 11 29.58
    -4 -5 11 35.14
    -4 5 10 -0.17
    -4 -5 10 1.44
    4 -5 -10 1.49
    4 5 -10 1.07
    4 -5 -10 1.73
    4 5 -10 0.63
    4 -5 -10 1.18
    -4 -5 10 -0.26
    4 -5 -9 103.87
    4 5 -9 116.73
    4 -5 -9 109.96
    4 -5 -9 117.19
    4 5 -9 108.65
    -4 5 9 105.3
    -4 5 9 111.57
    -4 -5 9 103.81
    -4 5 9 107.74
    -4 5 8 88.52
    4 5 -8 91.16
    -4 -5 8 90.76
    -4 5 8 90.14
    4 -5 -8 91.09
    4 -5 -8 91.51
    -4 5 8 93.29
    4 -5 -8 89.51
    4 5 -8 89.7
    4 5 -8 87.97
    4 5 -8 84.13
    4 5 -7 1.14
    4 5 -7 0.58
    4 5 -7 1.95
    4 5 -7 1.69
    4 -5 -7 0.91
    -4 -5 7 1.98
    4 -5 -7 2.53
    4 -5 -7 1.07
    -4 5 7 0.92
    -4 5 7 0.95
    4 -5 -7 1.33
    -4 5 7 1.93
    -4 -5 7 1.68
    4 5 -7 1.62
    4 -5 -6 82.92
    4 -5 -6 84.39
    -4 -5 6 76.6
    -4 5 6 81.51
    4 -5 -6 82.8
    4 5 -6 80.39
    -4 5 6 78.58
    4 -5 -6 81.65
    4 5 -6 84.4
    4 5 -6 77.55
    4 5 -6 79.35
    -4 5 6 79.87
    4 5 -6 81.15
    -4 -5 6 80.28
    -4 -5 5 72.9
    4 -5 -5 73.07
    4 -5 -5 69.49
    -4 -5 5 68.22
    -4 -5 5 66.33
    4 -5 -5 70.52
    -4 5 5 68.42
    4 -5 -5 78.57
    -4 5 5 76.52
    4 5 -5 74.2
    4 5 -5 74.33
    4 5 -5 69.23
    4 5 -5 71.68
    4 5 -5 71.05
    -4 -5 4 1.1
    4 5 -4 -0.08
    4 -5 -4 1.48
    4 5 -4 1.85
    4 -5 -4 0.99
    -4 -5 4 0.75
    -4 -5 4 1.58
    -4 -5 4 3.74
    4 -5 -4 -0.02
    4 5 -4 0.83
    4 -5 -4 0.8
    4 -5 -4 0.56
    4 5 -4 1.31
    4 5 -4 0.99
    -4 5 4 1.12
    -4 5 4 1.33
    4 5 -3 63.61
    -4 -5 3 60.13
    -4 -5 3 66.81
    4 5 -3 63.63
    4 -5 -3 70.56
    4 5 -3 65.51
    4 -5 -3 61.79
    -4 -5 3 64.39
    -4 -5 3 66.93
    -4 -5 3 63.74
    4 -5 -3 63.08
    4 -5 -3 68.64
    4 5 -3 66.17
    4 5 -2 68.47
    -4 -5 2 72.52
    4 5 -2 69.56
    4 -5 -2 74.07
    4 -5 -2 72.46
    4 -5 -2 74.66
    4 -5 -2 76.47
    -4 -5 2 71.49
    -4 -5 2 68.54
    4 -5 -2 71.95
    -4 -5 2 75.15
    -4 -5 2 74.94
    -4 -5 2 67.69
    4 -5 -2 77.82
    -4 -5 1 65.78
    -4 -5 1 66.97
    4 -5 -1 64.24
    -4 -5 1 65.84
    4 5 -1 61.13
    4 -5 -1 68.02
    -4 -5 1 67.85
    4 -5 -1 65.64
    4 -5 -1 69.03
    4 -5 -1 65.99
    4 5 -1 62.1
    4 -5 -1 67.52
    -4 -5 0 29.85
    4 -5 0 27.86
    4 5 0 27.75
    -4 -5 0 29.52
    4 -5 0 29.27
    -4 -5 0 27.76
    4 5 0 27.63
    4 -5 0 29.97
    -4 -5 0 28.11
    4 -5 0 29.35
    4 5 0 24.97
    4 -5 0 26.95
    4 -5 0 28.51
    4 -5 0 29.84
    4 5 1 56.06
    -4 -5 -1 63.87
    4 -5 1 65.9
    -4 5 -1 63.08
    4 -5 1 60.8
    -4 -5 -1 63.16
    4 -5 1 71.11
    4 5 1 65.06
    -4 -5 -1 65.95
    4 -5 1 63.86
    4 5 1 63.7
    4 -5 1 59.45
    4 5 1 63.23
    4 -5 1 65.38
    4 -5 1 62.5
    -4 -5 -2 38.17
    -4 5 -2 38.67
    4 -5 2 39.21
    -4 -5 -2 38.98
    4 5 2 40.13
    4 -5 2 40.78
    -4 -5 -2 38.1
    4 5 2 34.75
    4 5 2 36.95
    4 -5 2 40.06
    4 -5 2 34
    4 -5 2 37.84
    4 5 2 35.17
    4 -5 3 94.33
    4 5 3 95.68
    4 -5 3 99.41
    -4 -5 -3 98.63
    4 5 3 102.36
    4 5 3 100.15
    -4 -5 -3 102.04
    4 5 3 94.55
    4 -5 3 104.29
    4 -5 3 97.21
    -4 5 -3 103.98
    4 -5 3 103.36
    4 -5 4 27.87
    4 5 4 24.68
    -4 5 -4 25.32
    4 5 4 25.16
    4 -5 4 25.58
    -4 -5 -4 25.75
    4 -5 4 26.62
    4 5 4 24.63
    -4 -5 -4 25.86
    4 -5 4 24.99
    4 5 4 24.85
    4 -5 4 24.7
    -4 5 -5 27.31
    4 5 5 25.24
    4 5 5 25.07
    4 -5 5 25.06
    -4 -5 -5 25.5
    4 5 5 23.58
    4 -5 5 23.39
    4 5 5 26.04
    4 -5 5 24.32
    -4 -5 -5 28.66
    4 -5 5 24.54
    4 -5 5 25.15
    4 5 5 20.1
    4 5 6 38.77
    -4 5 -6 41.82
    4 -5 6 35.9
    4 -5 6 38
    -4 -5 -6 37.82
    4 -5 6 37.83
    4 5 6 37.4
    -4 -5 -6 42.92
    4 5 6 35.48
    4 -5 6 39.39
    4 -5 6 37.3
    -4 5 -7 65.07
    4 -5 7 59.29
    4 5 7 56.18
    4 5 7 64.06
    4 5 7 63.57
    -4 -5 -7 64.36
    4 -5 7 57.52
    4 5 7 58.72
    -4 -5 -7 62.18
    4 -5 7 55.08
    4 -5 7 57.43
    4 -5 7 53.42
    4 -5 8 33.01
    4 5 8 42.14
    -4 5 -8 46.21
    -4 -5 -8 41.72
    4 -5 8 40.38
    4 5 8 41
    4 5 8 41.49
    -4 -5 -8 45.8
    4 5 8 48.69
    4 -5 8 42.17
    4 5 8 46.14
    -4 5 -9 62.48
    4 -5 9 56.76
    4 5 9 61.73
    -4 -5 -9 57.9
    4 -5 9 53.7
    4 5 9 56.7
    -4 -5 -9 58.45
    4 5 9 59.03
    4 5 9 52.4
    -4 -5 -10 95.9
    4 5 10 95.9
    4 5 10 101.62
    -4 -5 -10 105.01
    4 -5 10 91.81
    -4 5 -10 107.91
    4 -5 10 95.65
    -4 5 -11 72.96
    -4 -5 -11 70.32
    4 5 11 73.22
    4 -5 11 69.59
    4 -5 11 61.52
    -4 -5 -11 74.99
    4 5 11 68.45
    4 5 12 9.83
    -4 5 -12 11
    -4 -5 -12 13.82
    4 -5 12 9.82
    -4 -5 -12 12.22
    4 -5 12 10.97
    -4 5 -13 2.75
    4 -5 13 3.09
    4 -5 13 3.54
    -4 -5 -13 5.13
    -4 -5 -13 2.29
    -4 -5 -13 5.49
    4 5 13 3.64
    4 5 14 8.16
    -4 5 -14 14.36
    -4 -5 -14 10.2
    -4 -5 -14 9.03
    4 -5 14 8.49
    4 -5 14 9.28
    -4 -5 -14 10.93
    4 5 15 27.76
    -4 5 -15 34.51
    -4 -5 -15 26.58
    4 -5 15 28.25
    4 -5 15 28.1
    -4 -5 -15 28.39
    -4 -5 -15 33.44
    4 -5 16 3.11
    -4 -5 -16 7.33
    4 5 16 9.12
    -4 6 18 4.51
    -4 6 17 0.79
    4 -6 -17 -2.05
    -4 6 16 16.28
    4 6 -16 22.16
    4 -6 -16 18.12
    4 6 -16 21.22
    4 -6 -16 19.88
    -4 -6 16 15.4
    4 -6 -16 20.62
    4 -6 -15 27.77
    4 6 -15 38.82
    4 -6 -15 26.91
    -4 -6 15 26.93
    -4 6 15 28.98
    4 -6 -15 33.08
    4 6 -15 32.16
    -4 6 14 13.12
    -4 -6 14 10.54
    4 6 -14 13.7
    4 6 -14 11.4
    4 -6 -14 12.91
    4 -6 -14 10.61
    4 -6 -14 11.51
    4 6 -13 14.31
    -4 -6 13 14.44
    4 6 -13 15.04
    -4 6 13 14.63
    4 -6 -13 10.66
    4 -6 -13 16.02
    4 -6 -13 12.06
    4 6 -12 30.13
    -4 6 12 26.15
    -4 -6 12 23.99
    4 -6 -12 28.42
    4 -6 -12 25.13
    4 6 -12 27.51
    4 -6 -12 29.96
    -4 6 11 0.8
    4 6 -11 0.68
    4 -6 -11 1.11
    4 -6 -11 -0.26
    4 6 -11 0.39
    4 -6 -11 -1.2
    -4 -6 11 0.35
    -4 -6 11 -1.34
    -4 6 10 15.94
    4 6 -10 16.98
    -4 -6 10 19.54
    4 6 -10 17.29
    4 -6 -10 16.18
    4 -6 -10 17.77
    -4 -6 10 14.57
    4 -6 -10 18.72
    -4 6 9 16.96
    4 -6 -9 13.65
    4 6 -9 15.47
    -4 -6 9 12.37
    4 -6 -9 13.73
    4 6 -9 14.16
    4 -6 -9 13.67
    4 -6 -9 14.07
    4 6 -8 36.9
    4 -6 -8 34.32
    4 6 -8 38.75
    4 -6 -8 38.18
    -4 -6 8 32.73
    4 -6 -8 36.45
    4 6 -8 32.65
    4 -6 -8 37.08
    -4 6 8 38.03
    4 -6 -7 130.6
    4 6 -7 128.01
    4 -6 -7 142.01
    -4 -6 7 126.33
    4 -6 -7 134.21
    4 -6 -7 137.94
    4 6 -7 134.11
    4 6 -7 141.38
    4 -6 -7 138.46
    -4 6 7 149.2
    -4 -6 7 132.74
    -4 6 6 8.47
    4 6 -6 9.37
    4 6 -6 9.66
    -4 -6 6 7.14
    4 -6 -6 9.54
    -4 -6 6 7.56
    4 -6 -6 8.51
    -4 -6 6 8.83
    4 -6 -6 9.55
    4 -6 -6 8.41
    4 6 -6 7.62
    -4 -6 6 8.44
    4 -6 -6 8.18
    4 -6 -5 62.57
    4 -6 -5 61.04
    4 6 -5 59.13
    4 6 -5 63.77
    -4 -6 5 59.09
    -4 -6 5 55.66
    -4 -6 5 61.84
    4 -6 -5 59.3
    4 -6 -5 60.73
    4 -6 -5 63.11
    4 6 -5 60.01
    -4 6 5 65.29
    -4 -6 5 60.88
    4 6 -5 61.79
    4 6 -4 9.46
    -4 -6 4 8.58
    -4 -6 4 7.64
    4 6 -4 8.44
    4 -6 -4 7.99
    -4 -6 4 7.62
    -4 -6 4 9.05
    4 6 -4 9.95
    4 -6 -4 12.69
    4 -6 -4 8.3
    4 -6 -4 7.82
    -4 6 4 7.4
    4 -6 -4 8.85
    4 6 -3 5.06
    4 6 -3 3.28
    4 6 -3 4.63
    -4 -6 3 4.21
    4 -6 -3 5.58
    4 -6 -3 5.29
    4 -6 -3 3.11
    -4 -6 3 3.71
    -4 -6 3 5.14
    -4 -6 3 5.84
    4 -6 -3 5.96
    4 -6 -3 4.7
    4 -6 -3 4.45
    -4 -6 3 4.64
    4 6 -2 163.37
    4 -6 -2 150.4
    4 -6 -2 161.72
    4 6 -2 154.66
    -4 -6 2 166.32
    -4 -6 2 159.27
    -4 -6 2 151.62
    -4 -6 2 169.8
    4 -6 -2 172.08
    4 -6 -2 169.67
    4 -6 -2 156.02
    4 6 -2 157.13
    -4 -6 2 159.22
    4 6 -1 237.4
    -4 -6 1 243.33
    -4 -6 1 241.32
    4 -6 -1 221.62
    4 -6 -1 234
    4 -6 -1 250.01
    -4 -6 1 253.6
    4 6 -1 231.01
    4 -6 -1 248.36
    4 -6 -1 229.19
    4 6 0 146.73
    -4 -6 0 137.43
    4 -6 0 140.23
    -4 -6 0 140.58
    4 -6 0 137.91
    4 -6 0 148.83
    4 -6 0 136.79
    -4 -6 0 141.97
    4 -6 0 145.28
    4 6 0 144.96
    -4 -6 -1 132.1
    4 -6 1 128.8
    -4 -6 -1 131.15
    4 -6 1 127.43
    4 -6 1 129.19
    4 -6 1 126.46
    -4 -6 -1 128.24
    4 -6 1 131.82
    4 6 1 122.74
    4 6 1 112.31
    4 -6 1 126.24
    4 6 1 125.37
    -4 -6 -2 120.79
    -4 6 -2 118.81
    4 6 2 119.42
    4 6 2 116.49
    4 -6 2 108.93
    4 -6 2 120.27
    -4 -6 -2 118.85
    4 -6 2 115.46
    4 6 2 97.36
    4 -6 2 123.66
    4 -6 2 116.32
    4 6 2 111.12
    4 -6 2 105.95
    4 -6 2 109.49
    -4 -6 -2 110.41
    4 6 3 19.19
    4 -6 3 20.03
    -4 -6 -3 17.4
    4 6 3 18.31
    4 -6 3 16.83
    4 -6 3 18.6
    4 -6 3 17.99
    4 -6 3 15.66
    4 -6 3 18.84
    4 -6 3 15.84
    4 6 3 17.66
    -4 6 -3 20.74
    4 -6 3 17.4
    -4 -6 -3 17.45
    -4 -6 -3 19.25
    4 6 3 16.11
    -4 6 -4 11.71
    4 6 4 9.88
    4 6 4 10.53
    4 -6 4 9.96
    -4 -6 -4 11.61
    4 -6 4 7.25
    -4 -6 -4 10.9
    4 -6 4 9.1
    4 6 4 10.28
    -4 -6 -4 8.13
    4 -6 4 8.34
    4 -6 4 9.99
    4 -6 4 10.37
    4 6 5 5.44
    4 -6 5 4.79
    -4 -6 -5 4.6
    4 -6 5 6.41
    4 -6 5 3.97
    4 6 5 5.61
    -4 6 -5 6.69
    4 6 5 5.34
    -4 -6 -5 6.08
    4 -6 5 6.1
    4 6 6 9.83
    4 -6 6 6.99
    -4 -6 -6 8.23
    4 -6 6 8.68
    -4 -6 -6 8.62
    4 6 6 6.62
    -4 6 -6 10.2
    4 6 6 8.79
    4 -6 6 7.96
    -4 6 -7 15.6
    4 -6 7 10.46
    -4 -6 -7 12.99
    -4 -6 -7 16.93
    4 6 7 12.02
    4 6 7 11.62
    4 -6 7 13.29
    -4 6 -8 5.11
    4 -6 8 2.47
    -4 -6 -8 2.81
    4 -6 8 1.24
    4 6 8 2.47
    4 6 8 3.37
    -4 -6 -8 4.59
    4 -6 9 20.43
    -4 6 -9 21.4
    4 -6 9 18.25
    -4 -6 -9 19.18
    -4 -6 -9 20.07
    4 6 9 20.57
    4 6 10 1.56
    -4 6 -10 0.89
    -4 -6 -10 0.78
    4 -6 10 1.11
    4 -6 10 2.62
    -4 -6 -10 0.13
    -4 -6 -11 24.79
    -4 -6 -11 27.13
    4 -6 11 26.72
    4 -6 11 22.56
    -4 -6 -11 34.2
    4 6 11 28.18
    -4 6 -11 33.86
    4 6 12 23.84
    -4 -6 -12 22.41
    -4 6 -12 25.13
    -4 -6 -12 20.31
    4 -6 12 18.96
    4 -6 12 21.33
    -4 -6 -12 23.92
    4 6 13 15.01
    -4 6 -13 16.05
    -4 -6 -13 6.79
    -4 -6 -13 13.4
    4 -6 13 12.12
    4 -6 13 13.91
    -4 -6 -13 15.31
    -4 -6 -14 3.65
    4 7 -14 44.59
    4 7 -14 40.89
    -4 -7 14 35.72
    4 -7 -14 47.9
    -4 7 14 39.36
    -4 7 13 13.08
    4 7 -13 14.98
    4 -7 -13 11.02
    4 -7 -13 8.78
    4 -7 -13 13.73
    -4 -7 13 9.66
    4 7 -13 12.15
    -4 7 12 20.93
    4 7 -12 23.35
    -4 -7 12 16.28
    4 -7 -12 17.36
    4 -7 -12 20.79
    4 7 -12 19.65
    4 -7 -12 17.14
    -4 7 11 7.82
    4 7 -11 11.09
    4 -7 -11 7.44
    -4 -7 11 9.56
    4 -7 -11 9.8
    4 7 -11 8.68
    4 -7 -11 9.09
    -4 7 10 8
    4 7 -10 2.26
    -4 -7 10 3.34
    4 -7 -10 2.25
    4 -7 -10 5.05
    4 7 -10 5.31
    4 -7 -10 3.72
    4 7 -9 47.06
    -4 -7 9 46.43
    4 -7 -9 51.33
    4 -7 -9 50.92
    -4 7 9 47.86
    4 7 -9 48.75
    4 -7 -9 45.79
    4 7 -8 7.1
    4 7 -8 7.92
    -4 -7 8 7.94
    -4 -7 8 9.27
    4 -7 -8 10.84
    4 -7 -8 8.74
    -4 7 8 7.68
    4 -7 -8 7.76
    4 7 -7 11.05
    -4 -7 7 12.65
    4 7 -7 10.88
    4 -7 -7 10.5
    -4 -7 7 10.45
    -4 -7 7 14.73
    4 -7 -7 11.36
    4 -7 -7 14.79
    4 7 -7 11.14
    -4 7 7 14.72
    4 -7 -7 10.66
    4 -7 -6 11.23
    4 7 -6 7.86
    4 -7 -6 9.55
    -4 -7 6 8.4
    4 7 -6 10.71
    -4 -7 6 7.86
    4 -7 -6 11.53
    4 -7 -6 8.15
    -4 -7 6 8.39
    4 7 -6 6.14
    4 -7 -6 8.2
    -4 7 6 8.74
    4 -7 -5 11.75
    -4 -7 5 11.09
    4 7 -5 13.33
    -4 -7 5 13.19
    4 -7 -5 13.26
    4 -7 -5 13.22
    4 -7 -5 12.3
    4 7 -5 10.41
    -4 -7 5 10.64
    4 -7 -5 13.22
    4 7 -4 3.85
    -4 -7 4 1.31
    4 -7 -4 2.04
    -4 -7 4 1.66
    -4 -7 4 3.39
    4 -7 -4 2.49
    4 -7 -4 4.12
    4 7 -4 2.14
    4 -7 -4 2.09
    4 -7 -4 2.01
    4 7 -3 10.37
    4 -7 -3 7.96
    -4 -7 3 8.82
    4 -7 -3 10.22
    4 7 -3 11.19
    -4 -7 3 13.62
    4 -7 -3 8.5
    4 -7 -3 9.47
    4 -7 -3 8.65
    -4 -7 3 8.41
    4 7 -2 4.93
    4 7 -2 4.01
    4 -7 -2 4.34
    4 -7 -2 2.86
    -4 -7 2 7.57
    4 -7 -2 5.14
    4 -7 -2 4.7
    4 -7 -2 3.59
    -4 -7 2 4.52
    4 -7 -1 21.43
    -4 -7 1 23.87
    -4 -7 1 26.53
    4 -7 -1 25.06
    4 -7 -1 23.21
    4 7 -1 21.4
    -4 -7 1 23.34
    4 7 -1 20.78
    4 -7 -1 19
    4 7 0 12.83
    -4 -7 0 16.78
    -4 -7 0 14.03
    4 -7 0 14.81
    4 -7 0 19.3
    4 -7 0 16.85
    -4 -7 0 16.75
    4 -7 0 14.77
    4 7 0 15.11
    4 7 1 15.56
    -4 -7 -1 13.91
    4 -7 1 12.02
    4 -7 1 15.51
    4 -7 1 15.54
    -4 -7 -1 16.83
    4 -7 1 16.05
    -4 -7 -1 12.08
    4 -7 1 13.15
    4 7 1 15.12
    4 7 2 12.57
    4 -7 2 11.91
    -4 -7 -2 11.75
    4 -7 2 12.48
    4 -7 2 14.24
    4 7 2 13.51
    -4 -7 -2 14.66
    4 -7 2 15.41
    4 -7 2 10.11
    -4 -7 -2 14.3
    4 7 3 1.26
    -4 7 -3 2.98
    -4 -7 -3 0.85
    4 7 3 2.59
    4 -7 3 1.67
    4 -7 3 0.69
    4 -7 3 3.25
    -4 -7 -3 2.46
    -4 -7 -3 3.26
    4 -7 3 2.39
    4 -7 3 2.34
    4 7 4 27.09
    4 -7 4 26.95
    -4 -7 -4 27.9
    -4 7 -4 28.61
    4 -7 4 30.38
    -4 -7 -4 30.31
    4 -7 4 27.17
    4 7 4 25.75
    4 -7 4 25.08
    4 -7 4 27.84
    -4 -7 -4 20.1
    4 7 5 4.49
    -4 -7 -5 5.78
    -4 7 -5 4.58
    4 7 5 8.67
    -4 -7 -5 4.17
    4 -7 5 4.41
    4 -7 5 3.39
    4 -7 5 5.9
    4 -7 5 4.04
    -4 -7 -5 7.64
    4 7 6 3.63
    -4 -7 -6 3.06
    -4 -7 -6 2.57
    4 -7 6 1.11
    4 -7 6 2.89
    -4 -7 -6 2.16
    -4 7 -6 2.46
    4 -7 6 3.34
    4 7 6 6.87
    4 7 7 18.09
    -4 7 -7 19.99
    -4 -7 -7 18.47
    -4 -7 -7 15.33
    4 -7 7 17.97
    4 -7 7 15.69
    4 7 7 19.75
    -4 -7 -7 20.44
    4 7 8 -0.48
    -4 -7 -8 3.46
    4 -7 8 -1.6
    4 -7 8 -1.31
    -4 7 -8 -1.12
    -4 -7 -8 -1.29
    -4 -7 -8 -1.06
    -4 -7 -9 7.11
    -4 7 -9 7.94
    4 -7 9 4.11
    4 -7 9 7.9
    4 7 9 5.82
    -4 -7 -9 8.2
    -4 -7 -9 3.29
    4 7 10 26.32
    -4 -7 -10 23.94
    4 -7 10 21.15
    -4 -7 -11 2.66
    4 -7 11 1.81
    -4 -7 -12 4.23
    4 -7 12 1.91
    -4 -8 12 1.76
    4 8 -12 2.76
    4 8 -11 4.18
    -4 -8 11 4.67
    4 -8 -11 7.43
    -4 -8 10 2
    4 -8 -10 0.95
    4 8 -10 4.5
    4 -8 -10 4.03
    4 8 -9 6.99
    -4 -8 9 5.26
    4 -8 -9 7.28
    4 8 -9 9.45
    4 -8 -9 7.25
    4 8 -8 -0.67
    4 -8 -8 -0.11
    4 -8 -8 1.24
    4 -8 -8 2.59
    4 8 -8 0.46
    4 8 -7 13.62
    4 -8 -7 16.86
    -4 -8 7 15.6
    4 -8 -7 18.04
    4 -8 -7 16.14
    4 8 -6 4.66
    -4 -8 6 4.36
    -4 -8 6 8.68
    4 -8 -6 7.12
    4 -8 -6 8.94
    4 -8 -6 5.94
    4 -8 -6 5.3
    4 8 -6 8.62
    4 8 -5 1.99
    4 -8 -5 2.86
    4 -8 -5 1.46
    -4 -8 5 1.91
    4 -8 -5 2.21
    4 8 -5 -0.25
    -4 -8 5 0.91
    4 -8 -5 1.61
    4 -8 -5 2.25
    -4 -8 4 14.55
    4 -8 -4 19.02
    4 8 -4 17.76
    4 -8 -4 12.78
    4 -8 -4 20.4
    -4 -8 4 16.71
    4 -8 -4 19.66
    4 -8 -4 17.19
    4 8 -4 14.6
    4 8 -3 8.46
    -4 -8 3 7.69
    4 -8 -3 7.37
    4 -8 -3 10.04
    -4 -8 3 12.81
    4 -8 -3 9.15
    4 -8 -3 12.45
    4 8 -3 5.55
    4 -8 -3 5.19
    -4 -8 2 51.66
    4 8 -2 53.18
    4 -8 -2 54.81
    4 8 -2 54.26
    -4 -8 2 58.73
    4 -8 -2 58.32
    4 -8 -2 60.23
    4 -8 -2 64.23
    4 -8 -2 50.39
    -4 -8 1 91.91
    4 -8 -1 107.16
    4 -8 -1 97.36
    4 8 -1 103.11
    4 8 -1 97.23
    4 -8 -1 108.42
    4 -8 -1 109.75
    -4 -8 1 115.81
    4 -8 -1 100.19
    -4 -8 0 93.6
    4 -8 0 96.06
    4 8 0 98.66
    4 -8 0 108.18
    4 -8 0 106.91
    4 -8 0 96.65
    4 8 0 92.54
    -4 -8 -1 114.73
    4 -8 1 108.53
    4 8 1 115.57
    4 8 1 115.91
    4 -8 1 130.3
    4 -8 1 126.28
    -4 -8 -1 139.74
    4 -8 1 112.43
    4 -8 2 136.05
    4 8 2 140.06
    -4 -8 -2 144.11
    -4 -8 -2 161.02
    4 -8 2 151.1
    4 -8 2 145.9
    4 -8 2 136.93
    4 8 2 152.77
    4 -8 3 8.21
    4 8 3 10.5
    -4 -8 -3 10.7
    4 -8 3 12.98
    -4 -8 -3 10.88
    4 8 3 8.65
    4 8 4 8.32
    -4 -8 -4 8.11
    4 -8 4 5.61
    4 8 4 4.7
    4 -8 4 12.15
    -4 -8 -4 9.32
    -4 -8 -5 -1.91
    4 -8 5 -0.12
    4 -8 5 -1
    4 -8 6 13.91
    4 -8 7 5.42
    -4 -8 -9 3.17
    4 -9 -6 6.58
    4 9 -5 3.8
    4 9 -4 1.83
    -4 -9 4 4.45
    -4 -9 3 -0.29
    4 -9 -3 0.19
    -4 -9 2 -0.64
    4 -9 -2 -0.47
    4 -9 -2 0.19
    -4 -9 1 -0.2
    4 -9 -1 -0.11
    4 -9 -1 0.33
    4 -9 0 -0.58
    5 0 -24 7.72
    -5 0 24 6.58
    5 0 -22 10.22
    -5 0 22 10.6
    5 0 -22 11.88
    -5 0 20 9.58
    -5 0 20 11.48
    5 0 -20 10.08
    5 0 -20 9.64
    5 0 -18 35.15
    -5 0 18 38.73
    5 0 -18 39.51
    -5 0 18 37.18
    5 0 -18 36.25
    -5 0 16 57.72
    5 0 -16 55.53
    -5 0 16 54.26
    5 0 -16 53.25
    5 0 -16 54.75
    5 0 -14 159.98
    5 0 -14 152.33
    -5 0 14 145.49
    -5 0 14 151.89
    -5 0 14 153.91
    5 0 -14 159.84
    5 0 -12 70.83
    5 0 -12 72.33
    -5 0 12 70.16
    5 0 -12 69.92
    -5 0 12 69.39
    -5 0 12 71.56
    5 0 -12 67.69
    -5 0 12 69.76
    5 0 -10 426.23
    5 0 -10 440.26
    -5 0 10 443.53
    -5 0 10 416.46
    -5 0 10 422.88
    5 0 -10 445.1
    5 0 -8 2005.45
    -5 0 8 1975.41
    5 0 -8 1953.01
    -5 0 8 1896.99
    -5 0 8 2034.17
    -5 0 8 1999.59
    -5 0 8 1892.88
    5 0 -8 2018.49
    5 0 -8 1843.46
    -5 0 6 600
    5 0 -6 617.65
    -5 0 6 620.07
    5 0 -6 628.1
    -5 0 6 595.45
    5 0 -6 614.36
    -5 0 6 620
    -5 0 4 932.82
    5 0 -4 942.51
    5 0 -4 972.92
    5 0 -4 986.28
    5 0 -2 301.28
    -5 0 2 324.55
    -5 0 0 596.21
    5 0 0 593.61
    -5 0 0 608.67
    5 0 0 610.51
    5 0 2 328.46
    5 0 2 319.71
    -5 0 -2 320.31
    5 0 2 318.99
    5 0 2 331.07
    -5 0 -2 314.94
    -5 0 -2 315.92
    -5 0 -2 314.64
    -5 0 -4 704.31
    5 0 4 725.66
    -5 0 -4 718.71
    5 0 4 735.1
    5 0 4 720.96
    5 0 4 722.93
    -5 0 -4 721.14
    -5 0 -6 219.1
    5 0 6 213.98
    -5 0 -6 204.78
    5 0 6 213.99
    -5 0 -6 205.29
    5 0 6 213.34
    -5 0 -8 85.59
    5 0 8 79.8
    5 0 8 81.37
    -5 0 -8 86.66
    5 0 8 90.58
    -5 0 -8 86.24
    5 0 8 83.78
    -5 0 -8 78.16
    -5 0 -10 64.34
    -5 0 -10 68.92
    -5 0 -10 65.41
    5 0 10 60.95
    -5 0 -10 62.69
    -5 0 -10 69.37
    -5 0 -12 328.06
    5 0 12 302.98
    -5 0 -12 322.52
    -5 0 -12 316.44
    -5 0 -12 298.25
    5 0 14 42.18
    -5 0 -14 48.48
    -5 0 -14 44.62
    -5 0 -14 46.65
    -5 0 -14 47.75
    -5 0 -16 96.12
    5 0 16 84.31
    -5 0 -16 100.51
    -5 0 -18 18.97
    5 0 18 16.88
    -5 0 -18 23.19
    -5 0 -18 21
    5 1 -24 18.6
    -5 1 24 13.47
    -5 -1 23 10.02
    5 1 -23 10.96
    5 -1 -23 10.3
    -5 1 23 10.46
    5 -1 -22 4
    5 1 -22 3.67
    -5 1 22 3.77
    5 -1 -22 4.81
    5 1 -22 2.77
    5 -1 -22 3.81
    -5 -1 22 2.66
    5 -1 -21 17.39
    5 1 -21 12.91
    5 -1 -21 16.84
    -5 -1 21 13.95
    -5 1 21 14.66
    5 -1 -21 14.81
    -5 1 21 11.74
    5 1 -20 61.53
    5 -1 -20 64.99
    -5 -1 20 61.25
    5 1 -20 73.43
    -5 -1 20 57.22
    5 -1 -20 69.84
    -5 1 20 60.03
    -5 1 20 62.81
    5 -1 -19 5.78
    -5 -1 19 3.57
    -5 -1 19 6.9
    -5 1 19 6.54
    5 1 -19 5.86
    -5 -1 19 5.54
    5 1 -19 5.61
    -5 1 19 4.65
    5 -1 -19 4.35
    5 1 -18 191.64
    -5 -1 18 174.87
    -5 -1 18 193.3
    -5 1 18 197.15
    5 1 -18 214.11
    5 1 -18 193.15
    -5 1 18 192.87
    5 -1 -18 198.93
    -5 -1 18 211.53
    5 -1 -18 216.63
    5 1 -17 6.66
    5 1 -17 6.24
    5 -1 -17 9.13
    -5 -1 17 6.19
    -5 1 17 6.53
    -5 -1 17 7.87
    5 1 -17 8.8
    -5 1 17 6.61
    5 -1 -17 5.89
    -5 1 17 6.16
    5 1 -16 143.05
    5 -1 -16 142.55
    -5 -1 16 147.08
    -5 1 16 146.44
    -5 -1 16 148.12
    5 1 -16 155.59
    -5 1 16 146.06
    5 1 -16 141.37
    5 -1 -16 146.03
    5 -1 -16 155.59
    -5 -1 16 149.26
    5 1 -15 77.91
    5 -1 -15 76.18
    -5 1 15 77.78
    5 -1 -15 75.48
    -5 -1 15 83.27
    -5 1 15 77.94
    -5 1 15 64.5
    -5 -1 15 80.64
    -5 -1 15 76.47
    5 1 -15 81.58
    5 1 -15 77.66
    -5 1 15 77.42
    5 -1 -15 73.3
    5 -1 -15 82.26
    -5 1 14 7.52
    5 1 -14 9.89
    5 1 -14 7.92
    -5 -1 14 8.42
    5 -1 -14 8.82
    5 1 -14 8.72
    -5 1 14 9.43
    -5 -1 14 8.7
    -5 1 14 10.31
    -5 -1 14 8.38
    -5 1 14 7.63
    5 -1 -14 8.81
    5 -1 -14 8.04
    5 -1 -14 6.38
    5 -1 -13 81.61
    5 1 -13 77.74
    -5 -1 13 76.97
    -5 -1 13 79.65
    5 -1 -13 79.12
    -5 1 13 76.31
    5 -1 -13 80.94
    -5 -1 13 79.17
    5 1 -13 78.95
    -5 -1 13 82.94
    -5 1 13 80.25
    -5 1 13 76.83
    -5 1 13 76.2
    5 -1 -13 82.24
    -5 1 13 81.85
    5 1 -13 75.81
    5 1 -12 279.75
    -5 -1 12 278.2
    -5 1 12 284.12
    5 -1 -12 265.47
    5 -1 -12 279.75
    -5 -1 12 262.78
    5 1 -12 286.31
    -5 1 12 291.96
    -5 -1 12 295.69
    -5 1 12 291.72
    5 1 -12 290.78
    -5 1 12 291.99
    5 -1 -12 273.39
    5 -1 -12 287.15
    -5 1 12 268.09
    -5 -1 12 280.62
    -5 1 12 267.35
    5 -1 -11 81.46
    5 1 -11 79.27
    -5 -1 11 83.56
    -5 1 11 77.63
    5 -1 -11 75.43
    -5 -1 11 82.99
    -5 -1 11 79.55
    5 1 -11 79.44
    -5 1 11 85.06
    -5 1 11 81.45
    -5 1 11 80.35
    5 -1 -11 81.36
    5 -1 -11 81.49
    5 1 -11 81.76
    -5 1 11 82.83
    -5 -1 11 74.65
    -5 1 10 116.61
    5 -1 -10 118.46
    5 1 -10 113.85
    5 -1 -10 120.62
    5 1 -10 120.32
    5 1 -10 113.71
    -5 1 10 120.1
    5 -1 -10 118.72
    -5 -1 10 117.31
    5 1 -10 113.17
    -5 1 10 126.02
    5 -1 -10 117.67
    -5 1 10 126.06
    5 -1 -10 119.37
    -5 -1 10 111.94
    -5 -1 10 118.48
    5 -1 -9 35.72
    -5 -1 9 35.21
    5 -1 -9 38.71
    5 1 -9 34.41
    -5 -1 9 36.48
    -5 1 9 34.14
    5 -1 -9 36.7
    5 1 -9 33.84
    -5 1 9 34.98
    -5 -1 9 35.43
    -5 1 9 37.95
    -5 1 9 35.56
    5 -1 -9 34.45
    -5 1 9 39.05
    5 1 -9 35.06
    -5 -1 8 56.87
    5 -1 -8 64.06
    -5 -1 8 59.99
    5 1 -8 59.25
    -5 1 8 60.26
    5 1 -8 58.65
    -5 -1 8 59.94
    -5 1 8 59.67
    -5 1 8 60.31
    5 -1 -8 59.98
    -5 1 8 60.83
    5 -1 -8 55.42
    5 -1 -8 61.04
    -5 1 8 62.73
    -5 -1 8 56.37
    5 1 -8 58.81
    -5 -1 7 527.86
    -5 -1 7 531.27
    5 -1 -7 538.54
    -5 1 7 542.66
    5 1 -7 517.66
    5 1 -7 528.15
    -5 -1 7 517.36
    -5 1 7 528.67
    5 -1 -7 532.09
    -5 1 7 551.19
    -5 1 7 511.33
    -5 -1 7 515.91
    -5 1 7 550.85
    5 -1 -7 541.97
    5 1 -7 518.45
    5 -1 -7 500.49
    5 1 -6 329.41
    5 -1 -6 335.28
    -5 -1 6 334.54
    -5 1 6 325.94
    5 1 -6 319.01
    -5 -1 6 310.89
    5 -1 -6 316.63
    5 -1 -6 324.05
    -5 1 6 340.64
    -5 1 6 332.13
    5 -1 -6 324.51
    -5 -1 6 329
    -5 1 6 326.58
    -5 -1 6 320.33
    5 -1 -6 331.51
    -5 -1 5 314.83
    5 -1 -5 329.15
    -5 -1 5 312.97
    -5 -1 5 307.47
    5 1 -5 307.12
    -5 1 5 308.79
    5 -1 -5 305.29
    5 -1 -5 310.78
    5 -1 -5 307
    5 1 -5 310.85
    5 1 -5 318.54
    -5 -1 5 320.75
    -5 -1 4 1437.62
    5 -1 -4 1491.32
    -5 -1 4 1452.35
    -5 1 4 1434.71
    -5 -1 4 1361.49
    5 -1 -4 1415.05
    5 -1 -4 1515.5
    -5 1 4 1460.83
    5 1 -4 1392.36
    -5 1 4 1440.43
    5 1 -3 266.31
    -5 1 3 270.33
    5 1 -3 271.63
    5 -1 -3 280.08
    5 1 -3 271.17
    5 -1 -3 292.28
    -5 -1 3 289.7
    -5 1 3 282.47
    -5 1 3 295.55
    5 1 -2 3.19
    5 -1 -2 3.47
    -5 -1 2 4.19
    -5 1 2 5.41
    -5 -1 2 3.72
    5 -1 -2 4.47
    -5 1 2 4.07
    -5 1 2 4.07
    -5 -1 2 4.42
    5 1 -2 3.31
    -5 1 1 474.26
    -5 -1 1 448.29
    -5 1 1 467.09
    5 1 -1 475.06
    5 -1 -1 458.64
    5 1 -1 457.92
    5 -1 -1 486.26
    -5 -1 1 448.1
    5 1 -1 457.96
    -5 -1 1 471.81
    -5 -1 1 482.72
    -5 1 1 482.49
    5 1 -1 460.12
    5 1 -1 458.2
    5 1 0 151.87
    -5 1 0 150.1
    -5 1 0 138.52
    5 1 0 145.84
    5 1 0 140.55
    5 1 0 140.07
    5 1 0 143.21
    -5 -1 0 142.54
    5 -1 0 145.46
    5 -1 0 149.34
    -5 1 0 144.28
    -5 -1 0 142.5
    -5 -1 -1 184.22
    -5 1 -1 172.71
    5 1 1 173.51
    -5 -1 -1 181.72
    5 -1 1 172.84
    5 -1 1 171.44
    5 1 1 171.42
    5 1 1 168.24
    -5 1 -1 171.94
    -5 -1 -1 159.24
    -5 1 -1 164
    -5 1 -1 168.75
    5 1 1 175.59
    5 1 2 1237.4
    5 -1 2 1260.63
    -5 1 -2 1248.18
    -5 -1 -2 1269.49
    5 1 2 1263.6
    -5 1 -2 1242.29
    5 1 2 1242.89
    -5 -1 -2 1219.58
    -5 -1 -2 1255.33
    5 -1 2 1270.51
    5 1 2 1261.65
    -5 1 -2 1260.02
    -5 -1 -2 1229.58
    5 1 3 109.37
    5 1 3 113.23
    -5 -1 -3 117.34
    -5 1 -3 110.53
    -5 1 -3 113.95
    5 1 3 110.05
    -5 -1 -3 103.78
    5 -1 3 115.36
    5 -1 3 110.87
    -5 -1 -3 113
    -5 1 -3 108.01
    5 -1 4 74.74
    -5 -1 -4 74.56
    -5 1 -4 74.48
    5 1 4 75.93
    -5 -1 -4 72.37
    5 1 4 71.34
    -5 1 -4 73.27
    5 1 4 74.78
    -5 -1 -4 75.9
    -5 1 -4 72
    5 1 4 78.6
    -5 -1 -4 69.04
    5 -1 4 80.03
    5 -1 4 71.78
    -5 -1 -5 683.45
    -5 1 -5 714.91
    5 -1 5 675.33
    -5 -1 -5 661.33
    5 1 5 713.85
    -5 1 -5 666.47
    5 -1 5 706.19
    -5 -1 -5 675.65
    5 -1 5 692.48
    5 1 5 688.67
    5 -1 5 709.59
    5 1 5 688.82
    -5 1 -5 669.49
    5 1 5 673.4
    -5 -1 -5 684.38
    5 -1 6 62.27
    5 -1 6 66.48
    -5 -1 -6 65.57
    5 1 6 65.24
    5 -1 6 68.42
    -5 1 -6 69.17
    5 -1 6 63.99
    -5 -1 -6 68.35
    5 1 6 67.9
    -5 1 -6 65.68
    5 1 6 64.85
    -5 -1 -6 65.79
    5 -1 6 66.97
    -5 1 -6 64.64
    -5 1 -6 62.59
    -5 -1 -6 61.92
    5 1 6 69.52
    5 -1 7 103.6
    -5 -1 -7 106.42
    -5 1 -7 112.07
    -5 -1 -7 109.69
    5 -1 7 117.58
    -5 1 -7 116.77
    5 -1 7 106.47
    5 1 7 116.21
    -5 1 -7 108.14
    5 1 7 113.84
    -5 -1 -7 113.84
    5 -1 7 110.69
    5 -1 7 109.39
    -5 -1 -7 104.63
    5 1 7 114.36
    -5 1 -7 100.85
    -5 -1 -8 277.85
    5 1 8 283.01
    5 -1 8 303.46
    -5 1 -8 270.01
    5 -1 8 284.82
    -5 1 -8 299.28
    -5 1 -8 290.69
    -5 -1 -8 291.65
    5 -1 8 283.82
    5 1 8 315.08
    5 -1 8 301.87
    5 1 8 306.73
    -5 -1 -8 289.19
    -5 1 -8 300.69
    -5 -1 -8 301.44
    5 1 8 292.6
    5 -1 8 299.72
    -5 -1 -9 7.02
    -5 -1 -9 5.87
    5 -1 9 5.65
    5 -1 9 6.9
    5 -1 9 6.57
    -5 1 -9 4.82
    -5 1 -9 5.51
    -5 1 -9 4.72
    -5 -1 -9 7.28
    -5 -1 -9 5.92
    5 1 9 6.87
    5 1 9 6.17
    -5 -1 -9 7.09
    -5 1 -9 6.52
    -5 -1 -9 6.25
    -5 1 -9 5.14
    5 1 9 7.37
    5 -1 9 6.52
    5 -1 9 6.19
    -5 -1 -10 595.01
    -5 -1 -10 587.87
    5 1 10 556.72
    5 -1 10 550.84
    -5 -1 -10 582.18
    -5 1 -10 587.78
    -5 -1 -10 556.76
    -5 1 -10 516.31
    -5 -1 -10 585.03
    5 -1 10 584.04
    -5 -1 -11 114.87
    5 -1 11 113.37
    5 -1 11 113.76
    -5 -1 -11 115.06
    -5 1 -11 114.53
    5 1 11 111.2
    -5 -1 -11 115.53
    -5 1 -11 91.35
    -5 1 -11 90.78
    -5 -1 -11 113.36
    -5 -1 -11 111.75
    -5 -1 -12 1033.99
    -5 -1 -12 1085.75
    5 1 12 987.37
    5 -1 12 979.14
    -5 1 -12 1052.2
    -5 -1 -12 1086.21
    -5 -1 -12 1051.05
    -5 -1 -12 1003.84
    5 -1 12 1030.87
    -5 -1 -13 106.86
    -5 -1 -13 109.61
    5 1 13 94.81
    5 -1 13 98.83
    5 -1 13 103.43
    -5 1 -13 106.76
    -5 -1 -13 94.96
    -5 -1 -13 106.3
    -5 -1 -13 106.61
    -5 -1 -14 40.11
    5 1 14 39.89
    5 -1 14 39.73
    -5 -1 -14 41.61
    -5 1 -14 41.94
    -5 -1 -14 42.98
    -5 -1 -14 38.57
    -5 -1 -14 46.12
    5 -1 14 38.67
    -5 -1 -15 16.94
    5 1 15 15.97
    5 -1 15 15.74
    -5 -1 -15 18.52
    -5 1 -15 19.76
    5 -1 15 18.29
    -5 -1 -15 19.03
    -5 -1 -16 7.09
    -5 -1 -16 7.42
    5 -1 16 7.56
    5 1 16 8.99
    5 -1 16 6.92
    -5 -1 -16 8.42
    -5 1 -16 9.01
    5 1 17 2.69
    5 -1 17 2.99
    -5 -1 -17 2.81
    -5 -1 -17 3.4
    -5 -1 -17 3.77
    -5 1 -17 5.21
    5 -1 17 3.62
    -5 -1 -18 32.38
    5 1 18 28.77
    5 -1 18 27.37
    -5 -1 -18 39.45
    -5 1 -18 38.11
    -5 1 -19 2.83
    5 -1 19 3.65
    5 1 19 2.17
    5 1 20 3.58
    5 2 -23 7.05
    5 2 -22 3.61
    5 -2 -22 0.99
    -5 -2 22 2.46
    -5 2 22 2.7
    5 -2 -22 4.75
    5 2 -22 2.19
    5 2 -22 1.62
    5 -2 -22 2.08
    5 2 -21 7.83
    5 -2 -21 8.26
    -5 -2 21 7.91
    -5 -2 21 7.1
    -5 2 21 9.82
    5 2 -21 12.55
    5 -2 -21 9.88
    5 2 -21 9.91
    5 -2 -21 9.71
    5 2 -20 4.36
    5 2 -20 3.76
    -5 2 20 3.84
    5 -2 -20 5.12
    -5 -2 20 7.16
    -5 -2 20 2.97
    5 2 -20 6.13
    -5 2 20 3.56
    5 -2 -20 6.42
    -5 2 19 11.46
    5 2 -19 11.76
    5 -2 -19 12.97
    -5 -2 19 12.25
    -5 2 19 11.06
    -5 -2 19 9.04
    5 -2 -19 12.72
    -5 2 19 10.25
    5 2 -19 17.7
    5 2 -19 11.32
    -5 2 18 1.69
    -5 2 18 0.71
    5 -2 -18 1.05
    -5 -2 18 1.47
    -5 -2 18 2.53
    5 -2 -18 0.99
    5 2 -18 0.14
    -5 2 18 2
    5 2 -18 2.05
    5 2 -18 1.71
    5 2 -17 72.42
    5 2 -17 74
    5 -2 -17 77.73
    5 -2 -17 68.9
    -5 -2 17 73.79
    -5 2 17 68.96
    -5 -2 17 59.06
    -5 2 17 76.83
    5 2 -17 80.84
    -5 2 17 72.55
    -5 -2 17 78.92
    5 -2 -17 77.69
    5 -2 -16 34.64
    -5 -2 16 36.97
    5 2 -16 32.1
    5 -2 -16 34.37
    -5 -2 16 34.37
    -5 2 16 34.52
    -5 -2 16 30.87
    -5 2 16 31.94
    5 2 -16 37.59
    -5 2 16 34.56
    5 2 -16 33.94
    5 -2 -16 35.69
    5 2 -15 184.21
    5 -2 -15 201.12
    -5 2 15 186.67
    5 -2 -15 188.55
    -5 -2 15 194.93
    -5 2 15 193.57
    -5 2 15 186.52
    -5 -2 15 177.23
    5 2 -15 205.84
    5 2 -15 194.41
    5 -2 -15 188.24
    -5 -2 15 199.51
    5 -2 -14 18.41
    -5 -2 14 15.85
    5 -2 -14 15.57
    -5 2 14 17.4
    -5 -2 14 14.38
    -5 2 14 17.14
    5 -2 -14 17.62
    -5 2 14 17.51
    5 2 -14 17.89
    -5 -2 14 17.39
    5 2 -14 16.64
    -5 -2 13 11.43
    5 -2 -13 11.19
    5 -2 -13 11.22
    -5 2 13 11.68
    -5 -2 13 12.49
    5 -2 -13 10.31
    -5 -2 13 10.92
    5 -2 -13 12.56
    -5 2 13 12.59
    5 2 -13 10.72
    -5 2 13 10.44
    5 2 -13 11.06
    5 2 -12 31.67
    5 -2 -12 37.19
    -5 -2 12 31.81
    -5 2 12 34.97
    -5 -2 12 34.69
    5 -2 -12 35.37
    -5 -2 12 33.75
    -5 -2 12 33.85
    -5 2 12 35.41
    -5 2 12 37.51
    5 2 -12 36.44
    5 -2 -12 34.55
    5 -2 -12 37.36
    -5 2 12 35.05
    5 2 -12 35.13
    5 2 -11 12.04
    5 2 -11 12.67
    5 -2 -11 14.9
    5 2 -11 15.05
    -5 -2 11 13.83
    -5 2 11 13.8
    5 -2 -11 14
    5 -2 -11 14.79
    5 -2 -11 13.46
    -5 -2 11 13.9
    -5 -2 11 14.4
    -5 2 11 14.14
    -5 2 11 15.53
    -5 2 11 13.35
    5 2 -11 12.63
    -5 2 11 14.76
    -5 -2 11 13.88
    -5 -2 10 333.58
    -5 2 10 342.31
    5 2 -10 326.97
    5 -2 -10 350.04
    5 2 -10 343.52
    -5 2 10 348.52
    5 -2 -10 341.29
    -5 -2 10 323.32
    -5 2 10 361.81
    5 -2 -10 344.34
    5 2 -10 345.29
    5 -2 -10 360.46
    -5 2 10 361.09
    -5 -2 10 345.72
    5 -2 -10 345.31
    -5 2 9 185.66
    -5 -2 9 207.75
    5 2 -9 188.71
    5 -2 -9 214.4
    5 -2 -9 215.94
    -5 2 9 204.12
    5 -2 -9 204.13
    -5 -2 9 204.22
    -5 2 9 203.05
    -5 -2 9 198.33
    -5 2 9 222.92
    -5 2 9 229.13
    5 2 -9 208.5
    -5 -2 9 203.88
    5 -2 -9 210.67
    5 -2 -9 207.6
    5 2 -9 198.97
    5 2 -8 139.91
    5 2 -8 143.1
    -5 -2 8 150.81
    5 -2 -8 158.1
    5 -2 -8 153.27
    -5 2 8 147.49
    -5 -2 8 150.73
    -5 2 8 150.79
    -5 -2 8 133.82
    -5 2 8 149.25
    -5 2 8 167.22
    5 -2 -8 151.49
    -5 2 8 167.19
    -5 2 8 143.86
    5 2 -8 150.68
    5 -2 -8 158.24
    5 -2 -7 201.75
    5 2 -7 187.91
    5 2 -7 167.38
    5 -2 -7 212.33
    5 -2 -7 203.26
    -5 -2 7 190.5
    -5 2 7 195.08
    -5 2 7 217.13
    -5 2 7 201.11
    5 -2 -7 203.27
    -5 -2 7 199.25
    5 2 -7 210.36
    5 2 -7 196.2
    -5 2 6 116.95
    5 2 -6 116.86
    5 -2 -6 120.31
    -5 -2 6 116.98
    5 2 -6 119.48
    5 -2 -6 133.42
    -5 2 6 120.69
    5 -2 -6 126.48
    5 -2 -6 119.38
    -5 -2 6 120.9
    5 2 -6 115.33
    5 2 -5 522.31
    -5 2 5 520.33
    5 2 -5 509.61
    5 -2 -5 528.46
    5 2 -5 497.62
    -5 -2 5 540.4
    -5 2 5 522.99
    5 -2 -5 536.77
    5 -2 -5 527.82
    -5 -2 5 530.51
    -5 2 5 525.57
    5 -2 -5 527.2
    5 2 -4 70.53
    5 2 -4 61.72
    -5 2 4 67.83
    5 -2 -4 65.47
    5 2 -4 66.53
    5 2 -4 71.18
    -5 -2 4 66.82
    -5 2 4 67.49
    5 -2 -4 66.77
    5 -2 -4 70.61
    -5 -2 4 66.01
    -5 2 4 66.47
    5 -2 -4 67.31
    5 2 -3 321.26
    5 -2 -3 309.89
    -5 2 3 320.31
    -5 -2 3 306.4
    5 2 -3 317.02
    5 2 -3 308.78
    -5 -2 3 290.12
    5 -2 -3 326.18
    5 -2 -3 311.64
    5 -2 -3 331.44
    -5 2 3 313.83
    -5 -2 3 307.39
    5 2 -3 297.26
    5 -2 -3 319.44
    5 2 -3 312.28
    5 2 -2 138.99
    5 -2 -2 130.57
    -5 -2 2 129.26
    5 -2 -2 139.93
    -5 2 2 143.23
    5 -2 -2 129.9
    5 2 -2 134.95
    5 -2 -2 145.25
    5 2 -2 133.18
    5 2 -2 135.1
    -5 -2 2 133.39
    5 -2 -2 136.44
    -5 2 2 134.72
    -5 -2 2 133.49
    -5 2 2 134.77
    5 -2 -1 83.66
    5 2 -1 87.35
    5 -2 -1 85.09
    5 2 -1 87.71
    5 2 -1 82.78
    5 -2 -1 90.22
    -5 2 1 88.1
    5 2 -1 86.42
    -5 -2 1 87.19
    -5 2 1 89.07
    -5 -2 1 86.14
    -5 2 1 86.95
    -5 -2 1 86.41
    5 -2 -1 88.53
    5 -2 0 35.85
    5 -2 0 37.55
    -5 2 0 39.94
    5 2 0 34.31
    5 2 0 34.13
    -5 -2 0 36.71
    -5 2 0 35.65
    5 2 0 36.33
    5 2 0 36.49
    5 -2 0 38.53
    -5 -2 0 39.35
    -5 -2 0 38.03
    5 2 0 34.5
    -5 2 0 36.69
    5 -2 0 39.89
    -5 2 -1 356.27
    -5 -2 -1 346.65
    -5 2 -1 371.71
    5 2 1 344.18
    5 2 1 351.61
    -5 -2 -1 347.21
    5 -2 1 366.56
    5 2 1 349.64
    5 -2 1 346.3
    -5 -2 -1 335.19
    5 2 1 345.43
    5 2 1 344
    5 -2 1 347.79
    -5 2 -1 353.17
    -5 -2 -2 405.33
    5 2 2 396.89
    5 2 2 395.08
    -5 2 -2 390.03
    -5 2 -2 393.49
    5 -2 2 394.2
    5 2 2 398.05
    -5 -2 -2 396.01
    5 -2 2 418.46
    5 -2 2 392.02
    5 2 2 401.82
    -5 2 -2 383.93
    -5 2 -3 82.17
    5 -2 3 80.1
    -5 2 -3 82.49
    5 2 3 80.3
    5 2 3 78.1
    -5 -2 -3 78.39
    5 -2 3 79.62
    5 -2 3 81.65
    5 2 3 80.22
    -5 -2 -3 78.29
    5 -2 3 77.42
    -5 2 -3 79.89
    5 2 3 85.71
    -5 2 -4 218.61
    5 -2 4 217.22
    -5 2 -4 218.99
    -5 -2 -4 213.77
    5 2 4 220.57
    5 2 4 209.62
    5 -2 4 213.31
    5 2 4 213.15
    -5 -2 -4 208.82
    5 2 4 223.34
    -5 2 -4 212.21
    5 -2 4 213.15
    5 -2 5 523.29
    5 -2 5 554.54
    -5 -2 -5 518.55
    5 -2 5 526.86
    -5 2 -5 548.52
    5 2 5 530.86
    -5 -2 -5 507.28
    -5 2 -5 493.92
    5 2 5 499.14
    5 2 5 546.69
    -5 2 -5 527.36
    -5 -2 -5 501.74
    5 -2 5 530.42
    5 2 5 539.41
    5 -2 6 50.95
    5 -2 6 54.73
    -5 -2 -6 54.82
    5 -2 6 52.6
    -5 2 -6 54.83
    5 2 6 51.53
    5 2 6 53.09
    5 -2 6 53.24
    5 2 6 56.86
    -5 2 -6 56.04
    -5 -2 -6 53.37
    -5 2 -6 46.59
    -5 -2 -6 55.71
    5 -2 6 52.24
    5 2 6 55.35
    5 -2 7 43.75
    -5 -2 -7 41.89
    5 -2 7 42.74
    5 -2 7 46.54
    -5 -2 -7 42.81
    5 2 7 46.57
    5 2 7 45.44
    -5 2 -7 43.11
    -5 -2 -7 43.01
    5 -2 7 48.46
    5 2 7 41.99
    5 -2 7 41.43
    -5 -2 -7 41.1
    5 2 7 44.96
    -5 -2 -8 56.07
    5 -2 8 53.85
    5 2 8 53.82
    5 -2 8 54.51
    5 2 8 56.71
    -5 -2 -8 56.57
    -5 2 -8 55.19
    5 2 8 61.96
    -5 -2 -8 57.07
    -5 -2 -8 56.39
    5 -2 8 59.92
    5 -2 8 59.21
    5 -2 8 50.64
    5 2 8 58.18
    -5 -2 -9 36.48
    -5 -2 -9 35.71
    -5 -2 -9 37.23
    5 -2 9 34.18
    -5 -2 -9 38.28
    -5 2 -9 37.39
    5 -2 9 35.57
    5 2 9 35.89
    -5 -2 -9 39.3
    5 -2 9 39.92
    -5 -2 -9 38.91
    -5 -2 -10 77.15
    5 -2 10 85.15
    5 2 10 80.79
    5 -2 10 81.51
    -5 -2 -10 85.75
    -5 2 -10 82.99
    -5 -2 -10 77.88
    -5 -2 -10 78.57
    -5 -2 -10 85.21
    -5 -2 -10 82.3
    -5 -2 -11 2.32
    -5 -2 -11 2.22
    5 2 11 2.76
    5 -2 11 2.28
    -5 -2 -11 4.24
    -5 -2 -11 3.12
    -5 -2 -11 2.76
    5 -2 11 3.59
    -5 -2 -11 3.01
    -5 2 -11 3.71
    -5 -2 -12 5.35
    5 2 12 5.61
    5 -2 12 2.81
    -5 -2 -12 6.76
    -5 -2 -12 4.18
    5 -2 12 3.98
    -5 -2 -12 5.24
    -5 2 -12 3.41
    -5 -2 -12 5.75
    5 -2 13 78.95
    -5 -2 -13 80.99
    5 2 13 78.54
    5 -2 13 82.57
    -5 2 -13 86.38
    -5 -2 -13 80.16
    -5 -2 -13 87.32
    -5 -2 -13 87.76
    5 -2 14 23.33
    -5 -2 -14 21.45
    5 2 14 22.25
    5 -2 14 20.79
    -5 2 -14 24.38
    -5 -2 -14 22.35
    -5 -2 -14 25.41
    -5 -2 -15 11.62
    -5 -2 -15 11.99
    5 -2 15 10.11
    5 2 15 8.56
    5 -2 15 10.03
    -5 -2 -15 12.37
    -5 2 -15 11.18
    -5 -2 -16 15.47
    -5 -2 -16 14.02
    5 -2 16 14.82
    5 2 16 14.02
    5 -2 16 17.52
    -5 2 -16 17.9
    -5 -2 -16 17.9
    -5 -2 -17 14.72
    -5 -2 -17 15.84
    5 -2 17 16.79
    5 2 17 15.46
    5 -2 17 13.14
    -5 -2 -17 14.5
    -5 2 -17 18.38
    -5 -2 -18 23.57
    -5 -2 -18 20.09
    5 2 18 20.79
    5 -2 18 19.65
    -5 2 -18 24.85
    5 -2 18 23.16
    -5 -2 -18 24.95
    5 -2 19 7.99
    5 2 19 7.56
    5 2 20 46.55
    5 -3 -23 -1.93
    -5 -3 22 -0.63
    5 -3 -22 -0.74
    5 -3 -21 5.68
    -5 -3 21 2.73
    5 -3 -21 5.4
    -5 -3 21 2.9
    5 -3 -21 4.52
    -5 3 20 6.88
    5 3 -20 7.48
    5 -3 -20 4.77
    -5 -3 20 6.35
    -5 -3 20 5.7
    5 -3 -20 10.99
    5 -3 -20 6.02
    5 -3 -19 58.49
    -5 -3 19 56.88
    -5 3 19 54.62
    -5 3 19 54.18
    5 -3 -19 67.86
    -5 3 19 54.46
    5 3 -19 60.39
    5 -3 -18 48.86
    -5 -3 18 46.41
    -5 3 18 45.74
    -5 3 18 45.77
    -5 3 18 46.17
    5 3 -18 53.23
    5 -3 -18 53.43
    -5 3 17 5.89
    5 3 -17 9.16
    -5 -3 17 5.65
    5 -3 -17 6.39
    -5 3 17 6.38
    5 -3 -17 7.91
    -5 3 17 5.83
    -5 3 16 27.03
    5 -3 -16 21.52
    -5 -3 16 21.04
    -5 3 16 22.5
    -5 -3 16 27.6
    5 -3 -16 25.89
    5 3 -16 25.81
    -5 3 16 21.21
    5 3 -15 136.19
    5 -3 -15 128.6
    -5 -3 15 128.98
    5 -3 -15 129.15
    -5 3 15 127.16
    -5 -3 15 117.02
    -5 -3 15 137.76
    -5 3 15 124.86
    5 -3 -15 138.14
    5 3 -15 134.57
    -5 3 15 125.32
    -5 3 14 1.64
    -5 -3 14 1.84
    5 -3 -14 1.21
    5 -3 -14 1.63
    5 3 -14 0.99
    -5 -3 14 2.07
    -5 3 14 1.89
    5 -3 -14 2.16
    -5 -3 14 1.28
    -5 3 14 2.66
    5 3 -14 1.28
    5 3 -13 85.7
    5 -3 -13 87.23
    -5 3 13 85.67
    -5 -3 13 86.16
    5 -3 -13 79.66
    -5 3 13 80.71
    5 3 -13 87.26
    -5 -3 13 76.36
    5 -3 -13 88.94
    -5 -3 13 87.27
    -5 3 13 80.5
    5 3 -12 55.07
    5 -3 -12 58.89
    -5 -3 12 55.59
    5 -3 -12 56.49
    -5 3 12 54.36
    -5 -3 12 51.58
    -5 3 12 58.61
    -5 3 12 60.76
    -5 -3 12 59.9
    5 -3 -12 59.21
    5 3 -12 59.87
    -5 3 12 53.51
    5 3 -11 59.51
    -5 -3 11 60.52
    -5 3 11 58.82
    5 -3 -11 60.39
    5 -3 -11 60.04
    -5 3 11 56.85
    -5 -3 11 53.63
    -5 3 11 63.64
    -5 3 11 63.57
    -5 -3 11 61.55
    5 -3 -11 58.12
    5 3 -11 59.89
    -5 3 10 402.11
    5 3 -10 380.63
    5 3 -10 376.25
    5 -3 -10 394.08
    5 3 -10 385.46
    -5 -3 10 367.82
    5 -3 -10 369.54
    -5 -3 10 384.02
    -5 3 10 398.55
    5 -3 -10 382.02
    5 -3 -10 388.22
    5 -3 -10 383.04
    -5 -3 10 377.13
    -5 3 10 380.61
    -5 3 10 365.02
    5 -3 -9 194.58
    5 3 -9 189.71
    5 3 -9 189.47
    -5 3 9 198.58
    5 -3 -9 199.31
    5 -3 -9 200.22
    5 3 -9 195.4
    -5 -3 9 186.65
    5 -3 -9 189.11
    -5 3 9 188.62
    5 3 -9 180.71
    -5 -3 9 199.86
    5 -3 -9 189.57
    -5 3 9 205.22
    -5 3 9 198.66
    -5 -3 9 180.21
    5 3 -9 185.25
    5 3 -8 298.46
    5 3 -8 288.8
    -5 -3 8 295.26
    5 3 -8 281.64
    5 3 -8 304.01
    5 -3 -8 311.39
    5 -3 -8 296.53
    5 -3 -8 285.93
    -5 3 8 310.06
    -5 3 8 302.05
    -5 -3 8 301.47
    5 -3 -8 298.89
    -5 3 8 288.95
    5 -3 -8 316.5
    5 3 -8 295.55
    -5 -3 8 286.94
    5 -3 -8 290.26
    5 3 -7 35.28
    5 3 -7 33.68
    5 -3 -7 35.58
    5 3 -7 31.8
    5 3 -7 36.15
    -5 -3 7 33.27
    5 -3 -7 35.93
    5 -3 -7 37.98
    5 -3 -7 36.45
    -5 -3 7 35.67
    -5 3 7 35.1
    -5 3 7 35.6
    5 -3 -7 35.24
    5 -3 -7 32.6
    -5 -3 7 34.65
    -5 -3 7 32.81
    5 -3 -7 31.95
    5 3 -6 175.98
    5 3 -6 178.15
    -5 -3 6 180.2
    5 -3 -6 190.16
    5 3 -6 173.75
    5 3 -6 178.79
    5 -3 -6 174.21
    -5 -3 6 180.09
    5 -3 -6 171.32
    5 -3 -6 178.05
    5 -3 -6 174.09
    -5 3 6 172.95
    -5 3 6 169.12
    5 -3 -6 182.59
    5 -3 -6 178.42
    5 3 -5 49.15
    5 -3 -5 51.96
    5 -3 -5 50.49
    5 -3 -5 47.78
    5 -3 -5 49.67
    5 3 -5 48.35
    -5 -3 5 46.25
    5 -3 -5 46.72
    -5 3 5 51.59
    5 -3 -5 48.97
    5 -3 -5 51.03
    -5 3 5 49.19
    -5 -3 5 49.82
    5 -3 -5 49.36
    5 -3 -5 48.11
    -5 3 5 49.68
    5 -3 -4 67.9
    -5 -3 4 60.63
    -5 -3 4 62.56
    5 -3 -4 65.88
    5 3 -4 58.7
    5 -3 -4 62.71
    5 -3 -4 59.39
    5 -3 -4 67.71
    5 -3 -4 61.38
    -5 3 4 59.48
    -5 -3 4 64.44
    -5 -3 4 63.67
    5 -3 -4 66.51
    5 -3 -3 29.25
    5 -3 -3 31.69
    -5 -3 3 27.41
    -5 -3 3 27.57
    5 -3 -3 27.29
    5 3 -3 27.15
    5 3 -3 22.5
    -5 -3 3 29.65
    5 3 -3 29.92
    5 -3 -3 30.74
    5 -3 -3 28.35
    -5 -3 3 28.54
    -5 -3 3 28.93
    5 -3 -3 30.6
    -5 3 3 29.38
    5 -3 -3 28.84
    -5 -3 2 217.13
    5 -3 -2 227.98
    -5 -3 2 214.18
    5 -3 -2 217.38
    -5 -3 2 215.75
    5 3 -2 216.98
    5 3 -2 204.29
    -5 -3 2 213.59
    5 -3 -2 215.8
    -5 -3 2 214.29
    5 3 -2 211.94
    5 -3 -2 223.2
    5 3 -2 217.72
    5 -3 -2 221.04
    5 -3 -2 220.3
    5 -3 -2 211.75
    -5 -3 1 31.12
    -5 3 1 30.55
    5 -3 -1 35.16
    -5 -3 1 33.54
    5 -3 -1 31.72
    -5 -3 1 32.41
    5 -3 -1 31.25
    5 3 -1 29.26
    5 3 -1 29.98
    5 -3 -1 33.77
    -5 -3 1 31.52
    5 -3 -1 33.94
    5 3 -1 32.97
    5 -3 -1 33.95
    5 3 -1 29.88
    5 -3 -1 31.79
    5 -3 0 53.74
    -5 -3 0 50.42
    -5 3 0 48.54
    5 -3 0 51.08
    -5 -3 0 53.72
    5 3 0 48.73
    5 3 0 51.7
    -5 -3 0 50.53
    5 -3 0 53.14
    5 -3 0 54.68
    5 -3 0 57.84
    5 3 0 53.07
    5 3 0 50.57
    5 -3 0 56.71
    5 -3 0 53.61
    -5 -3 -1 147.64
    5 -3 1 153.3
    -5 3 -1 149.7
    5 -3 1 149.47
    -5 -3 -1 147.13
    5 -3 1 149.23
    -5 -3 -1 160.45
    5 3 1 144.34
    5 3 1 144.13
    5 3 1 147.84
    5 -3 1 149.02
    -5 -3 -1 147.48
    -5 3 -1 147.53
    5 -3 1 150.47
    5 3 1 144.69
    5 3 1 145.35
    5 3 1 143.76
    5 -3 1 144.42
    5 -3 1 146.98
    -5 3 -2 154.24
    5 -3 2 150.81
    5 -3 2 158.26
    -5 -3 -2 146.53
    5 3 2 145.45
    5 3 2 149.85
    -5 3 -2 154.36
    -5 -3 -2 163.09
    5 3 2 139.26
    5 3 2 155.03
    5 -3 2 160.98
    -5 -3 -2 152.21
    5 -3 2 157.99
    5 3 2 141.65
    5 -3 2 153.98
    5 3 2 156.76
    5 3 2 149.49
    -5 -3 -3 243.1
    5 3 3 258.37
    -5 -3 -3 249.14
    5 -3 3 257.6
    5 -3 3 246.73
    5 3 3 238.05
    5 3 3 240.1
    5 3 3 259.36
    -5 -3 -3 263.62
    5 -3 3 260.06
    -5 -3 -3 249.3
    -5 3 -3 261.51
    5 -3 3 246.11
    5 -3 3 249.07
    -5 3 -3 251.87
    -5 -3 -4 56.16
    -5 -3 -4 59.03
    -5 3 -4 56.65
    5 -3 4 59.04
    5 3 4 57.91
    -5 -3 -4 59.63
    -5 -3 -4 57.46
    5 -3 4 55.32
    5 3 4 52.64
    5 -3 4 57.88
    -5 3 -4 58.14
    5 -3 4 54.4
    5 3 4 60.14
    5 3 4 57.45
    5 -3 4 56.54
    -5 3 -5 345.06
    -5 -3 -5 334.23
    -5 3 -5 352.22
    5 -3 5 333.1
    5 -3 5 335.51
    5 3 5 333.09
    5 -3 5 356.6
    5 3 5 355.16
    -5 -3 -5 336.33
    -5 -3 -5 350.51
    5 3 5 356.97
    -5 -3 -5 331.92
    5 -3 5 323.26
    5 3 5 326.8
    -5 -3 -6 48.83
    5 -3 6 47.22
    -5 3 -6 50.07
    -5 -3 -6 46.45
    5 -3 6 46.28
    5 3 6 45.63
    5 -3 6 37.01
    5 3 6 46.12
    5 3 6 48.81
    5 -3 6 48.13
    -5 -3 -6 47.08
    -5 -3 -6 49.56
    5 -3 6 50.2
    5 3 6 49.44
    5 -3 7 15.38
    5 -3 7 13.38
    -5 3 -7 15.78
    -5 -3 -7 13.88
    5 -3 7 13.14
    -5 -3 -7 13.96
    5 3 7 14.22
    -5 -3 -7 16.01
    -5 -3 -7 15.51
    5 3 7 13.78
    5 -3 7 15.3
    5 -3 8 34.06
    -5 -3 -8 33.82
    -5 3 -8 33.36
    5 -3 8 30.27
    5 3 8 31.14
    -5 -3 -8 31.56
    -5 -3 -8 33.55
    5 -3 8 31.99
    5 -3 8 35.32
    -5 -3 -8 34.55
    -5 -3 -9 43.62
    5 -3 9 39.86
    -5 -3 -9 38.62
    5 3 9 37.29
    5 -3 9 39.46
    -5 -3 -9 39.37
    -5 -3 -9 42.91
    -5 -3 -9 38.67
    -5 -3 -10 104.17
    5 -3 10 109.94
    -5 -3 -10 101.85
    5 3 10 108.17
    5 -3 10 100.96
    -5 -3 -10 106.18
    -5 -3 -10 105.37
    5 -3 11 154.09
    -5 -3 -11 151.68
    -5 -3 -11 159.67
    -5 -3 -11 146.97
    5 -3 11 146.22
    5 3 11 144.5
    -5 -3 -11 158.46
    -5 3 -11 156.41
    5 -3 12 143.65
    -5 -3 -12 155.03
    5 -3 12 145.04
    -5 -3 -12 155.8
    -5 -3 -12 145.73
    -5 3 -12 168.03
    5 3 12 149.92
    -5 -3 -13 30.35
    5 -3 13 28.55
    -5 -3 -13 33.04
    5 3 13 30.13
    5 -3 13 28.7
    -5 3 -13 32.25
    -5 -3 -13 35.49
    5 -3 14 21.16
    -5 -3 -14 19.49
    5 3 14 21.44
    5 -3 14 19.09
    -5 -3 -14 19.43
    -5 3 -14 24.66
    -5 -3 -14 23.4
    -5 -3 -15 13.77
    -5 -3 -15 15.02
    5 3 15 12.45
    5 -3 15 12.08
    5 -3 15 10.43
    -5 3 -15 17.69
    -5 -3 -15 17.13
    -5 -3 -16 4.21
    5 3 16 3.02
    5 -3 16 3.07
    5 -3 16 2.58
    -5 3 -16 3.87
    -5 -3 -16 2.16
    -5 -3 -16 3.39
    5 -3 17 26.95
    -5 -3 -17 25.64
    -5 -3 -17 27.33
    5 3 17 24.59
    5 -3 17 18.71
    -5 3 -17 32.35
    -5 -3 -17 32.31
    -5 -3 -18 1.87
    5 -3 18 3.45
    -5 3 -18 4.99
    5 3 18 4.96
    5 -3 19 9.19
    5 3 19 9.94
    -5 -4 22 3.55
    5 -4 -22 7.14
    -5 -4 21 7.77
    5 -4 -21 14.76
    5 -4 -21 15.5
    -5 4 20 4.9
    5 -4 -20 7.1
    -5 -4 20 7.33
    -5 -4 20 5.24
    5 -4 -20 8
    5 -4 -20 8.92
    -5 4 19 9.22
    -5 -4 19 6.46
    5 4 -19 11.14
    5 -4 -19 12.63
    5 -4 -19 9.22
    5 -4 -19 11.28
    -5 4 18 1.09
    -5 -4 18 1.83
    5 -4 -18 0.85
    5 4 -18 1.09
    5 -4 -18 -0.36
    5 -4 -18 1.45
    5 4 -17 27.14
    5 -4 -17 25.46
    -5 -4 17 24.68
    5 -4 -17 24.22
    -5 4 17 23.11
    -5 4 17 23.56
    -5 4 16 66.24
    5 -4 -16 70.55
    -5 -4 16 64.59
    5 4 -16 68.51
    -5 4 16 60.48
    -5 4 16 65.21
    5 -4 -16 71.64
    5 4 -16 71.71
    -5 4 15 14.71
    5 4 -15 14.44
    5 -4 -15 14.37
    -5 -4 15 15.12
    -5 4 15 14.88
    -5 -4 15 18.56
    5 -4 -15 16.12
    5 4 -15 16.38
    -5 4 15 16.06
    5 4 -14 12.06
    -5 4 14 10.58
    5 4 -14 10.98
    -5 -4 14 11.43
    -5 4 14 11.23
    5 -4 -14 12.05
    5 4 -14 13.43
    -5 -4 14 9.57
    5 -4 -14 13.6
    5 4 -13 58.57
    5 4 -13 62.22
    -5 -4 13 57.75
    -5 -4 13 60.19
    5 -4 -13 60.36
    -5 -4 13 49.46
    -5 4 13 61.66
    5 -4 -13 61.94
    -5 4 13 53.49
    5 4 -13 64.72
    5 4 -12 27.9
    5 4 -12 26.9
    -5 -4 12 26.83
    5 -4 -12 24.93
    -5 -4 12 19.53
    -5 -4 12 25.74
    -5 4 12 27.05
    5 4 -12 30.56
    5 -4 -12 28.24
    -5 4 12 29.42
    5 -4 -11 12.52
    -5 4 11 11.39
    5 4 -11 12.54
    5 4 -11 10.24
    -5 -4 11 11.62
    5 -4 -11 11.69
    -5 4 11 10.97
    5 4 -11 10.89
    -5 -4 11 11.3
    -5 -4 10 26.28
    5 4 -10 25.73
    5 4 -10 25.28
    5 -4 -10 26.93
    -5 4 10 27.36
    5 -4 -10 26.59
    -5 4 10 25.39
    -5 -4 10 24.16
    5 4 -10 28.12
    -5 4 10 27.86
    -5 4 9 55.15
    -5 4 9 47.62
    -5 -4 9 51.86
    5 4 -9 52.08
    5 -4 -9 51.07
    -5 4 9 57.65
    5 -4 -9 51.34
    5 4 -9 49.4
    5 4 -9 54.06
    -5 -4 9 49.57
    5 4 -9 47.16
    5 4 -8 67.12
    5 4 -8 71.95
    -5 -4 8 62.48
    5 4 -8 68.33
    -5 4 8 68.53
    5 -4 -8 68.61
    5 -4 -8 70.59
    5 4 -8 64.4
    -5 4 8 65.28
    5 -4 -8 69.75
    -5 -4 8 64.93
    5 -4 -8 66.42
    -5 4 8 66.01
    5 4 -8 68.35
    -5 -4 8 67.2
    -5 4 8 71.9
    5 4 -7 61.45
    5 -4 -7 62.7
    5 -4 -7 63.91
    5 4 -7 62.34
    -5 -4 7 59.04
    -5 4 7 62.78
    -5 4 7 64.39
    -5 4 7 62.69
    5 4 -7 59.59
    5 -4 -7 62.5
    5 -4 -7 63.57
    5 -4 -7 62.07
    5 4 -7 60.38
    -5 -4 7 65.47
    5 4 -7 60.62
    -5 4 7 61.33
    5 4 -6 47.44
    5 -4 -6 51.55
    5 -4 -6 50.41
    5 4 -6 49.49
    5 -4 -6 34.62
    -5 4 6 46.75
    5 -4 -6 43.6
    5 4 -6 50.05
    5 -4 -6 48.54
    -5 -4 6 46.16
    5 -4 -6 50.45
    5 -4 -6 52.58
    -5 -4 6 48.22
    -5 4 6 50.73
    5 -4 -6 50.89
    5 4 -6 49.93
    5 -4 -6 46.16
    -5 4 6 49.7
    5 -4 -6 51.84
    -5 4 6 49
    5 4 -6 51.11
    5 -4 -5 170.4
    -5 4 5 167.49
    5 -4 -5 172.22
    5 -4 -5 176.17
    5 4 -5 165.35
    5 -4 -5 166.97
    5 4 -5 177.05
    5 -4 -5 181.26
    -5 -4 5 164.19
    5 -4 -5 169.82
    5 -4 -5 168.34
    5 4 -5 167.15
    5 -4 -5 171.52
    5 -4 -5 174.96
    5 4 -5 164.39
    5 4 -5 171.1
    -5 -4 5 169.78
    -5 4 5 166.87
    -5 -4 5 168.32
    -5 -4 4 118.76
    5 -4 -4 124.85
    -5 -4 4 126.77
    5 4 -4 116.09
    5 4 -4 118.76
    -5 -4 4 128.27
    5 -4 -4 131.65
    5 -4 -4 125.85
    5 -4 -4 126.43
    5 4 -4 118.37
    -5 -4 4 119.89
    -5 -4 4 122.05
    5 4 -4 125.34
    5 -4 -4 123.17
    5 -4 -4 125.19
    -5 4 4 121.77
    5 -4 -4 121.46
    5 -4 -4 120.36
    5 4 -4 120.58
    5 -4 -3 235.95
    5 -4 -3 234.08
    5 -4 -3 231.67
    -5 -4 3 238.94
    -5 -4 3 216.59
    5 -4 -3 234.69
    5 4 -3 229.35
    -5 -4 3 235.9
    -5 -4 3 214.67
    -5 -4 3 226.32
    5 4 -3 225.56
    5 -4 -3 226.49
    5 -4 -3 226.86
    -5 -4 3 221.71
    5 -4 -3 231.68
    5 4 -3 217.97
    -5 4 3 226.45
    -5 -4 3 217.17
    5 -4 -3 237.41
    -5 -4 2 89.38
    5 4 -2 83.48
    5 -4 -2 84.56
    -5 -4 2 89.57
    -5 -4 2 96
    5 -4 -2 87
    -5 -4 2 84.77
    5 -4 -2 93.76
    -5 -4 2 84.5
    5 -4 -2 90.21
    5 -4 -2 93.64
    -5 -4 2 87.19
    5 -4 -2 89.74
    5 4 -2 80.62
    5 -4 -2 87.31
    -5 4 2 91.48
    5 4 -2 92.52
    5 4 -2 87.81
    5 -4 -2 94.24
    5 4 -1 5.19
    -5 -4 1 7.24
    5 -4 -1 6.62
    -5 -4 1 7.97
    5 -4 -1 6.04
    5 -4 -1 7.15
    -5 -4 1 6.18
    5 -4 -1 5.75
    5 -4 -1 5.1
    -5 -4 1 5.77
    -5 -4 1 6.3
    5 4 -1 5
    5 -4 -1 6.57
    5 4 -1 5.82
    5 -4 -1 7.5
    5 -4 -1 6.25
    -5 4 1 5.77
    5 4 -1 6.42
    5 4 0 76.85
    -5 -4 0 75
    5 4 0 75.74
    5 -4 0 74.75
    5 -4 0 77.05
    -5 -4 0 69.79
    -5 -4 0 80.81
    5 -4 0 79.35
    5 -4 0 79.3
    5 4 0 71.22
    -5 -4 0 73.55
    5 -4 0 77.43
    5 -4 0 81.94
    5 -4 0 77.03
    -5 -4 0 77.79
    5 4 0 81.05
    -5 4 0 77.07
    5 -4 0 73.95
    -5 -4 -1 68.51
    -5 -4 -1 69.17
    -5 4 -1 71.85
    5 -4 1 68.66
    5 -4 1 71.48
    5 -4 1 66.51
    -5 -4 -1 68.95
    5 4 1 68.77
    5 -4 1 72.8
    5 4 1 64.71
    -5 -4 -1 74.53
    5 4 1 66.83
    5 4 1 64.97
    -5 -4 -1 68.43
    5 -4 1 67.59
    5 -4 1 70.74
    5 -4 1 71.23
    5 -4 2 130.34
    -5 -4 -2 131.26
    5 4 2 121.67
    5 4 2 124.33
    -5 4 -2 130.88
    -5 -4 -2 138.24
    5 4 2 132.56
    5 4 2 121.79
    -5 -4 -2 128.45
    5 -4 2 136.73
    5 4 2 132.04
    5 -4 2 132.37
    5 -4 2 125.83
    -5 -4 -2 127.82
    -5 -4 -2 126.16
    5 -4 2 126.99
    5 4 2 115.28
    -5 4 -3 150.75
    5 -4 3 150.21
    5 -4 3 150.19
    -5 -4 -3 147.47
    5 4 3 144.6
    5 4 3 143.37
    5 4 3 154.88
    -5 -4 -3 155.86
    -5 -4 -3 153.44
    5 4 3 141.72
    5 -4 3 156.43
    5 -4 3 143.34
    -5 -4 -3 140.61
    5 -4 3 148.7
    5 4 3 140.16
    5 -4 3 160.3
    -5 -4 -4 33.7
    -5 4 -4 33.61
    5 -4 4 32.68
    -5 -4 -4 33.21
    5 -4 4 33.04
    5 4 4 31.97
    5 4 4 35.1
    5 -4 4 30.81
    5 4 4 29.71
    5 -4 4 33.86
    -5 -4 -4 35.18
    5 4 4 31.25
    5 -4 4 32.3
    5 4 4 31.49
    5 -4 4 30.28
    5 -4 5 2.3
    -5 -4 -5 1.01
    -5 4 -5 1.31
    -5 -4 -5 2.3
    5 -4 5 0.81
    5 -4 5 2.06
    5 -4 5 1.52
    5 4 5 0.31
    5 -4 5 2.74
    -5 -4 -5 0.74
    5 4 5 3.1
    5 -4 5 1.76
    5 4 5 1.59
    5 -4 6 50.93
    -5 -4 -6 56.53
    5 -4 6 52.35
    -5 -4 -6 53.79
    5 4 6 51.32
    5 4 6 49.26
    5 -4 6 56.6
    5 4 6 49.78
    -5 -4 -6 52.22
    5 -4 6 48.35
    -5 4 -6 52.99
    5 -4 6 48.73
    5 -4 6 56.97
    -5 -4 -7 45.79
    5 -4 7 50.8
    -5 -4 -7 49.07
    5 -4 7 45.65
    5 -4 7 47.59
    -5 -4 -7 50.37
    5 4 7 44.44
    5 4 7 46.49
    5 -4 7 38.95
    -5 4 -7 49.93
    5 -4 7 51.75
    -5 4 -8 50.89
    5 -4 8 47.37
    5 4 8 44.11
    5 -4 8 44.55
    -5 -4 -8 45.92
    -5 -4 -8 45.67
    -5 -4 -8 45.32
    5 4 8 42.81
    -5 -4 -9 21.59
    5 -4 9 20.85
    -5 4 -9 23.45
    5 4 9 23.3
    -5 -4 -9 20.4
    5 -4 9 19.04
    -5 -4 -9 22.54
    5 -4 10 44.45
    -5 4 -10 50.36
    -5 -4 -10 49.41
    5 4 10 51.55
    5 -4 10 46.64
    -5 -4 -10 46.28
    -5 -4 -10 41.51
    -5 -4 -10 46.8
    -5 -4 -11 76.53
    -5 4 -11 84.09
    -5 -4 -11 76.26
    5 4 11 77.31
    5 -4 11 72.44
    -5 -4 -11 82.4
    5 -4 11 78.26
    -5 -4 -12 23.09
    5 4 12 22.07
    -5 -4 -12 21.89
    5 -4 12 17.61
    5 -4 12 19.9
    -5 -4 -12 18.43
    -5 4 -12 24.45
    -5 -4 -13 50.55
    5 -4 13 45.94
    5 4 13 45.2
    5 -4 13 48.02
    -5 4 -13 52.78
    -5 -4 -13 49.94
    -5 -4 -13 48.95
    5 4 14 27.54
    -5 -4 -14 20.19
    -5 4 -14 24.76
    -5 -4 -14 25.95
    5 4 14 25.64
    5 -4 14 22.53
    5 -4 14 21.3
    -5 -4 -14 24.65
    -5 -4 -15 28.37
    -5 4 -15 37.38
    -5 -4 -15 25.8
    5 4 15 29.22
    5 -4 15 26.46
    -5 -4 -15 36.89
    5 -4 15 29.34
    -5 -4 -16 9.59
    -5 4 -16 8.5
    -5 -4 -16 9.24
    5 -4 16 11.74
    5 -4 16 5.37
    5 4 16 8.35
    -5 -4 -16 11.51
    5 4 17 0.16
    -5 -4 -17 2.65
    5 -4 17 1.04
    5 4 18 3.82
    -5 -4 -18 1.49
    -5 -5 20 9.61
    -5 5 20 10.63
    5 5 -19 5.19
    5 -5 -19 5.38
    -5 5 19 1.67
    5 -5 -19 4.78
    -5 5 18 1.11
    5 5 -18 2.06
    -5 -5 18 1.8
    5 -5 -18 2.81
    5 5 -18 0.54
    5 -5 -18 0.27
    5 -5 -18 0.93
    -5 5 17 17.38
    5 5 -17 17.94
    5 -5 -17 20.8
    -5 -5 17 18.9
    5 -5 -17 19.49
    5 -5 -17 19.25
    5 5 -17 20.23
    5 5 -16 28.99
    5 -5 -16 24.16
    -5 -5 16 26.28
    -5 5 16 25.37
    5 5 -16 27.74
    5 -5 -16 29.92
    5 -5 -16 26.89
    -5 5 15 109.59
    -5 -5 15 110.45
    5 -5 -15 106.18
    5 5 -15 107.32
    5 -5 -15 108.83
    5 5 -15 110.42
    5 5 -14 38.57
    -5 5 14 37.61
    5 -5 -14 38.64
    5 5 -14 36.49
    5 -5 -14 38.95
    -5 -5 14 36.95
    -5 5 13 2.16
    5 5 -13 4.33
    -5 -5 13 3.17
    5 -5 -13 3.45
    -5 5 13 3.63
    5 -5 -13 3.25
    -5 -5 13 2.85
    5 5 -13 1.96
    5 5 -12 43.81
    -5 -5 12 38.59
    5 -5 -12 44.33
    5 5 -12 43.79
    5 5 -12 40.62
    5 -5 -12 44.48
    -5 5 12 45.9
    -5 5 12 44.06
    -5 -5 12 39
    5 5 -11 44.05
    -5 -5 11 42.08
    5 -5 -11 42.4
    -5 -5 11 40.46
    5 5 -11 40.37
    5 -5 -11 45.08
    -5 5 11 38.47
    5 5 -11 43.16
    -5 5 11 45.84
    -5 -5 10 118.32
    5 -5 -10 123.75
    5 5 -10 128
    5 5 -10 127.94
    5 -5 -10 128.4
    -5 5 10 118.19
    5 5 -10 130.31
    -5 -5 10 124.21
    -5 5 10 123.16
    5 -5 -10 108.02
    -5 5 10 128.78
    5 5 -9 69.38
    5 5 -9 69.65
    -5 -5 9 68.87
    5 -5 -9 70.47
    5 -5 -9 74.35
    5 5 -9 74.15
    5 5 -9 75.52
    -5 5 9 73.42
    -5 -5 9 65.96
    -5 5 9 72.87
    -5 5 9 74.56
    5 -5 -9 68.79
    5 -5 -8 64.32
    5 5 -8 65.9
    5 5 -8 68.16
    -5 -5 8 64.18
    -5 5 8 66.13
    5 -5 -8 67.39
    5 -5 -8 67.29
    5 5 -8 61.47
    5 -5 -8 69.28
    -5 5 8 65.29
    5 5 -8 65.52
    -5 5 8 66.62
    -5 5 7 7.48
    5 5 -7 6.71
    5 5 -7 4.63
    5 -5 -7 6.47
    -5 -5 7 6.13
    5 5 -7 6.75
    5 -5 -7 6.67
    5 -5 -7 6.68
    -5 5 7 3.95
    5 -5 -7 5.65
    -5 5 7 5.81
    5 5 -7 5.76
    5 5 -6 157.48
    5 5 -6 161.06
    -5 -5 6 156.24
    5 -5 -6 158.71
    5 -5 -6 160.53
    5 5 -6 152.74
    5 -5 -6 161.05
    5 5 -6 152
    -5 5 6 152.11
    5 -5 -6 160.94
    5 5 -6 154.27
    -5 5 6 155.76
    -5 5 6 162.72
    -5 -5 6 159.39
    5 5 -5 60.01
    5 5 -5 59.68
    5 -5 -5 64.91
    5 -5 -5 64
    5 5 -5 63.19
    5 5 -5 61.94
    -5 -5 5 60.12
    -5 -5 5 68.87
    5 -5 -5 59.2
    5 -5 -5 67.86
    -5 5 5 62.35
    5 5 -5 61.18
    -5 -5 5 65.42
    -5 -5 4 15.47
    5 -5 -4 15.46
    5 5 -4 13.67
    5 -5 -4 14.55
    -5 -5 4 13.02
    5 -5 -4 13.47
    5 5 -4 14.39
    -5 -5 4 12.74
    -5 -5 4 13.44
    5 5 -4 13.65
    5 -5 -4 13.78
    5 -5 -4 14.87
    -5 5 4 13.39
    -5 -5 4 11.21
    -5 -5 4 12.04
    5 5 -4 11.78
    5 5 -4 13.38
    5 5 -3 31.98
    -5 -5 3 35.79
    -5 -5 3 33.72
    5 -5 -3 36.88
    5 5 -3 37.49
    5 5 -3 36.71
    -5 -5 3 34.78
    -5 -5 3 33.36
    5 -5 -3 35.6
    5 5 -3 37.86
    -5 -5 3 39.99
    5 -5 -3 35.33
    5 -5 -3 33.11
    -5 5 3 35.05
    5 -5 -3 36.26
    -5 -5 2 35.09
    -5 -5 2 36.49
    5 -5 -2 37.36
    5 5 -2 36.65
    5 -5 -2 37.61
    -5 -5 2 35.8
    5 -5 -2 36.24
    -5 -5 2 34.64
    5 -5 -2 37.33
    5 -5 -2 38.83
    5 -5 -2 40.2
    5 5 -2 35.65
    -5 5 2 36.6
    5 5 -1 42.38
    -5 -5 1 40.89
    5 -5 -1 37.62
    -5 -5 1 37.04
    5 -5 -1 36.41
    5 5 -1 34.47
    5 -5 -1 36.24
    -5 -5 1 39.37
    -5 5 1 37.25
    5 5 -1 33.51
    5 -5 -1 36.25
    5 -5 -1 36.23
    -5 -5 1 37.26
    5 -5 -1 38.41
    5 5 0 83.76
    5 -5 0 84.97
    -5 -5 0 91.3
    5 -5 0 90.11
    -5 -5 0 91.26
    5 -5 0 87.71
    5 5 0 88.48
    -5 -5 0 85.51
    5 -5 0 91.34
    5 -5 0 95.96
    -5 -5 0 86.19
    5 5 0 80.06
    -5 5 0 88.82
    5 -5 0 85.48
    5 -5 0 86.22
    5 5 1 33.53
    -5 -5 -1 28
    -5 5 -1 32.1
    5 -5 1 34.03
    5 -5 1 31.67
    5 -5 1 31.47
    5 5 1 29.34
    -5 -5 -1 30.29
    5 5 1 28.24
    5 -5 1 30.47
    -5 -5 -1 35.25
    5 -5 1 32.49
    5 -5 1 32.33
    5 -5 2 2.02
    -5 5 -2 2.7
    5 -5 2 1.05
    -5 -5 -2 1.49
    5 -5 2 1.61
    -5 -5 -2 2.36
    -5 -5 -2 1.5
    5 5 2 2.87
    5 5 2 0.38
    5 -5 2 1.27
    5 5 2 1.3
    5 -5 2 1.96
    5 5 3 26.45
    -5 -5 -3 23.38
    -5 5 -3 27.33
    -5 -5 -3 24.47
    5 -5 3 24
    5 5 3 24.21
    5 5 3 21.7
    5 -5 3 23.07
    -5 -5 -3 25.93
    5 -5 3 27.57
    5 -5 3 24.41
    5 5 3 24.4
    5 -5 3 25.24
    5 -5 3 24.99
    -5 -5 -4 2.98
    5 5 4 2.97
    5 -5 4 1.98
    -5 -5 -4 1.87
    5 -5 4 2.32
    5 5 4 3.07
    5 5 4 2.27
    -5 -5 -4 2.74
    5 5 4 2.7
    5 -5 4 2.49
    5 5 4 2.19
    -5 5 -4 4.72
    5 -5 4 2.92
    5 5 5 13.48
    5 5 5 12.89
    -5 -5 -5 12.93
    -5 5 -5 14.46
    5 -5 5 13.24
    5 -5 5 14.71
    -5 -5 -5 12.64
    5 -5 5 12.32
    5 5 5 14.11
    -5 -5 -5 14
    5 -5 5 13.82
    5 -5 5 14.51
    5 5 5 12.91
    5 5 6 3.45
    -5 -5 -6 3.73
    -5 5 -6 4.45
    5 -5 6 3.09
    -5 -5 -6 4.66
    5 -5 6 4.26
    5 5 6 3.4
    5 -5 6 4.12
    5 5 6 3.35
    -5 -5 -6 1.87
    5 -5 6 3.87
    5 -5 6 4.28
    5 5 6 2.63
    5 5 7 11.42
    5 5 7 12.3
    -5 -5 -7 10.39
    -5 5 -7 12.92
    5 -5 7 11.97
    5 -5 7 13.92
    -5 -5 -7 12.72
    -5 -5 -7 11.36
    5 5 7 10.9
    5 -5 7 12.52
    5 5 8 0.42
    -5 -5 -8 0.57
    -5 5 -8 0.64
    5 5 8 0.99
    -5 -5 -8 0.41
    5 -5 8 1.37
    5 -5 8 1.1
    -5 -5 -8 3.24
    5 5 8 2.02
    5 5 8 0.73
    -5 5 -9 10.95
    5 5 9 10.75
    5 5 9 13.33
    -5 -5 -9 10.81
    -5 -5 -9 11.61
    5 -5 9 11.53
    5 -5 9 12.51
    -5 -5 -9 11.79
    5 5 9 11.22
    5 5 10 23.85
    -5 -5 -10 26.43
    5 -5 10 21.49
    -5 -5 -10 23.99
    5 5 10 27.22
    5 -5 10 25.88
    -5 5 -10 26.32
    -5 -5 -10 28.77
    5 5 11 76.22
    -5 -5 -11 70.38
    5 -5 11 70.74
    -5 5 -11 87.03
    5 -5 11 67.58
    -5 -5 -11 73.43
    -5 -5 -11 83.64
    -5 -5 -12 13.16
    5 5 12 13.29
    -5 5 -12 15.31
    -5 -5 -12 12.17
    5 -5 12 12.9
    5 -5 12 10.51
    -5 -5 -12 16.22
    5 5 13 31.83
    -5 -5 -13 31.4
    5 -5 13 29.37
    -5 5 -13 35.66
    -5 -5 -13 30.16
    -5 -5 -13 36.56
    5 -5 13 32.68
    5 5 14 29.44
    5 -5 14 29.37
    -5 -5 -14 30.59
    -5 5 -14 34.86
    -5 -5 -14 29.36
    5 -5 14 29.32
    -5 -5 -14 30.57
    5 5 15 36.52
    -5 -5 -15 36.92
    -5 -5 -15 41.05
    5 -5 15 37.73
    -5 -5 -16 18.37
    5 5 16 15.9
    -5 6 19 10.8
    -5 6 18 7.32
    -5 6 17 2.44
    5 6 -17 2.81
    5 -6 -17 2.85
    5 6 -16 12.97
    5 6 -16 10.46
    -5 -6 16 11.15
    5 -6 -16 9.81
    5 -6 -16 12.27
    -5 6 16 9.57
    5 -6 -16 11.1
    5 6 -15 34.31
    5 -6 -15 27.51
    -5 -6 15 28.63
    5 -6 -15 32.84
    5 6 -15 30.87
    -5 6 15 30.24
    5 -6 -15 35.43
    5 6 -14 57.45
    -5 -6 14 51.45
    5 -6 -14 55.29
    5 -6 -14 62.9
    5 6 -14 52.9
    5 -6 -14 52.9
    -5 6 14 54.55
    -5 6 13 9.88
    5 6 -13 8.59
    -5 -6 13 8.33
    5 6 -13 7.95
    5 -6 -13 9.28
    5 -6 -13 10.62
    5 -6 -13 8.55
    -5 -6 12 27.55
    5 -6 -12 26.35
    5 6 -12 25.78
    5 6 -12 25.9
    5 -6 -12 29.29
    5 -6 -12 27.72
    -5 -6 12 25.93
    -5 6 12 26.37
    -5 6 11 4.5
    5 6 -11 3.31
    5 6 -11 1.89
    -5 -6 11 3.43
    5 -6 -11 3.53
    5 -6 -11 3.46
    -5 -6 11 2.64
    -5 6 10 18.28
    5 6 -10 17.77
    -5 -6 10 18.99
    -5 -6 10 15.39
    5 -6 -10 18.13
    5 -6 -10 20.46
    5 6 -10 20.55
    5 -6 -9 14.92
    -5 6 9 19.08
    5 6 -9 15.41
    -5 -6 9 15.64
    5 6 -9 17.6
    5 6 -9 17.22
    5 -6 -9 17.99
    5 -6 -9 19.78
    5 -6 -8 32.34
    5 6 -8 34.33
    -5 -6 8 30.98
    5 -6 -8 32.96
    5 -6 -8 38.97
    5 -6 -8 34.69
    5 6 -8 33.34
    5 6 -8 36.16
    -5 6 8 32.25
    5 6 -7 8.27
    5 6 -7 10.23
    5 -6 -7 8.85
    -5 -6 7 8.91
    5 -6 -7 8.55
    5 -6 -7 9.09
    5 6 -7 7.04
    5 -6 -7 7.86
    -5 6 7 9.78
    -5 -6 7 8.2
    5 6 -6 29.01
    5 -6 -6 28.33
    5 6 -6 28.57
    -5 -6 6 26.58
    -5 -6 6 26.55
    5 -6 -6 28.44
    5 -6 -6 27.83
    5 -6 -6 27.42
    -5 -6 6 30.09
    5 6 -6 26.41
    5 -6 -5 17.28
    5 6 -5 17.29
    5 -6 -5 16.61
    -5 -6 5 19.33
    5 -6 -5 18.25
    5 -6 -5 18.51
    -5 -6 5 18.33
    -5 -6 5 17.07
    5 6 -5 18.54
    5 6 -5 16.66
    -5 -6 4 42.97
    5 -6 -4 46.06
    -5 -6 4 36.84
    5 6 -4 42.86
    5 6 -4 43.83
    5 6 -4 38.81
    -5 -6 4 41.28
    -5 -6 4 46.51
    5 -6 -4 42.95
    5 -6 -4 45.35
    -5 -6 4 33.48
    5 -6 -4 43.69
    5 6 -3 2.59
    5 6 -3 2.92
    -5 -6 3 4.49
    -5 -6 3 2.46
    5 6 -3 2.35
    5 -6 -3 2.42
    5 -6 -3 2.34
    -5 -6 3 3.41
    -5 -6 3 3.56
    5 -6 -3 2.81
    5 -6 -3 2.31
    5 6 -2 68.02
    -5 -6 2 66.88
    5 -6 -2 64.88
    -5 -6 2 65.83
    5 6 -2 67.69
    5 -6 -2 64.61
    5 6 -2 63.28
    -5 -6 2 70.7
    5 -6 -2 65.46
    5 -6 -2 70.2
    5 6 -1 100.51
    5 -6 -1 100.09
    5 6 -1 98.64
    -5 -6 1 96.84
    -5 -6 1 96.89
    5 6 -1 94.68
    5 -6 -1 106.8
    -5 -6 1 109.15
    5 -6 -1 101.33
    5 -6 -1 99.82
    -5 -6 0 103.72
    5 -6 0 99.91
    5 6 0 98.35
    -5 -6 0 99.24
    5 -6 0 95.72
    5 -6 0 111.94
    -5 -6 0 109.65
    5 6 0 100.59
    5 -6 0 103.75
    5 6 1 11.78
    -5 -6 -1 13.44
    -5 -6 -1 11.07
    5 -6 1 10.69
    5 -6 1 11.21
    5 -6 1 12.39
    -5 -6 -1 10.99
    5 6 1 10.32
    5 -6 1 11.75
    5 -6 1 9.96
    5 6 1 11.77
    5 -6 1 11.12
    5 6 2 92.55
    -5 6 -2 100.53
    5 -6 2 98.93
    -5 -6 -2 90.84
    5 -6 2 91.41
    -5 -6 -2 94.11
    5 -6 2 107.59
    -5 -6 -2 101.17
    5 6 2 79.51
    5 -6 2 97.71
    5 -6 2 86.8
    5 6 2 94.99
    5 -6 2 97.33
    5 -6 2 96.64
    5 -6 3 0.95
    -5 -6 -3 1.22
    5 6 3 2.12
    5 -6 3 0.45
    -5 6 -3 1.5
    5 6 3 0.8
    -5 -6 -3 1.89
    5 6 3 1.41
    -5 -6 -3 0.44
    5 6 3 1.19
    5 -6 3 1.21
    5 -6 3 0.51
    5 -6 3 1.61
    5 -6 3 0.6
    5 6 4 3.57
    5 6 4 3.05
    -5 6 -4 2.39
    -5 -6 -4 2.35
    5 -6 4 3.32
    -5 -6 -4 3.45
    5 6 4 3.9
    5 -6 4 3.81
    -5 -6 -4 2.95
    5 -6 4 1.85
    5 -6 4 2.79
    5 -6 4 2.77
    -5 -6 -5 15.21
    -5 -6 -5 14.85
    5 6 5 15.02
    5 -6 5 13.99
    5 -6 5 15.87
    -5 -6 -5 15.08
    5 6 5 13.88
    5 -6 5 14.63
    -5 6 -5 15.45
    5 6 6 33.37
    -5 -6 -6 27.76
    -5 6 -6 31.89
    5 -6 6 29.61
    -5 -6 -6 31.13
    5 -6 6 29.89
    5 6 6 28.93
    -5 -6 -6 33.2
    5 -6 6 31.15
    -5 -6 -7 6.76
    -5 6 -7 8.26
    5 -6 7 5.23
    5 -6 7 6.88
    5 6 7 6.94
    -5 -6 -7 6.05
    -5 -6 -7 4.23
    5 6 7 6.6
    -5 6 -8 9.91
    -5 -6 -8 9.2
    5 -6 8 10.61
    5 -6 8 9.07
    5 6 8 7.26
    -5 -6 -8 11.65
    -5 -6 -8 11.38
    5 6 8 12.65
    5 6 9 9.77
    -5 6 -9 10.6
    -5 -6 -9 10.34
    5 -6 9 8.78
    5 -6 9 9.67
    -5 -6 -9 11.73
    -5 -6 -9 9.35
    5 6 10 7.82
    -5 -6 -10 5.91
    -5 6 -10 7.26
    -5 -6 -10 7.55
    5 -6 10 3.38
    5 -6 10 6.85
    -5 -6 -10 6.94
    5 6 11 16.29
    -5 -6 -11 15.92
    -5 6 -11 17.55
    -5 -6 -11 13.82
    5 -6 11 16.63
    5 -6 11 13.67
    -5 -6 -11 17.76
    -5 -6 -12 2.6
    -5 -6 -12 2.95
    5 -6 12 3.01
    5 -6 12 0.88
    -5 6 -12 2.52
    -5 -6 -12 -0.84
    5 6 12 4.48
    -5 -6 -13 3.02
    5 -6 13 5.91
    5 7 -15 20.18
    5 -7 -15 22.62
    5 7 -14 35.42
    -5 -7 14 37.18
    5 7 -14 40.87
    5 -7 -14 42.08
    -5 7 14 37.95
    5 7 -13 30.69
    5 7 -13 30.73
    5 -7 -13 24.14
    -5 -7 13 25.44
    5 -7 -13 29.03
    -5 7 13 25.32
    -5 7 12 1.47
    5 -7 -12 0.99
    5 7 -12 3.29
    -5 -7 12 0.86
    5 -7 -12 2.36
    5 7 -12 0.14
    5 -7 -12 0.24
    -5 7 11 8.75
    5 7 -11 9.72
    5 7 -11 6.38
    -5 -7 11 8.81
    5 -7 -11 8.02
    5 -7 -11 8.3
    5 -7 -11 8.12
    5 7 -10 44.4
    5 7 -10 43.01
    -5 -7 10 39.02
    5 -7 -10 40.21
    -5 -7 10 31.02
    5 -7 -10 46.21
    5 -7 -10 39.78
    -5 7 10 41.34
    5 7 -9 63.56
    5 7 -9 62.88
    -5 -7 9 61.52
    5 -7 -9 65.22
    -5 -7 9 76.47
    5 -7 -9 73.13
    5 -7 -9 67.65
    -5 7 9 71.94
    5 7 -8 8.49
    5 -7 -8 7.46
    5 7 -8 9.55
    -5 -7 8 10.12
    -5 -7 8 11.24
    5 -7 -8 9
    5 -7 -8 10.57
    5 7 -8 7.57
    5 7 -7 41.07
    5 7 -7 46.09
    -5 -7 7 45.03
    5 -7 -7 48.75
    -5 -7 7 51.63
    5 -7 -7 53.11
    5 -7 -7 44.13
    5 -7 -7 46.51
    5 -7 -7 44.6
    5 7 -7 44.82
    -5 -7 7 45.01
    5 7 -6 7.76
    -5 -7 6 13.29
    5 7 -6 10.73
    5 -7 -6 10.88
    -5 -7 6 11.12
    -5 -7 6 11.47
    5 -7 -6 10.91
    5 -7 -6 13.35
    5 -7 -6 15.35
    5 -7 -6 12.74
    5 7 -5 1.98
    5 7 -5 4.05
    5 -7 -5 2.09
    -5 -7 5 1.87
    5 -7 -5 3.84
    -5 -7 5 4.99
    5 -7 -5 3.88
    5 -7 -5 4
    5 -7 -5 3.93
    -5 -7 5 3.09
    5 7 -4 5.05
    -5 -7 4 5.37
    5 -7 -4 4.78
    5 7 -4 5.19
    -5 -7 4 2.98
    -5 -7 4 5.6
    5 -7 -4 5.54
    5 -7 -4 5.67
    5 -7 -4 4.58
    5 -7 -4 5.18
    5 7 -3 6.26
    -5 -7 3 7.98
    5 -7 -3 6.36
    -5 -7 3 8.05
    5 -7 -3 7.3
    5 7 -3 9.41
    5 -7 -3 7.84
    5 -7 -3 8.39
    5 -7 -3 7.82
    5 7 -2 5.3
    -5 -7 2 5.32
    5 -7 -2 4.64
    -5 -7 2 5.79
    5 -7 -2 5.44
    5 -7 -2 4.99
    5 7 -2 3.99
    5 -7 -2 3.61
    5 -7 -2 5
    5 7 -1 14.51
    5 7 -1 13.23
    5 -7 -1 10.55
    5 -7 -1 13.41
    -5 -7 1 10.4
    5 -7 -1 14.37
    -5 -7 1 11.96
    5 -7 -1 11.29
    -5 -7 0 0.22
    -5 -7 0 0.53
    5 7 0 0.7
    5 7 0 -0.75
    5 -7 0 -0.13
    -5 -7 0 1.53
    5 -7 0 -0.35
    5 -7 0 -0.1
    5 7 1 28.49
    -5 -7 -1 26.02
    5 -7 1 24.45
    5 7 1 27.25
    -5 -7 -1 23.14
    5 -7 1 23.7
    5 -7 1 31.14
    -5 -7 -1 28.11
    5 -7 1 28.92
    5 -7 1 25
    5 7 2 3.45
    -5 -7 -2 2.78
    5 -7 2 1.34
    5 -7 2 0.52
    -5 -7 -2 1.7
    5 -7 2 2.43
    5 -7 2 3.26
    5 -7 2 3.04
    5 7 2 0.58
    -5 -7 -2 1.55
    5 7 3 4.37
    -5 7 -3 4.71
    -5 -7 -3 2.21
    5 7 3 0.37
    -5 -7 -3 1.97
    5 -7 3 2.01
    5 -7 3 4.08
    5 -7 3 3.95
    -5 -7 -3 2.45
    5 -7 3 3.43
    5 -7 3 1.26
    -5 -7 -4 3.9
    -5 7 -4 8.35
    -5 -7 -4 5.54
    5 7 4 2.97
    5 -7 4 4.78
    5 -7 4 5.94
    5 7 4 6.97
    5 -7 4 3.13
    5 -7 4 6.14
    -5 -7 -4 6.79
    5 -7 4 5.41
    5 7 5 19.01
    -5 -7 -5 19.21
    -5 7 -5 21.74
    -5 -7 -5 18.45
    5 -7 5 17.53
    5 -7 5 21.13
    5 -7 5 19.42
    -5 -7 -5 22.29
    5 7 5 20.48
    5 -7 5 19.75
    5 -7 6 5.02
    -5 -7 -6 7.91
    -5 -7 -6 4.73
    5 -7 6 5.57
    5 7 6 6.17
    -5 -7 -6 6.37
    5 7 6 4.47
    -5 7 -6 4.57
    -5 -7 -7 6.02
    -5 7 -7 6.57
    -5 -7 -7 4.57
    5 -7 7 4.17
    5 7 7 2.99
    5 -7 7 2.66
    5 7 7 4.51
    -5 -7 -7 5.88
    5 7 8 40.68
    -5 -7 -8 48.96
    -5 7 -8 53.94
    5 -7 8 43.84
    -5 -7 -8 44.92
    5 -7 8 42.12
    -5 -7 -8 51.06
    5 7 9 25.85
    -5 -7 -9 26.57
    -5 7 -9 32.03
    5 -7 9 24.43
    -5 -7 -9 22.42
    5 -7 9 23.77
    -5 -7 -9 34.15
    -5 -7 -10 0.52
    5 -7 10 1.93
    -5 -7 -11 12.49
    5 -7 11 13.83
    5 8 -13 5.69
    5 8 -12 -0.29
    -5 -8 12 0.51
    5 8 -11 3.98
    -5 -8 11 6.46
    5 -8 -11 4.01
    5 8 -10 -0.94
    -5 -8 10 -0.42
    5 -8 -10 1.11
    5 -8 -10 0.31
    5 8 -9 11.68
    5 8 -9 7.89
    5 -8 -9 7.39
    5 -8 -9 10.84
    5 -8 -8 16.72
    5 8 -8 16.16
    5 -8 -8 18.48
    5 -8 -8 19.01
    5 8 -7 8.23
    -5 -8 7 10.78
    5 -8 -7 10.37
    5 8 -7 9.77
    5 -8 -7 11.76
    5 -8 -7 8.78
    5 8 -6 4.6
    -5 -8 6 4.05
    5 -8 -6 1.1
    -5 -8 6 6.61
    5 -8 -6 5.32
    5 -8 -6 3.52
    5 8 -6 6.29
    5 -8 -6 4.88
    -5 -8 5 19.37
    5 -8 -5 22.03
    5 -8 -5 26.07
    -5 -8 5 28.49
    5 -8 -5 28.15
    5 8 -5 24.6
    5 -8 -5 31.26
    5 -8 -5 23.62
    5 8 -5 19.68
    5 8 -4 0.66
    -5 -8 4 1.11
    5 8 -4 0.99
    5 -8 -4 -0.14
    -5 -8 4 3.73
    5 -8 -4 1.96
    5 -8 -4 0.99
    5 -8 -4 1.03
    5 -8 -4 0.3
    5 8 -3 2.51
    5 8 -3 0.17
    5 -8 -3 1.25
    5 -8 -3 2.74
    -5 -8 3 3.99
    5 -8 -3 1.46
    5 -8 -3 2.86
    5 -8 -3 1.49
    -5 -8 3 3.95
    -5 -8 2 53.78
    5 -8 -2 52.42
    5 -8 -2 59.77
    -5 -8 2 65.48
    5 -8 -2 62.35
    5 -8 -2 56.19
    5 -8 -2 63.48
    5 8 -2 58.2
    5 8 -2 59.42
    -5 -8 1 87.84
    5 8 -1 90.39
    5 -8 -1 88.65
    5 -8 -1 92.27
    5 -8 -1 101.14
    5 -8 -1 97.02
    -5 -8 1 100.08
    5 -8 -1 87.38
    5 8 -1 83.39
    -5 -8 0 108.77
    5 8 0 117.83
    5 8 0 113.28
    5 -8 0 127.02
    5 -8 0 122.55
    5 -8 0 113.1
    5 -8 0 115.19
    5 8 1 20.01
    5 -8 1 12.23
    -5 -8 -1 17.72
    5 -8 1 19.84
    -5 -8 -1 22.75
    5 -8 1 15.53
    5 -8 1 16.28
    5 8 1 16.02
    5 8 2 10.23
    -5 -8 -2 10.01
    5 8 2 9.29
    5 -8 2 6.01
    5 -8 2 14.83
    -5 -8 -2 10.22
    5 -8 2 11.71
    -5 -8 -3 4.54
    5 -8 3 0.57
    5 8 3 4.84
    5 -8 3 3.2
    -5 -8 -3 6.55
    5 8 3 4.39
    -5 -8 -4 1.08
    5 -8 4 3.34
    5 -8 4 1.29
    5 -8 5 4.02
    5 -8 6 3.1
    5 -8 7 4.71
    5 -9 -6 2.41
    5 9 -5 2.33
    5 -9 -5 3.08
    -5 -9 4 0.02
    -5 -9 3 -3.57
    5 -9 -3 2
    5 -9 -2 -1.71
    5 -9 -2 3.08
    5 -9 -1 0.97
    5 -9 -1 1.3
    -6 0 24 0.74
    6 0 -24 3.26
    6 0 -22 13.3
    -6 0 22 10.31
    6 0 -22 16.36
    6 0 -20 35.97
    -6 0 20 34.84
    6 0 -20 44.01
    -6 0 20 37.65
    6 0 -18 72.97
    -6 0 18 77.05
    6 0 -18 81.4
    -6 0 18 76.48
    6 0 -16 88.27
    -6 0 16 91.58
    6 0 -16 93.92
    -6 0 16 93.12
    6 0 -16 87.48
    6 0 -14 327.63
    6 0 -14 295.68
    -6 0 14 309.12
    -6 0 14 326.72
    6 0 -14 310.51
    -6 0 14 295.16
    6 0 -14 304.15
    -6 0 14 302.24
    6 0 -12 84.06
    -6 0 12 81.76
    6 0 -12 79.94
    6 0 -12 84.46
    -6 0 12 78.45
    -6 0 12 79.4
    -6 0 12 82.66
    6 0 -12 86.21
    6 0 -10 39.13
    -6 0 10 36.72
    6 0 -10 36.44
    6 0 -10 37.76
    6 0 -10 35.99
    -6 0 10 37.76
    -6 0 10 34.1
    -6 0 10 38.97
    6 0 -8 420.85
    -6 0 8 417.85
    6 0 -8 406.18
    6 0 -8 401.59
    -6 0 8 382.26
    -6 0 8 417.72
    -6 0 8 417.19
    6 0 -8 402.8
    -6 0 8 419.95
    6 0 -8 401.01
    6 0 -6 798.09
    -6 0 6 739.77
    6 0 -6 770.5
    -6 0 6 772.96
    6 0 -6 727.39
    6 0 -6 734.29
    6 0 -6 767.02
    -6 0 6 775.24
    6 0 -4 613.44
    -6 0 4 619.8
    6 0 -2 3950.41
    -6 0 2 3964.58
    6 0 0 228.64
    -6 0 0 232.26
    -6 0 0 230.56
    6 0 0 236.28
    6 0 2 1668.85
    6 0 2 1645.55
    6 0 2 1635.44
    -6 0 -2 1612.67
    -6 0 -2 1648.48
    -6 0 -2 1613.37
    6 0 2 1652.57
    6 0 4 296.23
    -6 0 -4 302.7
    6 0 4 311.65
    6 0 4 295.91
    -6 0 -4 292.9
    6 0 4 295.46
    -6 0 -4 286.32
    -6 0 -4 294.23
    -6 0 -6 21.94
    6 0 6 24.19
    6 0 6 23.44
    -6 0 -6 23.93
    -6 0 -6 23.11
    6 0 6 22.81
    -6 0 -8 40.75
    -6 0 -8 39.95
    -6 0 -8 36.31
    6 0 8 36.03
    6 0 8 38.84
    6 0 8 39.99
    6 0 8 38.27
    -6 0 -8 40.8
    -6 0 -10 403.02
    6 0 10 398.33
    -6 0 -10 398.24
    -6 0 -10 408.06
    -6 0 -10 421.98
    6 0 10 396.94
    -6 0 -12 179.79
    6 0 12 176.49
    -6 0 -12 180.62
    -6 0 -12 181.26
    -6 0 -12 194.99
    -6 0 -14 10.58
    -6 0 -14 10.51
    6 0 14 10.68
    6 0 16 5.02
    -6 0 -16 5.36
    -6 0 -16 6.57
    6 0 18 15.89
    -6 0 -18 23.44
    6 1 -24 7
    6 -1 -24 7.38
    -6 1 24 4.96
    6 1 -23 3.41
    6 -1 -23 1.41
    -6 -1 23 4.38
    -6 1 23 1.48
    -6 1 22 11.67
    6 1 -22 11.7
    6 -1 -22 15.71
    -6 -1 22 12.43
    -6 1 22 10.52
    6 -1 -22 16.4
    6 1 -22 15.56
    6 1 -21 6.36
    6 -1 -21 4.83
    -6 -1 21 4.09
    -6 -1 21 5.31
    -6 1 21 6.29
    -6 1 21 5.56
    6 1 -21 6.61
    6 1 -20 13.32
    6 -1 -20 13.96
    -6 -1 20 13.44
    -6 1 20 11.65
    6 -1 -20 15.18
    6 1 -20 14.68
    -6 -1 20 10.4
    -6 1 20 12
    6 1 -19 -0.81
    6 -1 -19 1.03
    -6 -1 19 0.03
    -6 1 19 -0.57
    -6 1 19 0.08
    6 1 -19 0.13
    -6 -1 19 -0.3
    6 -1 -19 1.34
    6 1 -18 3.96
    -6 1 18 1.78
    6 -1 -18 2.55
    -6 -1 18 4.1
    -6 1 18 2.73
    -6 -1 18 2.59
    6 -1 -18 3.73
    6 1 -18 1.06
    -6 1 18 2.54
    6 1 -18 2.51
    -6 1 17 33.52
    6 -1 -17 39.79
    -6 -1 17 43.01
    -6 1 17 41.23
    6 1 -17 43
    6 -1 -17 44.34
    -6 -1 17 45.15
    -6 1 17 40.4
    6 1 -17 36.88
    6 1 -17 40.07
    6 -1 -16 207.93
    -6 -1 16 210.15
    -6 1 16 206.06
    6 1 -16 218.65
    -6 -1 16 202.89
    6 1 -16 200.41
    -6 -1 16 215.94
    6 -1 -16 211.77
    6 1 -16 211.73
    -6 1 16 208.84
    6 1 -15 67.77
    6 -1 -15 67.95
    -6 -1 15 66.45
    -6 1 15 67.23
    6 1 -15 72.71
    -6 -1 15 63.75
    6 -1 -15 66.34
    6 1 -15 64.39
    -6 1 15 65.1
    6 -1 -15 68.87
    -6 -1 15 69.71
    6 -1 -15 69.89
    6 1 -14 232.19
    -6 -1 14 237.29
    6 -1 -14 236.65
    -6 1 14 240.54
    -6 1 14 231.68
    6 1 -14 246.29
    -6 -1 14 222.11
    -6 1 14 261.36
    6 -1 -14 255.66
    6 -1 -14 245.07
    6 -1 -14 237.01
    6 1 -14 234.17
    -6 -1 14 235.14
    6 -1 -13 15.77
    -6 -1 13 14.77
    -6 1 13 12.37
    6 -1 -13 14.17
    -6 -1 13 13.94
    -6 -1 13 14.37
    -6 1 13 13.65
    -6 1 13 14.24
    -6 -1 13 13.26
    -6 1 13 12.76
    6 -1 -13 14.43
    6 -1 -13 13.54
    6 1 -13 12.08
    6 1 -13 12.9
    -6 1 12 23.65
    6 -1 -12 23.46
    6 1 -12 23.17
    -6 -1 12 24.18
    -6 1 12 23.56
    6 -1 -12 24.02
    6 1 -12 21.82
    -6 -1 12 22.77
    -6 1 12 23.64
    -6 1 12 25.58
    -6 -1 12 25.24
    -6 -1 12 24.19
    6 -1 -12 23.14
    6 -1 -12 23.24
    6 1 -12 22.84
    -6 1 12 25.68
    6 -1 -11 71.78
    6 1 -11 72.52
    6 -1 -11 71.46
    -6 -1 11 70.4
    -6 1 11 69.69
    6 -1 -11 67.28
    -6 1 11 63.16
    6 1 -11 69.31
    -6 -1 11 69.58
    -6 1 11 70.9
    -6 1 11 73.26
    6 -1 -11 73.76
    -6 -1 11 72.64
    -6 -1 11 66.91
    6 -1 -11 67.6
    6 1 -11 71.66
    6 -1 -10 62.18
    6 1 -10 62.68
    6 -1 -10 63.55
    6 1 -10 59.95
    -6 -1 10 60.57
    -6 1 10 60.75
    6 -1 -10 59.21
    -6 1 10 60.86
    6 1 -10 58.81
    -6 -1 10 55.63
    -6 1 10 62.39
    6 -1 -10 58.79
    6 -1 -10 59.76
    -6 -1 10 56.13
    -6 1 10 62.45
    6 1 -10 57.84
    6 1 -9 222.72
    6 -1 -9 219.77
    -6 -1 9 220.67
    6 1 -9 202.75
    6 -1 -9 211.72
    6 -1 -9 204.34
    6 1 -9 218.85
    -6 1 9 209.17
    -6 -1 9 210.92
    -6 1 9 224.91
    6 -1 -9 221.3
    -6 -1 9 204.87
    -6 1 9 224.68
    -6 1 9 221.11
    6 1 -9 213.6
    -6 1 9 214.49
    6 -1 -8 667.66
    -6 -1 8 651.95
    -6 1 8 671.78
    6 1 -8 641.88
    6 1 -8 633.93
    -6 1 8 658.84
    -6 1 8 651.23
    -6 1 8 679.51
    -6 -1 8 658.54
    -6 -1 8 637.26
    -6 -1 8 630.22
    6 -1 -8 656.54
    6 1 -8 660.4
    6 -1 -8 676.27
    -6 1 8 650.05
    6 -1 -8 654.87
    6 -1 -7 297.19
    -6 -1 7 286.32
    -6 1 7 293.05
    -6 -1 7 283.77
    6 1 -7 283.49
    6 -1 -7 294.42
    -6 1 7 284.56
    -6 -1 7 296.76
    6 -1 -7 287.24
    -6 -1 7 280.38
    -6 1 7 299.5
    6 1 -7 297.17
    6 -1 -7 294.7
    6 -1 -6 218.36
    6 -1 -6 222.1
    -6 -1 6 211.69
    -6 -1 6 199.74
    6 1 -6 211.62
    -6 1 6 210.36
    6 -1 -6 211.49
    -6 -1 6 215.99
    -6 -1 6 215.99
    6 1 -6 218.25
    -6 -1 5 201.75
    6 -1 -5 203.21
    -6 -1 5 199.19
    6 1 -5 189.52
    -6 -1 5 198.95
    -6 -1 5 191.85
    -6 1 5 197.12
    6 -1 -5 210.93
    6 -1 -5 200.81
    6 1 -5 193.48
    -6 1 5 201.82
    6 1 -4 154.77
    6 1 -4 152.8
    6 -1 -4 165.54
    -6 1 4 157.63
    6 -1 -4 164.32
    6 1 -4 156.92
    -6 1 4 168.28
    -6 -1 4 163.98
    -6 1 4 170.71
    6 -1 -3 624.18
    -6 -1 3 611.68
    6 1 -3 625.99
    6 -1 -3 677.78
    -6 -1 3 638.46
    6 1 -3 624.08
    -6 1 3 647.02
    -6 1 3 682.33
    6 1 -2 166.19
    -6 -1 2 156.94
    -6 1 2 168.11
    6 -1 -2 173.34
    -6 -1 2 142.36
    -6 1 2 172.56
    6 -1 -2 162.97
    -6 1 2 159.4
    6 1 -2 155.35
    -6 -1 2 168.23
    -6 -1 2 162.72
    -6 1 1 1058.83
    -6 1 1 1013.41
    6 1 -1 1008.36
    6 1 -1 1013.9
    -6 1 1 1008.16
    6 1 -1 979.68
    6 -1 -1 997.65
    -6 -1 1 995.13
    -6 -1 1 995.99
    6 -1 -1 1084.97
    6 1 -1 984.85
    6 1 -1 983.67
    -6 1 0 510.47
    -6 -1 0 482.06
    -6 1 0 484.85
    6 1 0 494.92
    6 1 0 502.04
    6 1 0 474.37
    6 1 0 465.22
    -6 -1 0 468.19
    6 -1 0 485.07
    6 -1 0 512.79
    -6 1 0 485.1
    6 1 0 475.75
    6 1 1 366.2
    -6 1 -1 364.24
    -6 1 -1 354.83
    6 1 1 361.88
    6 1 1 359.55
    6 1 1 349.6
    6 1 1 351.21
    -6 1 -1 352.25
    -6 -1 -1 347.26
    6 -1 1 351.66
    6 -1 1 363.83
    -6 1 -1 353.95
    -6 -1 -1 350.49
    6 1 2 305.02
    -6 -1 -2 306.79
    -6 1 -2 305.41
    -6 1 -2 298.23
    6 1 2 299.07
    -6 -1 -2 294.01
    6 1 2 292.02
    6 -1 2 296.53
    6 -1 2 283.83
    6 -1 2 296.05
    -6 1 -2 302.49
    6 1 2 298.57
    6 1 3 30.14
    -6 1 -3 30.53
    -6 1 -3 31.55
    6 -1 3 32.78
    -6 -1 -3 32.58
    6 1 3 30.1
    6 -1 3 23.94
    -6 -1 -3 34.49
    -6 1 -3 31.39
    6 1 3 32.56
    -6 -1 -3 32.56
    6 -1 3 33.28
    6 1 3 31.35
    -6 -1 -4 1041.18
    6 -1 4 1113.12
    6 1 4 1035.78
    -6 -1 -4 1044.59
    6 1 4 1009.29
    -6 1 -4 1009.9
    6 -1 4 1057.62
    -6 -1 -4 1054.93
    6 1 4 1057.94
    -6 -1 -4 1012.7
    -6 1 -4 1056.81
    6 -1 4 1046.41
    -6 1 -4 1024.45
    -6 1 -5 58.79
    6 -1 5 61.48
    6 1 5 57.75
    -6 -1 -5 60.18
    -6 -1 -5 61.45
    -6 1 -5 58.83
    6 -1 5 55.08
    6 1 5 64.29
    6 -1 5 58.62
    6 1 5 62.63
    6 1 5 55.62
    6 -1 5 60.73
    -6 1 -5 56.08
    -6 -1 -5 58.87
    -6 -1 -5 60.85
    6 -1 6 119.51
    6 -1 6 121.55
    -6 1 -6 117.37
    6 -1 6 114.27
    6 1 6 114.83
    6 1 6 105.51
    -6 -1 -6 116.23
    -6 1 -6 116.33
    -6 1 -6 113.53
    6 1 6 119.94
    6 -1 6 116.31
    -6 -1 -6 118.38
    -6 1 -6 107.43
    6 1 6 118.98
    6 -1 6 113.48
    -6 -1 -6 106.83
    -6 -1 -6 111.47
    -6 -1 -7 0.94
    6 -1 7 -0.07
    6 -1 7 1.24
    6 -1 7 0.75
    -6 -1 -7 0.83
    6 -1 7 0.84
    6 1 7 0.31
    6 1 7 -0.12
    -6 1 -7 -0.14
    -6 1 -7 -0.62
    6 1 7 0.31
    -6 -1 -7 1.05
    -6 -1 -7 0.58
    -6 1 -7 0.06
    -6 1 -7 0.53
    6 1 7 0.27
    -6 -1 -8 52.36
    6 1 8 49.87
    -6 1 -8 56.43
    6 -1 8 51.68
    6 -1 8 51.5
    6 -1 8 51.65
    -6 -1 -8 56.41
    -6 1 -8 55.18
    -6 -1 -8 52.38
    -6 -1 -8 53.2
    6 1 8 54.37
    6 -1 8 52.93
    -6 1 -8 47.47
    -6 1 -8 53.4
    6 -1 8 54.83
    6 1 8 53.86
    -6 -1 -8 49.78
    -6 -1 -9 35.76
    -6 -1 -9 33.62
    6 1 9 33.98
    6 -1 9 34.83
    -6 1 -9 36.01
    -6 1 -9 32.92
    -6 -1 -9 36.88
    -6 1 -9 37.4
    6 -1 9 39.23
    -6 1 -9 33.14
    -6 -1 -9 34.21
    -6 -1 -9 37.2
    6 -1 9 37.93
    6 1 9 37.54
    6 -1 9 32.71
    -6 -1 -10 326.73
    -6 -1 -10 318.6
    6 1 10 307.8
    -6 1 -10 316.51
    6 -1 10 314.32
    -6 1 -10 293.95
    -6 -1 -10 314.79
    -6 -1 -10 317.67
    -6 1 -10 280.4
    6 -1 10 300.44
    6 -1 10 314.16
    -6 -1 -10 305.52
    6 1 11 62.7
    6 -1 11 64.99
    -6 -1 -11 68.52
    6 -1 11 65.69
    -6 1 -11 64.91
    -6 1 -11 60.83
    -6 -1 -11 69.37
    -6 -1 -11 69.2
    -6 -1 -11 63.41
    -6 1 -11 57.29
    -6 -1 -11 65.27
    -6 -1 -12 411.39
    -6 -1 -12 449.82
    6 -1 12 407.85
    -6 -1 -12 416.99
    -6 1 -12 432.02
    6 1 12 403.45
    -6 -1 -12 437.35
    6 -1 12 427.08
    -6 -1 -12 413.04
    -6 -1 -13 11.35
    6 -1 13 11.51
    6 1 13 10.47
    6 -1 13 10.21
    -6 -1 -13 11.87
    -6 -1 -13 11.9
    -6 1 -13 11.74
    -6 1 -13 6.82
    -6 -1 -13 10.39
    -6 -1 -13 11
    -6 -1 -14 50.22
    -6 -1 -14 58.18
    6 1 14 49.47
    6 -1 14 50.24
    -6 1 -14 53.45
    6 -1 14 51.36
    -6 -1 -14 51.41
    -6 -1 -15 10.52
    6 1 15 5.67
    -6 -1 -15 11.02
    -6 1 -15 8.3
    6 -1 15 7.07
    6 -1 15 9.3
    -6 -1 -15 7.7
    -6 -1 -16 4.53
    6 1 16 3.11
    6 -1 16 1.86
    -6 -1 -16 4.28
    -6 1 -16 1.42
    6 1 17 4.76
    6 -1 17 4.56
    -6 1 -17 8.32
    -6 -1 -17 6.32
    -6 -1 -17 5.35
    -6 -1 -18 39.23
    6 1 18 30.6
    6 -1 18 25.99
    -6 1 -18 38.26
    6 1 19 3.37
    6 -2 -23 7.98
    6 -2 -23 5.4
    6 2 -22 5.8
    6 2 -22 7.51
    6 -2 -22 6.76
    -6 -2 22 6.27
    -6 2 22 5.09
    6 2 -22 5.84
    -6 2 22 6.66
    6 -2 -22 6.69
    6 2 -21 14.69
    -6 2 21 14.41
    6 2 -21 15.47
    6 -2 -21 16.36
    -6 -2 21 11.08
    -6 -2 21 11.05
    -6 2 21 12.96
    6 2 -21 20.97
    6 -2 -21 15.74
    6 2 -20 0.97
    6 -2 -20 -2.12
    -6 -2 20 0.96
    -6 2 20 0.53
    -6 -2 20 -0.12
    6 2 -20 -0.25
    -6 2 20 0.64
    6 2 -20 -0.22
    6 -2 -20 0.22
    6 2 -19 1.15
    6 -2 -19 1.47
    -6 -2 19 -0.14
    -6 2 19 1.2
    6 -2 -19 -0.16
    -6 2 19 1.41
    6 2 -19 -0.15
    6 2 -19 0.41
    6 -2 -18 0.54
    6 2 -18 0.6
    6 -2 -18 1.53
    -6 -2 18 1.79
    -6 2 18 0.11
    6 2 -18 1.71
    -6 -2 18 2.31
    -6 2 18 1.26
    6 2 -18 2.24
    6 2 -17 6.74
    6 -2 -17 6.52
    -6 -2 17 7.18
    6 -2 -17 8.52
    -6 2 17 8.04
    6 2 -17 4.61
    -6 -2 17 4.98
    6 -2 -17 9.07
    -6 2 17 7.89
    -6 -2 17 9.12
    6 2 -17 7.16
    6 -2 -16 11.6
    6 2 -16 12.34
    -6 2 16 11.51
    -6 -2 16 11.56
    6 -2 -16 12.35
    -6 -2 16 10.42
    -6 2 16 10.28
    6 2 -16 14.71
    6 -2 -16 13.97
    -6 -2 16 13.48
    6 2 -16 13.97
    6 2 -15 80.73
    6 -2 -15 89.29
    6 -2 -15 86.05
    -6 -2 15 80.81
    6 -2 -15 79.34
    -6 2 15 82.89
    -6 -2 15 78.64
    6 2 -15 85.13
    -6 2 15 81.34
    -6 -2 15 82.92
    6 2 -15 84
    -6 -2 14 42.8
    6 -2 -14 38.49
    -6 2 14 36.61
    6 -2 -14 38.27
    -6 -2 14 38.48
    6 2 -14 42.77
    6 -2 -14 40.08
    6 2 -14 37.53
    -6 -2 14 39.47
    -6 2 14 34.3
    6 -2 -13 10.91
    -6 2 13 10.4
    -6 -2 13 11.09
    6 -2 -13 7.86
    6 -2 -13 10.33
    -6 2 13 12.53
    -6 -2 13 8.66
    -6 -2 13 8.93
    -6 2 13 9
    6 2 -13 9.67
    6 2 -13 10.08
    -6 2 12 18.82
    6 2 -12 24.18
    6 -2 -12 27.97
    -6 -2 12 25.78
    -6 2 12 27.41
    6 -2 -12 25.07
    -6 -2 12 25.75
    -6 2 12 27.26
    6 2 -12 26.8
    -6 2 12 26.34
    6 -2 -12 23.7
    6 -2 -12 27.58
    -6 -2 12 27.14
    -6 -2 12 26.64
    6 2 -12 25
    -6 2 11 47.27
    6 -2 -11 55.18
    -6 -2 11 50.44
    6 2 -11 51.72
    6 -2 -11 54.21
    6 2 -11 58.31
    -6 2 11 55.18
    6 -2 -11 53.78
    6 -2 -11 57.16
    -6 2 11 58.59
    -6 -2 11 51.79
    -6 2 11 56.36
    -6 -2 11 53.46
    -6 2 11 56.81
    -6 2 11 54.21
    6 -2 -11 55.53
    -6 -2 11 53.4
    6 2 -11 55.24
    6 -2 -10 34.35
    -6 2 10 31.47
    6 2 -10 32.33
    6 2 -10 33.68
    6 -2 -10 36.52
    -6 -2 10 32.48
    -6 2 10 32.64
    -6 -2 10 34.03
    6 -2 -10 35.22
    6 -2 -10 33.53
    -6 -2 10 31.34
    -6 -2 10 33.69
    -6 2 10 35.44
    -6 2 10 30.09
    -6 2 10 36.54
    6 2 -10 30.36
    6 -2 -10 36.87
    -6 2 9 441.86
    6 2 -9 447.68
    6 2 -9 446.12
    6 2 -9 481.41
    6 -2 -9 476.78
    -6 -2 9 461.37
    -6 2 9 461.32
    -6 -2 9 467.49
    6 -2 -9 461.72
    -6 -2 9 461.06
    -6 2 9 498.51
    -6 2 9 455.46
    6 -2 -9 460.99
    6 -2 -9 485.89
    -6 2 9 502.61
    6 2 -9 461.3
    6 -2 -9 462.78
    6 -2 -8 140.18
    -6 2 8 130.66
    6 2 -8 132.81
    6 -2 -8 146.6
    -6 -2 8 139.6
    -6 -2 8 133.23
    6 -2 -8 139.38
    -6 2 8 143.67
    6 -2 -8 143.92
    -6 2 8 148
    6 -2 -8 135.9
    -6 2 8 133.16
    6 2 -8 138.71
    -6 2 7 339.94
    6 2 -7 335.75
    6 -2 -7 357.84
    -6 -2 7 347.09
    -6 2 7 348.11
    6 -2 -7 356.46
    6 -2 -7 359.23
    6 2 -7 349.3
    -6 -2 7 348.56
    6 2 -7 331.08
    6 -2 -7 350.94
    -6 2 6 140.1
    6 2 -6 131.43
    6 -2 -6 145.67
    -6 -2 6 140.34
    6 2 -6 126.68
    -6 -2 6 143.63
    -6 2 6 145.02
    6 -2 -6 133.61
    -6 -2 6 146.04
    6 -2 -6 151.83
    6 -2 -6 152.02
    6 2 -6 135.76
    6 2 -6 146.93
    -6 2 5 198.79
    6 2 -5 189.53
    -6 -2 5 195.59
    6 -2 -5 200.55
    -6 2 5 209.94
    6 -2 -5 199.45
    -6 -2 5 202.79
    6 -2 -5 217.07
    -6 -2 5 199.14
    6 2 -5 203.19
    -6 2 5 210.24
    6 -2 -5 216.92
    6 2 -5 202.79
    6 -2 -4 466.25
    -6 2 4 474.75
    6 2 -4 463.84
    6 -2 -4 489.89
    6 2 -4 461.25
    6 2 -4 464.1
    -6 -2 4 459.36
    6 -2 -4 477.51
    6 2 -4 440.9
    -6 -2 4 476.46
    -6 2 4 470.33
    -6 -2 4 467.12
    6 -2 -4 486.71
    6 -2 -3 294.18
    6 2 -3 280.75
    6 2 -3 309.67
    6 -2 -3 302.94
    6 2 -3 302.54
    -6 -2 3 288.62
    -6 2 3 312.82
    6 -2 -3 310.03
    6 2 -3 315.94
    -6 -2 3 294.1
    -6 -2 3 297.27
    -6 2 3 308.39
    6 -2 -3 313.48
    6 2 -2 130.18
    6 -2 -2 126.7
    -6 -2 2 125.42
    6 2 -2 130.72
    -6 2 2 135.78
    6 2 -2 125.37
    6 2 -2 130.44
    6 -2 -2 134.74
    -6 -2 2 123.39
    6 -2 -2 130.02
    6 -2 -2 134.9
    -6 -2 2 133.29
    6 -2 -2 132.97
    6 -2 -1 97.06
    -6 2 1 84.51
    -6 -2 1 84.2
    6 2 -1 83.25
    6 -2 -1 85.54
    6 2 -1 87.9
    -6 2 1 87.61
    6 2 -1 79.18
    6 2 -1 87.94
    -6 -2 1 82.3
    6 -2 -1 93.13
    6 2 -1 84.96
    -6 2 1 88.65
    6 -2 -1 88.63
    6 2 0 4.1
    -6 -2 0 3.29
    -6 2 0 3.19
    6 -2 0 2.34
    6 -2 0 4.56
    6 2 0 2.87
    -6 2 0 2.62
    6 2 0 2.79
    6 -2 0 3.15
    -6 -2 0 3.08
    6 -2 0 2.86
    -6 2 0 2.83
    6 -2 0 3.29
    6 2 0 2.94
    6 2 0 2.92
    -6 2 -1 501.1
    -6 2 -1 520.69
    -6 -2 -1 510
    6 2 1 500.37
    6 2 1 495.88
    6 -2 1 497.27
    6 2 1 491.23
    -6 -2 -1 488.77
    -6 2 -1 507.89
    6 2 1 483.57
    6 -2 1 512.62
    -6 2 -2 504.47
    -6 -2 -2 504.88
    6 2 2 498.92
    -6 2 -2 517.93
    6 -2 2 518.09
    6 2 2 511.2
    -6 -2 -2 495.54
    6 -2 2 521.95
    6 -2 2 491.7
    -6 2 -2 501.44
    6 2 2 523.73
    6 2 2 488.51
    -6 -2 -3 264.86
    -6 2 -3 276.05
    -6 -2 -3 275.54
    6 2 3 268.16
    6 -2 3 257.6
    6 2 3 271.31
    -6 -2 -3 261.06
    6 2 3 267.74
    -6 2 -3 271.78
    -6 2 -3 282.57
    6 -2 3 264.81
    6 2 3 257.09
    6 -2 3 263.17
    -6 -2 -4 212.14
    -6 2 -4 211.89
    6 -2 4 204.38
    -6 2 -4 216.94
    6 2 4 204.02
    -6 -2 -4 200.03
    6 2 4 193.16
    6 2 4 210.24
    -6 -2 -4 208.02
    -6 2 -4 202.81
    6 -2 4 207.73
    6 -2 4 207.31
    6 2 4 212.76
    6 -2 4 207.03
    -6 -2 -5 57.13
    6 -2 5 59.56
    6 -2 5 62.87
    -6 -2 -5 58.72
    6 -2 5 58.79
    -6 2 -5 59.47
    6 2 5 57.5
    6 2 5 64.29
    -6 2 -5 58.31
    -6 -2 -5 55.57
    6 2 5 56.35
    -6 2 -5 58.26
    6 -2 5 59.8
    6 2 5 61.2
    -6 -2 -6 72.23
    6 -2 6 80.15
    6 2 6 75.68
    6 -2 6 79.11
    -6 -2 -6 74.9
    6 -2 6 75.64
    -6 2 -6 79.91
    6 2 6 75.16
    6 2 6 80.49
    -6 2 -6 77.67
    -6 -2 -6 75.71
    6 -2 6 77.82
    6 2 6 77.54
    -6 2 -6 71.2
    6 -2 6 78.46
    -6 -2 -7 22.59
    6 -2 7 21.97
    6 -2 7 20.47
    -6 -2 -7 19.82
    6 -2 7 20.5
    -6 2 -7 23.51
    6 2 7 20.59
    6 -2 7 19.61
    6 2 7 23.72
    -6 2 -7 21.52
    6 2 7 21.45
    6 2 7 19.75
    -6 -2 -7 21.69
    -6 2 -7 17.04
    -6 -2 -7 20.59
    6 -2 7 22.58
    -6 -2 -8 26.18
    -6 -2 -8 27.02
    6 -2 8 29.31
    -6 -2 -8 28.13
    6 -2 8 24.49
    6 2 8 27.1
    -6 2 -8 26.23
    -6 2 -8 17.64
    -6 -2 -8 27.52
    6 -2 8 28.2
    -6 -2 -8 28.27
    6 2 8 27.79
    6 2 9 81.36
    -6 -2 -9 82.36
    6 -2 9 83.57
    -6 -2 -9 88.86
    6 -2 9 81.75
    -6 -2 -9 83.29
    -6 2 -9 89.81
    -6 -2 -9 86.61
    -6 -2 -9 84.69
    6 -2 9 84.45
    6 2 9 82.84
    6 -2 10 46.88
    -6 -2 -10 48.24
    -6 -2 -10 49.42
    6 2 10 46.08
    6 -2 10 44.51
    -6 2 -10 50.65
    -6 -2 -10 46.61
    -6 -2 -10 46.38
    -6 -2 -10 44.9
    -6 -2 -10 47.88
    -6 -2 -11 60.12
    -6 -2 -11 59.29
    6 2 11 57.71
    6 -2 11 55.64
    -6 2 -11 62.5
    -6 -2 -11 60.21
    6 -2 11 59.44
    -6 -2 -11 65.89
    -6 -2 -11 61.36
    -6 -2 -12 10.48
    -6 -2 -12 10.55
    -6 -2 -12 10.1
    6 2 12 9.73
    6 -2 12 9.05
    6 -2 12 10.23
    -6 -2 -12 9.59
    -6 2 -12 9.58
    -6 -2 -12 9.67
    6 -2 13 44.14
    -6 -2 -13 47.14
    -6 -2 -13 44.74
    6 2 13 44.26
    6 -2 13 41.62
    -6 2 -13 48.1
    -6 -2 -13 38.76
    -6 -2 -13 50.84
    -6 -2 -14 16.53
    6 -2 14 14.2
    -6 2 -14 18.47
    -6 -2 -14 14.26
    6 2 14 15.84
    -6 -2 -14 16.68
    6 -2 14 18.13
    -6 -2 -15 14.5
    6 -2 15 12.3
    -6 -2 -15 16.34
    -6 2 -15 13.95
    6 2 15 13.69
    6 -2 15 13.37
    -6 -2 -15 14.5
    -6 -2 -16 16.71
    -6 -2 -16 18.11
    6 2 16 15.9
    6 -2 16 14.27
    -6 2 -16 21.21
    6 -2 16 17.77
    -6 -2 -16 21.94
    -6 -2 -17 2.12
    -6 -2 -17 -0.04
    6 -2 17 1.93
    6 2 17 -0.21
    6 -2 17 -1.16
    -6 2 -17 -2.14
    -6 -2 -17 -1.24
    6 -2 18 11.49
    6 2 18 8.89
    -6 2 -18 10.95
    6 -2 19 34.49
    6 2 19 27.15
    6 -3 -23 9.78
    -6 -3 22 2.54
    6 -3 -22 2.99
    6 -3 -22 4.62
    6 3 -21 1.45
    6 -3 -21 1.96
    -6 -3 21 3.89
    -6 -3 21 2.99
    6 -3 -21 4.69
    6 3 -20 15.71
    6 -3 -20 17.41
    -6 -3 20 13.38
    -6 3 20 13.54
    6 -3 -20 16.8
    6 -3 -19 14.11
    6 3 -19 11.05
    6 -3 -19 13.15
    -6 -3 19 7.55
    -6 3 19 9.49
    -6 3 19 10.33
    6 3 -19 9.82
    -6 3 19 10.16
    6 3 -18 3.54
    6 3 -18 3.06
    -6 -3 18 5.05
    6 -3 -18 4.36
    -6 3 18 3.6
    -6 3 18 2.91
    6 -3 -18 3.91
    -6 3 18 4.51
    -6 3 17 173.37
    6 -3 -17 178.53
    -6 -3 17 179.52
    -6 3 17 170.33
    -6 3 17 170.88
    6 -3 -17 188.39
    -6 -3 17 190.32
    6 3 -17 183.01
    6 3 -17 168.52
    -6 -3 16 48.16
    6 -3 -16 49.6
    -6 3 16 44.9
    -6 3 16 44.98
    6 -3 -16 51.57
    -6 -3 16 52.99
    6 3 -16 50.51
    -6 3 16 50.86
    6 3 -15 217.69
    6 -3 -15 210.97
    -6 -3 15 209.35
    6 -3 -15 213.24
    -6 3 15 197.8
    -6 3 15 205.62
    -6 -3 15 186.52
    -6 3 15 197.47
    6 -3 -15 225.38
    -6 -3 15 214.18
    6 3 -15 215.1
    6 3 -14 167.38
    6 3 -14 151.3
    -6 3 14 156.25
    6 -3 -14 162.86
    -6 -3 14 160.97
    6 -3 -14 159.05
    -6 3 14 154.27
    -6 -3 14 140.27
    -6 -3 14 166.55
    6 -3 -14 170.44
    -6 3 14 167.9
    6 3 -14 157.68
    6 3 -13 14.85
    6 -3 -13 15.4
    6 3 -13 11.42
    -6 3 13 13.64
    -6 -3 13 14.23
    -6 3 13 13.9
    6 -3 -13 13.84
    6 -3 -13 13.54
    -6 -3 13 13.07
    -6 3 13 13.14
    -6 -3 13 13.69
    6 3 -12 45.67
    6 3 -12 45.05
    6 -3 -12 45.19
    -6 -3 12 41.72
    6 -3 -12 44.79
    -6 3 12 41.41
    -6 3 12 44.38
    -6 -3 12 38.52
    -6 -3 12 43.76
    6 -3 -12 45.18
    -6 3 12 44.3
    -6 3 12 46.03
    6 -3 -11 55.72
    6 3 -11 52.36
    -6 -3 11 55.27
    -6 -3 11 54.43
    6 3 -11 53.97
    6 -3 -11 52.6
    6 -3 -11 58.32
    -6 3 11 55.52
    -6 3 11 58.04
    -6 -3 11 42.49
    6 -3 -11 57.37
    -6 3 11 55.38
    6 3 -10 92.34
    6 -3 -10 93.45
    6 3 -10 87.03
    6 -3 -10 96.79
    -6 -3 10 95.31
    6 3 -10 82.07
    6 -3 -10 91.46
    -6 -3 10 98.27
    -6 3 10 94.56
    -6 3 10 92.58
    6 3 -10 90.82
    -6 -3 10 89.36
    6 -3 -10 92.42
    6 3 -9 263.97
    6 -3 -9 277.75
    6 3 -9 273.87
    6 3 -9 271.89
    6 3 -9 273.27
    6 3 -9 282.7
    6 -3 -9 288.67
    -6 -3 9 265.47
    6 -3 -9 270.07
    -6 -3 9 288.83
    6 -3 -9 299.66
    6 -3 -9 290.61
    -6 3 9 310.68
    -6 -3 9 274.48
    -6 3 9 267.64
    6 3 -8 125.32
    6 3 -8 116.85
    6 -3 -8 131.13
    -6 -3 8 124.2
    6 3 -8 125.29
    6 -3 -8 119.76
    -6 -3 8 127.16
    6 -3 -8 129.27
    6 3 -8 127.84
    6 -3 -8 137.75
    6 -3 -8 123.97
    -6 3 8 121.42
    -6 -3 8 120.92
    6 -3 -8 125.34
    6 3 -7 16.29
    6 3 -7 14.55
    6 3 -7 16.16
    6 3 -7 14.84
    6 -3 -7 16.32
    -6 -3 7 15.14
    -6 -3 7 13.41
    6 -3 -7 17.16
    6 -3 -7 13.57
    -6 -3 7 15.99
    6 -3 -7 16.32
    6 -3 -7 16.89
    -6 3 7 15.54
    6 -3 -7 16.89
    -6 3 7 15.2
    6 3 -6 177.35
    -6 -3 6 188.61
    -6 3 6 177.46
    6 3 -6 171.79
    6 3 -6 180.58
    -6 -3 6 177.05
    6 -3 -6 181.24
    -6 3 6 181.68
    6 -3 -6 181.31
    6 -3 -6 186.21
    6 -3 -6 178.09
    -6 3 6 184.59
    6 -3 -6 182.39
    -6 3 6 186.77
    6 -3 -6 185.76
    6 -3 -6 181.12
    6 3 -5 56.87
    6 -3 -5 54.59
    -6 3 5 56.48
    6 3 -5 51.35
    6 3 -5 58.36
    -6 -3 5 53.12
    -6 -3 5 59.01
    -6 3 5 53.6
    6 -3 -5 56.53
    6 -3 -5 55.74
    6 -3 -5 51.36
    -6 3 5 54.51
    -6 -3 5 47.75
    6 -3 -5 55.42
    6 -3 -5 55.01
    -6 3 5 54.17
    6 -3 -5 55.39
    6 -3 -4 323.29
    6 3 -4 297.82
    6 -3 -4 310.98
    -6 3 4 292.03
    6 3 -4 302.63
    -6 -3 4 287.41
    6 -3 -4 311.4
    6 -3 -4 300.51
    6 -3 -4 310.26
    -6 -3 4 298.06
    -6 3 4 314.16
    -6 3 4 314.21
    6 -3 -4 312.2
    6 -3 -3 172.79
    6 -3 -3 163.24
    6 -3 -3 162.27
    -6 3 3 155.3
    6 3 -3 149.3
    -6 -3 3 155.07
    -6 -3 3 153.96
    6 3 -3 149.2
    6 -3 -3 163.66
    -6 -3 3 163.35
    6 -3 -3 169.25
    -6 -3 3 159.22
    -6 -3 3 151.55
    6 -3 -3 167.09
    6 -3 -2 448.03
    -6 -3 2 432.36
    -6 3 2 404.72
    6 -3 -2 451.71
    6 3 -2 405.64
    6 -3 -2 439.59
    -6 -3 2 421.87
    6 3 -2 427.18
    -6 -3 2 423.59
    6 -3 -2 425.01
    6 -3 -2 449.89
    6 -3 -2 433.46
    -6 -3 2 419.04
    6 -3 -2 438.28
    -6 -3 2 419.68
    6 -3 -1 0.72
    -6 -3 1 0.53
    6 3 -1 0.6
    6 -3 -1 -0.08
    -6 -3 1 0.18
    6 -3 -1 -0.17
    -6 3 1 0.38
    -6 3 1 -0.12
    6 3 -1 0.44
    6 -3 -1 1.03
    -6 -3 1 0.5
    -6 -3 1 0.38
    6 -3 -1 0.36
    -6 -3 1 1.31
    6 -3 -1 0.49
    6 3 -1 0.75
    6 -3 -1 0.97
    -6 -3 0 56.28
    6 -3 0 54.26
    6 3 0 50.02
    -6 -3 0 53.31
    -6 3 0 52.67
    6 -3 0 54.47
    -6 -3 0 51.95
    -6 -3 0 57.68
    -6 3 0 55.65
    6 -3 0 56.64
    6 3 0 52.17
    -6 -3 0 48.99
    6 -3 0 53.81
    6 3 0 56.41
    6 -3 0 51.44
    6 -3 1 20.14
    -6 3 -1 18.8
    -6 -3 -1 21.61
    6 3 1 19.13
    6 3 1 14.6
    6 -3 1 19.27
    6 3 1 19
    -6 -3 -1 20.5
    -6 -3 -1 18.28
    6 -3 1 19.09
    -6 -3 -1 19.26
    -6 -3 -1 22.15
    6 3 1 17.34
    6 -3 1 20.18
    6 -3 1 19.81
    6 3 1 17.41
    6 3 1 20.21
    6 -3 1 19.49
    -6 3 -1 19.09
    -6 -3 -2 57.45
    6 -3 2 52.83
    -6 3 -2 53.93
    6 -3 2 51.81
    -6 -3 -2 52.24
    6 3 2 49.66
    -6 3 -2 52.79
    -6 -3 -2 57.66
    6 -3 2 54.38
    6 3 2 51.51
    6 3 2 57.8
    6 3 2 52.63
    6 -3 2 54.4
    -6 -3 -2 53.35
    6 -3 2 54.04
    -6 3 -2 56.01
    6 3 2 49.16
    -6 -3 -3 33.69
    6 -3 3 33.47
    6 3 3 33.58
    -6 3 -3 33.81
    -6 -3 -3 32.77
    6 -3 3 34.25
    6 3 3 32.86
    6 3 3 35.22
    -6 -3 -3 36.64
    6 -3 3 33.49
    6 3 3 33.94
    6 -3 3 33.19
    -6 -3 -3 31.19
    6 -3 3 33.33
    -6 3 -3 34.63
    -6 -3 -4 112.38
    6 -3 4 113.66
    -6 3 -4 114.7
    -6 -3 -4 109.03
    6 -3 4 109.78
    6 3 4 112.21
    6 -3 4 120.05
    -6 -3 -4 120.11
    6 -3 4 99.75
    6 3 4 118.72
    6 3 4 108.64
    6 -3 4 115.16
    -6 -3 -4 113.93
    6 3 4 111.27
    6 -3 4 113.83
    -6 3 -4 114.14
    -6 -3 -5 13.92
    -6 -3 -5 14.74
    -6 3 -5 14.96
    6 -3 5 15.43
    6 -3 5 12.16
    6 3 5 12.19
    -6 -3 -5 17.77
    6 3 5 14.56
    -6 -3 -5 12.7
    -6 3 -5 15.59
    6 -3 5 14.19
    6 3 5 14.36
    6 -3 5 14.76
    6 3 5 15.96
    6 -3 5 8.81
    -6 -3 -6 75.01
    6 3 6 71.56
    6 -3 6 74.93
    -6 3 -6 78.7
    -6 -3 -6 74.11
    6 -3 6 74.05
    6 3 6 70.39
    -6 -3 -6 79.79
    -6 -3 -6 71.37
    -6 3 -6 76.48
    6 -3 6 75.19
    6 -3 6 72.18
    -6 -3 -7 100.63
    6 -3 7 98.29
    -6 3 -7 101.87
    -6 -3 -7 101.06
    6 -3 7 97.54
    6 3 7 95.11
    -6 -3 -7 106.52
    -6 -3 -7 105.02
    6 -3 7 107.72
    -6 -3 -8 0.21
    6 -3 8 0.55
    -6 -3 -8 0.67
    -6 3 -8 -0.81
    6 3 8 0.06
    6 -3 8 1.34
    6 -3 8 0.61
    -6 -3 -8 -0.07
    -6 -3 -8 0.72
    -6 -3 -8 0.17
    -6 -3 -9 82.63
    6 -3 9 87.33
    -6 3 -9 85.65
    -6 -3 -9 80.57
    6 3 9 86
    6 -3 9 80.45
    -6 -3 -9 89.59
    -6 -3 -9 87.3
    6 3 9 79.43
    -6 -3 -9 83.07
    -6 -3 -10 125.22
    -6 -3 -10 125.81
    -6 -3 -10 124.86
    6 -3 10 123.75
    -6 -3 -10 127.48
    6 3 10 124.13
    6 -3 10 127.27
    -6 -3 -11 142.18
    6 -3 11 142.98
    -6 -3 -11 145.14
    6 3 11 137.76
    6 -3 11 137.18
    -6 3 -11 154.4
    -6 -3 -11 138.07
    -6 -3 -11 147.54
    -6 -3 -12 116.58
    6 -3 12 112.84
    -6 -3 -12 121.11
    6 3 12 114.63
    6 -3 12 109.41
    -6 3 -12 121.6
    -6 -3 -12 119.76
    -6 -3 -13 104.33
    6 3 13 97.22
    6 -3 13 100.16
    6 -3 13 95.34
    -6 -3 -13 100.13
    -6 3 -13 115.48
    -6 -3 -13 111.41
    -6 -3 -14 88.57
    6 -3 14 86.81
    -6 -3 -14 91.35
    6 3 14 83.19
    6 -3 14 83.98
    -6 3 -14 99.42
    -6 -3 -14 101.19
    -6 -3 -15 21.63
    -6 -3 -15 19.32
    6 3 15 20.37
    6 -3 15 23.29
    6 -3 15 21.48
    -6 -3 -15 26.52
    -6 3 -15 22.5
    6 -3 16 26.23
    -6 -3 -16 28.55
    -6 -3 -16 28.12
    6 3 16 24.32
    6 -3 16 28.76
    -6 3 -16 34.97
    -6 -3 -16 30.87
    -6 -3 -17 7.96
    6 -3 17 8.19
    6 3 17 8.32
    -6 3 -17 11.76
    6 -3 18 5.57
    -6 -3 -18 6.18
    6 3 19 18.02
    6 -3 19 18.04
    -6 -4 22 4.35
    6 -4 -22 3.92
    -6 -4 21 1.67
    6 -4 -21 -0.95
    6 -4 -21 2.59
    6 -4 -20 2.53
    -6 -4 20 3.15
    6 4 -20 1.85
    -6 4 20 2.8
    6 -4 -20 2.94
    6 -4 -20 3.86
    -6 4 19 0.84
    -6 4 19 2.09
    6 -4 -19 3.27
    -6 -4 19 -0.43
    6 4 -19 2.26
    6 -4 -19 1.66
    -6 4 18 7.07
    -6 -4 18 8.28
    6 -4 -18 8.95
    6 4 -18 8.15
    -6 4 18 9.71
    6 -4 -18 7.79
    -6 4 17 7.29
    6 4 -17 8.5
    -6 -4 17 6.56
    6 -4 -17 9.19
    6 4 -17 7.25
    -6 4 17 5.14
    6 -4 -17 6.39
    6 4 -16 34.07
    6 4 -16 31.56
    -6 4 16 26.05
    -6 4 16 27.22
    -6 -4 16 35.12
    6 -4 -16 27.56
    6 -4 -16 34.8
    6 4 -15 21.74
    6 4 -15 21.91
    -6 -4 15 24.72
    6 -4 -15 24.58
    -6 -4 15 23.17
    -6 4 15 23.24
    6 -4 -15 22.65
    -6 4 15 23.78
    6 4 -14 133.5
    6 4 -14 134.53
    -6 -4 14 125.79
    6 -4 -14 133.43
    -6 4 14 119.25
    6 -4 -14 138.81
    -6 -4 14 129.14
    6 4 -14 129.78
    -6 4 14 125.39
    6 4 -13 22.62
    6 4 -13 21.11
    6 -4 -13 19.33
    6 4 -13 20.59
    -6 -4 13 19.32
    6 -4 -13 21.79
    -6 -4 13 22.06
    -6 4 13 22.11
    6 -4 -13 21.62
    -6 4 13 22.55
    -6 4 12 4.76
    6 4 -12 6.2
    6 -4 -12 4.24
    6 4 -12 5.51
    -6 -4 12 4.21
    6 -4 -12 2.7
    6 4 -12 4.27
    -6 4 12 3.95
    -6 -4 12 5.42
    6 -4 -12 5.24
    6 4 -11 19
    -6 -4 11 20.64
    6 -4 -11 18.72
    6 4 -11 20.04
    -6 -4 11 19.22
    6 -4 -11 19.36
    -6 4 11 21.82
    6 -4 -11 21.85
    -6 4 11 20
    6 4 -11 19.94
    -6 4 11 20.18
    6 4 -10 5.67
    6 4 -10 5.62
    6 -4 -10 6.59
    -6 -4 10 6.99
    -6 4 10 6.99
    6 -4 -10 5.86
    6 4 -10 6.67
    6 -4 -10 7.49
    -6 4 10 6.53
    -6 -4 10 6.52
    6 4 -10 6.36
    -6 4 10 6.5
    6 4 -9 65.62
    6 4 -9 70.18
    6 -4 -9 69.36
    6 4 -9 66.52
    -6 -4 9 60.81
    -6 4 9 70.1
    6 -4 -9 69.14
    6 -4 -9 71.45
    -6 4 9 67.34
    6 -4 -9 67.12
    -6 4 9 67.15
    -6 -4 9 68.16
    6 4 -9 65.95
    6 4 -8 69.09
    6 4 -8 72.64
    6 -4 -8 66.99
    -6 -4 8 73.52
    6 4 -8 70.74
    -6 4 8 73.47
    6 -4 -8 71.01
    6 4 -8 69.57
    6 -4 -8 74.76
    6 -4 -8 78.54
    -6 4 8 71.42
    6 4 -8 70.84
    -6 -4 8 69.62
    -6 4 8 71.39
    6 -4 -8 67.78
    6 4 -7 104.62
    6 -4 -7 111.34
    6 4 -7 103.07
    6 4 -7 103.22
    6 -4 -7 102.93
    -6 -4 7 106.76
    6 4 -7 106.68
    -6 4 7 107.38
    6 -4 -7 107.6
    6 -4 -7 110.46
    6 -4 -7 107.88
    -6 4 7 110.98
    6 -4 -7 109.35
    -6 -4 7 104.6
    6 4 -7 107.71
    -6 4 7 103.64
    6 -4 -6 393.98
    6 -4 -6 412.65
    6 -4 -6 409.05
    6 4 -6 380.19
    6 4 -6 395.22
    6 4 -6 400.25
    6 -4 -6 367.36
    6 -4 -6 395.92
    -6 -4 6 352.11
    6 4 -6 376.57
    6 -4 -6 402.88
    6 -4 -6 393.88
    6 -4 -6 406.69
    -6 4 6 372.94
    -6 -4 6 405.68
    -6 4 6 386.96
    6 4 -6 391.52
    6 -4 -6 396.3
    6 -4 -5 44.76
    6 4 -5 45.01
    6 -4 -5 45.21
    6 4 -5 38.4
    6 -4 -5 42.08
    6 4 -5 39.1
    -6 -4 5 38.46
    6 -4 -5 43.32
    6 -4 -5 42.65
    6 4 -5 40.83
    6 -4 -5 37.9
    -6 4 5 45.3
    6 -4 -5 42.57
    6 -4 -5 42.4
    6 4 -5 45.15
    -6 -4 5 46.7
    -6 4 5 41.17
    6 -4 -4 16.57
    6 4 -4 15.29
    -6 -4 4 13.57
    6 -4 -4 16.98
    6 -4 -4 16.63
    -6 -4 4 15.35
    6 -4 -4 16.69
    -6 4 4 14.87
    6 4 -4 16.65
    6 -4 -4 15.8
    -6 -4 4 14.65
    -6 -4 4 15.67
    6 -4 -4 15.65
    6 -4 -4 14.42
    6 4 -4 15.38
    6 4 -4 16.49
    6 4 -4 17.02
    6 -4 -4 16.31
    -6 -4 4 15.34
    -6 -4 4 16.03
    6 4 -3 16.48
    -6 -4 3 18.05
    6 -4 -3 18.19
    -6 -4 3 17.04
    6 -4 -3 19.29
    -6 -4 3 14.46
    6 4 -3 16.13
    6 -4 -3 19.8
    -6 -4 3 14.87
    -6 -4 3 17
    6 -4 -3 18.39
    6 4 -3 17.58
    6 4 -3 13.85
    6 -4 -3 18.83
    6 -4 -3 14.77
    -6 -4 3 17.58
    6 4 -3 17.06
    6 -4 -3 17.4
    -6 4 3 17.37
    6 -4 -3 18.06
    -6 -4 3 18.02
    6 -4 -2 7.56
    -6 -4 2 6.5
    -6 -4 2 7.89
    6 -4 -2 7.7
    -6 -4 2 7.26
    6 -4 -2 6.9
    6 -4 -2 7.9
    6 4 -2 8.05
    -6 -4 2 6.62
    6 -4 -2 9.13
    6 4 -2 10.15
    -6 4 2 8
    6 -4 -2 7.89
    -6 -4 2 6.82
    6 4 -2 6.37
    6 -4 -2 7.57
    6 -4 -2 8.07
    6 -4 -2 8.27
    -6 -4 1 198.79
    -6 -4 1 215.12
    6 -4 -1 211.38
    -6 -4 1 203.34
    -6 -4 1 219
    6 -4 -1 204.39
    6 -4 -1 211.16
    6 -4 -1 214.65
    6 4 -1 191.44
    -6 -4 1 201.4
    6 -4 -1 205.29
    -6 4 1 205.52
    6 4 -1 214.14
    6 -4 -1 214.22
    6 -4 -1 213.83
    6 4 -1 200.49
    6 -4 -1 207.96
    6 -4 0 8.31
    -6 4 0 10.53
    -6 -4 0 9
    -6 -4 0 9.37
    6 -4 0 8.96
    6 -4 0 10.76
    -6 -4 0 10.09
    6 -4 0 9.49
    6 4 0 8.97
    6 -4 0 8.85
    6 -4 0 9.55
    6 4 0 8.59
    -6 -4 0 11.51
    -6 -4 0 9.24
    6 -4 0 8.66
    6 4 0 10.34
    6 -4 0 9.86
    -6 -4 -1 181.45
    -6 4 -1 185.14
    6 -4 1 171.08
    6 -4 1 183.38
    -6 -4 -1 183.61
    6 -4 1 176.66
    6 4 1 170.9
    6 -4 1 176.12
    -6 -4 -1 179.39
    6 -4 1 193.79
    6 4 1 167.09
    -6 -4 -1 175.94
    -6 -4 -1 188.78
    6 -4 1 178.3
    6 -4 1 189.29
    -6 -4 -2 130.23
    -6 -4 -2 133.97
    6 -4 2 133.52
    -6 4 -2 136.02
    6 -4 2 125.39
    -6 -4 -2 126.23
    6 -4 2 121.99
    6 4 2 125.78
    6 4 2 122.84
    6 4 2 131.79
    -6 -4 -2 126.82
    6 -4 2 133
    6 4 2 124.66
    6 -4 2 125.52
    6 -4 2 126.5
    6 -4 2 134.21
    6 -4 3 6.79
    -6 -4 -3 5.06
    -6 4 -3 8.36
    6 -4 3 6.32
    6 -4 3 6.5
    -6 -4 -3 6.31
    6 -4 3 6.97
    6 4 3 5.46
    6 4 3 7.09
    6 4 3 6.69
    -6 -4 -3 7.18
    6 -4 3 6.32
    6 -4 3 6.13
    6 4 3 5.26
    -6 -4 -4 89.29
    6 -4 4 86.06
    -6 4 -4 90.95
    -6 -4 -4 86.1
    6 -4 4 93.81
    6 4 4 81.7
    6 -4 4 82.12
    6 -4 4 94.3
    -6 -4 -4 87.41
    -6 4 -4 86.67
    6 4 4 87.22
    6 -4 4 88.77
    6 4 4 86.91
    6 4 4 80.04
    -6 -4 -5 23.37
    6 -4 5 23.77
    6 -4 5 21.4
    -6 -4 -5 24.69
    6 -4 5 25.22
    6 4 5 23.37
    -6 4 -5 25.99
    6 4 5 21.76
    6 -4 5 25.6
    -6 -4 -5 23.88
    6 4 5 22.84
    6 -4 5 23.66
    6 -4 6 92.96
    -6 4 -6 96.32
    -6 -4 -6 95.88
    -6 -4 -6 93.11
    6 -4 6 95.9
    6 4 6 93.51
    6 -4 6 103.72
    -6 -4 -6 95.73
    6 -4 6 102.25
    6 -4 6 89.12
    6 4 6 86.56
    -6 -4 -7 25.5
    6 -4 7 23.69
    -6 4 -7 24.33
    -6 -4 -7 23.08
    6 -4 7 20.64
    6 4 7 24.98
    -6 -4 -7 25.17
    6 -4 7 17.12
    -6 -4 -8 16.71
    6 4 8 13.6
    -6 4 -8 15.63
    -6 -4 -8 13.54
    6 -4 8 12.23
    6 -4 8 14.18
    -6 -4 -8 15.97
    6 -4 8 13.33
    6 -4 8 8.26
    -6 -4 -9 10.57
    -6 4 -9 11.74
    6 4 9 10.8
    -6 -4 -9 9.8
    6 -4 9 10.23
    6 -4 9 9.98
    6 4 9 10.84
    -6 -4 -9 9.86
    -6 -4 -10 3.96
    6 4 10 5.25
    -6 -4 -10 4.42
    6 -4 10 4.73
    -6 4 -10 4.75
    6 -4 10 5.25
    -6 -4 -10 6.2
    -6 -4 -11 10.11
    -6 4 -11 11.59
    6 4 11 8.83
    -6 -4 -11 10.47
    6 -4 11 7.83
    6 -4 11 8.88
    -6 -4 -11 9.64
    6 -4 12 21.62
    -6 -4 -12 19.26
    -6 4 -12 25.83
    -6 -4 -12 26.31
    6 4 12 22.59
    6 -4 12 21.33
    -6 -4 -12 29.88
    -6 -4 -13 4.04
    -6 4 -13 7.29
    -6 -4 -13 5.41
    6 4 13 4.44
    6 -4 13 2.27
    6 -4 13 7.36
    -6 -4 -13 8.12
    -6 -4 -14 52.71
    6 -4 14 49.86
    -6 4 -14 57.1
    -6 -4 -14 51.27
    6 4 14 54.92
    6 -4 14 51.85
    -6 -4 -14 58.29
    -6 -4 -15 8.28
    -6 4 -15 6.98
    -6 -4 -15 4.77
    6 -4 15 8.02
    6 -4 15 5.79
    -6 -4 -15 9.63
    -6 -4 -16 6.49
    6 4 16 5.67
    6 -4 16 8.01
    -6 -4 -17 9.72
    6 4 17 8.63
    -6 -4 -18 0.76
    6 -5 -20 0.97
    -6 5 20 1.32
    6 -5 -19 5.43
    6 5 -19 8.13
    6 5 -19 7.36
    6 -5 -19 4.16
    -6 5 19 6.72
    6 5 -18 5.56
    -6 -5 18 5.18
    6 -5 -18 4.71
    -6 5 18 5.64
    6 -5 -18 8.34
    6 5 -18 5.38
    6 -5 -18 5.72
    6 5 -17 89.59
    6 5 -17 89.32
    6 -5 -17 78.46
    -6 -5 17 81.33
    6 -5 -17 94.71
    -6 5 17 78.9
    6 5 -16 37.77
    -6 -5 16 36.87
    6 -5 -16 33.43
    6 5 -16 40.19
    -6 5 16 37.81
    -6 5 16 35.11
    6 -5 -16 41.81
    6 5 -15 95.53
    -6 -5 15 95.08
    6 -5 -15 92.22
    6 5 -15 93.14
    -6 5 15 92.1
    6 -5 -15 102.65
    -6 5 15 97.29
    6 5 -14 158.24
    -6 -5 14 152.63
    6 -5 -14 153.77
    6 5 -14 167.45
    -6 -5 14 151.51
    -6 5 14 149.23
    6 -5 -14 165.92
    -6 5 14 157.73
    -6 5 13 79.26
    6 5 -13 84.56
    -6 -5 13 78.63
    6 -5 -13 84.02
    6 5 -13 83.08
    6 -5 -13 87.96
    -6 -5 13 78.31
    -6 5 13 86.44
    -6 5 12 5.9
    6 5 -12 6.64
    -6 -5 12 5.87
    6 -5 -12 8.05
    6 -5 -12 6.11
    -6 5 12 7.23
    6 5 -12 5.99
    -6 -5 12 5.68
    6 5 -12 6.86
    6 5 -11 4.26
    -6 -5 11 5.14
    6 -5 -11 5.53
    6 -5 -11 5.43
    6 5 -11 6.02
    -6 5 11 5.35
    -6 5 11 3.75
    -6 -5 11 4.46
    -6 5 11 4.07
    6 5 -11 2.91
    6 5 -10 40.06
    -6 -5 10 36.17
    6 -5 -10 36.11
    6 5 -10 35.84
    6 -5 -10 39.8
    -6 5 10 34.61
    -6 5 10 34.53
    -6 -5 10 33.04
    6 5 -10 37.5
    -6 5 10 39.91
    6 5 -10 32.64
    6 5 -9 11.22
    6 5 -9 12.21
    -6 -5 9 11.72
    6 5 -9 12.78
    6 -5 -9 13.19
    6 -5 -9 12.32
    6 -5 -9 14.68
    -6 5 9 11.57
    6 5 -9 13.69
    -6 -5 9 11.61
    -6 5 9 12.63
    6 -5 -9 11.38
    6 5 -8 60.56
    6 5 -8 58.44
    -6 -5 8 61.51
    6 -5 -8 60.39
    6 -5 -8 59.31
    6 -5 -8 64.08
    6 5 -8 63.29
    -6 5 8 61.07
    -6 5 8 61.33
    6 -5 -8 65.49
    6 5 -8 64.39
    6 -5 -7 73.64
    6 5 -7 71.37
    -6 -5 7 71.22
    6 -5 -7 72.71
    6 -5 -7 73.92
    -6 5 7 69.74
    6 5 -7 72.09
    6 5 -7 72.27
    6 -5 -7 70.66
    -6 5 7 70.97
    6 5 -7 73.75
    6 5 -6 31.1
    6 -5 -6 32.76
    6 5 -6 26.82
    6 -5 -6 25.21
    6 5 -6 30.93
    -6 -5 6 28.48
    -6 -5 6 29.95
    6 -5 -6 29.08
    6 -5 -6 31.71
    6 -5 -6 32.57
    6 5 -6 31.82
    -6 5 6 30.35
    6 5 -6 27.01
    6 5 -5 18.92
    6 -5 -5 20.88
    6 5 -5 21.55
    6 -5 -5 21.79
    6 5 -5 19.29
    -6 -5 5 18.84
    6 -5 -5 14.87
    -6 -5 5 20.24
    6 -5 -5 20.74
    6 -5 -5 21.03
    6 5 -5 20.76
    -6 5 5 19.93
    6 -5 -5 20.95
    6 5 -5 18.66
    -6 -5 5 20.48
    -6 -5 5 20.26
    6 5 -4 14.65
    6 -5 -4 16.59
    -6 -5 4 8.09
    -6 -5 4 15.09
    6 -5 -4 16.68
    6 5 -4 14.88
    -6 -5 4 14.42
    -6 -5 4 15.27
    6 -5 -4 15.06
    6 -5 -4 14.98
    -6 5 4 14.14
    6 5 -4 15.2
    -6 -5 4 13.92
    -6 -5 4 15.95
    -6 -5 3 27.51
    6 5 -3 25.11
    6 -5 -3 27.62
    -6 -5 3 25.71
    -6 -5 3 22.48
    6 -5 -3 27.3
    6 5 -3 25.7
    -6 -5 3 25.07
    6 -5 -3 28.21
    6 -5 -3 26.37
    6 -5 -3 23.7
    -6 5 3 24.6
    6 5 -3 26.96
    -6 -5 2 23.56
    6 5 -2 21.34
    6 5 -2 24.07
    6 -5 -2 24.22
    -6 -5 2 21.51
    -6 -5 2 23.28
    6 -5 -2 23.31
    6 5 -2 24.66
    6 -5 -2 22.93
    -6 -5 2 22.66
    6 -5 -2 23.73
    6 -5 -2 20.05
    6 5 -2 20.65
    -6 5 2 22.75
    6 -5 -2 23.57
    6 5 -1 1.8
    -6 -5 1 3.05
    -6 -5 1 3.41
    -6 -5 1 2.55
    6 -5 -1 2.52
    6 -5 -1 3.94
    6 5 -1 2.94
    6 -5 -1 3.03
    6 -5 -1 2.48
    -6 -5 1 1.55
    6 -5 -1 2.94
    6 5 -1 2.47
    6 -5 -1 1.14
    6 5 -1 4.02
    -6 5 1 1.61
    6 -5 -1 2.76
    -6 -5 0 46.21
    6 5 0 46.37
    -6 5 0 49.15
    6 -5 0 49.38
    -6 -5 0 43.22
    6 -5 0 43.48
    6 -5 0 43.11
    6 5 0 44.09
    6 -5 0 46.97
    -6 -5 0 47.78
    6 5 0 40.14
    -6 5 0 43.74
    6 -5 0 45.9
    6 -5 0 47.63
    -6 -5 0 48.45
    6 5 1 5.33
    -6 -5 -1 7.54
    6 -5 1 6.58
    -6 -5 -1 6.83
    6 5 1 7.58
    6 -5 1 7.72
    -6 5 -1 4.9
    6 -5 1 8
    6 -5 1 6.87
    6 -5 1 6.16
    -6 -5 -1 6.64
    6 5 1 5.94
    -6 5 -1 7.67
    6 -5 1 8.13
    -6 5 -2 11.26
    6 -5 2 9.98
    -6 -5 -2 10.25
    6 -5 2 9.84
    6 5 2 10.7
    6 5 2 10.37
    -6 -5 -2 10.98
    6 -5 2 9.46
    6 5 2 9.24
    6 -5 2 9.8
    6 -5 2 10.83
    6 -5 2 9.45
    -6 -5 -2 11.37
    -6 -5 -3 2.41
    6 -5 3 2.68
    -6 5 -3 4.43
    6 -5 3 3.37
    -6 -5 -3 4.38
    6 -5 3 3.15
    6 5 3 2.9
    -6 -5 -3 4.44
    6 -5 3 3.63
    6 -5 3 4.25
    6 -5 3 3.26
    6 5 3 2.46
    6 5 3 5.28
    6 5 4 6.25
    -6 -5 -4 5.34
    -6 5 -4 7.22
    6 -5 4 6.98
    -6 -5 -4 6.93
    6 -5 4 8.63
    6 5 4 6.01
    6 5 4 6.93
    6 -5 4 6.17
    -6 -5 -4 6.84
    6 -5 4 6.77
    6 5 4 4.93
    -6 -5 -5 14.68
    6 -5 5 17.73
    6 5 5 18.1
    -6 -5 -5 17.14
    6 -5 5 16.64
    6 -5 5 16.53
    -6 5 -5 19.03
    -6 -5 -5 20.26
    6 -5 5 16.23
    6 5 5 17.45
    6 5 5 15.5
    -6 -5 -6 141.75
    6 5 6 141.59
    6 -5 6 142.56
    -6 5 -6 150.37
    -6 -5 -6 145
    6 5 6 137.07
    6 -5 6 135.61
    -6 -5 -6 150.04
    6 5 6 124.6
    6 -5 6 150.34
    -6 -5 -7 20.42
    6 -5 7 18.01
    -6 -5 -7 17.19
    -6 5 -7 18.83
    6 -5 7 20.18
    -6 -5 -7 22.84
    6 5 7 16.26
    6 5 7 17.49
    6 5 7 18.32
    6 -5 7 18.85
    -6 -5 -8 -0.49
    -6 5 -8 -0.07
    -6 -5 -8 0.02
    6 -5 8 0.15
    6 -5 8 -1.5
    6 5 8 1.04
    -6 -5 -8 -1.34
    6 5 8 0.64
    6 5 9 60.81
    -6 -5 -9 55.57
    6 -5 9 53.91
    -6 5 -9 60.04
    -6 -5 -9 54.15
    6 5 9 61.03
    6 -5 9 52.74
    6 5 9 56.54
    -6 -5 -9 58.24
    -6 -5 -10 25.69
    6 5 10 23.47
    6 -5 10 25.94
    -6 5 -10 27.33
    -6 -5 -10 25.5
    6 5 10 25.29
    6 -5 10 25.51
    -6 -5 -10 27.85
    -6 -5 -11 51.81
    6 5 11 52.65
    6 -5 11 48.38
    -6 5 -11 51.9
    -6 -5 -11 53.28
    6 -5 11 49.41
    -6 -5 -11 55.64
    -6 -5 -12 44.54
    6 5 12 44.27
    -6 5 -12 49.54
    -6 -5 -12 41.98
    6 -5 12 42.66
    6 -5 12 44.02
    -6 -5 -12 51.07
    6 5 13 14.1
    -6 -5 -13 19.18
    -6 5 -13 24.48
    -6 -5 -13 15.32
    6 -5 13 16.36
    6 -5 13 14.34
    -6 -5 -13 19.31
    -6 -5 -14 50.15
    6 5 14 47.26
    -6 5 -14 56.88
    6 -5 14 43.92
    6 -5 14 44.15
    -6 -5 -14 48.65
    6 5 15 0.95
    -6 -5 -15 0.57
    -6 6 19 17.88
    6 -6 -18 3
    -6 6 18 0.97
    6 6 -17 0.15
    6 6 -17 -0.51
    6 -6 -17 0.26
    -6 6 17 0.67
    6 6 -16 33.08
    6 -6 -16 23.84
    -6 -6 16 26.86
    -6 6 16 24.89
    6 6 -16 26.61
    6 -6 -16 28.45
    6 -6 -16 27.32
    6 6 -15 8.18
    6 6 -15 7.85
    -6 -6 15 9.4
    6 -6 -15 11.22
    6 -6 -15 6.22
    -6 6 15 5.03
    6 -6 -15 8.58
    6 6 -14 57.18
    -6 -6 14 51.6
    6 -6 -14 53.6
    -6 6 14 57.74
    6 -6 -14 58.91
    6 6 -14 53.46
    6 6 -13 38.58
    -6 -6 13 33.68
    6 -6 -13 36.74
    6 -6 -13 37.65
    6 6 -13 32.84
    -6 6 13 35.64
    6 6 -12 6.27
    6 6 -12 4.69
    -6 -6 12 3.33
    6 -6 -12 6.68
    6 -6 -12 2.33
    -6 6 12 4.79
    -6 -6 12 4.39
    6 -6 -11 8.25
    6 6 -11 9.21
    -6 -6 11 5.47
    6 -6 -11 7.81
    6 6 -11 6.37
    -6 -6 11 7.35
    -6 6 11 8.38
    6 6 -10 12.4
    6 6 -10 13.02
    -6 -6 10 12.23
    6 -6 -10 15.58
    6 -6 -10 14.66
    -6 -6 10 12.42
    6 6 -10 11.84
    6 6 -9 24.39
    -6 -6 9 23.68
    6 -6 -9 26.04
    6 -6 -9 28.52
    6 -6 -9 26.36
    -6 6 9 26.82
    6 6 -9 25.81
    6 6 -9 25.67
    6 -6 -9 23.78
    6 6 -8 6.94
    6 6 -8 7.28
    6 -6 -8 7.43
    6 6 -8 6.66
    -6 -6 8 7.48
    6 -6 -8 7.05
    6 -6 -8 7.67
    -6 6 8 6.91
    6 -6 -8 8.59
    6 -6 -7 22.87
    6 6 -7 25.23
    -6 -6 7 22.16
    -6 -6 7 25.47
    6 -6 -7 24.02
    6 -6 -7 24.24
    -6 6 7 21.22
    6 -6 -7 23.6
    6 6 -7 23.98
    6 6 -7 22.95
    6 6 -6 61.18
    6 6 -6 54.31
    6 -6 -6 61.82
    -6 -6 6 56.93
    -6 -6 6 62.82
    6 -6 -6 59.18
    6 -6 -6 62.16
    -6 6 6 58.13
    6 6 -6 57.82
    6 -6 -6 62.61
    -6 -6 6 55.3
    6 6 -5 96.66
    6 -6 -5 101.93
    6 6 -5 98.43
    -6 -6 5 92.37
    -6 -6 5 100.62
    6 -6 -5 103.85
    6 -6 -5 104.39
    -6 6 5 95.37
    6 -6 -5 98.45
    -6 -6 5 95.53
    6 6 -4 16.94
    6 -6 -4 18.4
    -6 -6 4 13.2
    -6 -6 4 17.21
    6 6 -4 18.37
    6 -6 -4 16.27
    -6 -6 4 18.11
    -6 -6 4 20.48
    6 -6 -4 22.17
    6 -6 -4 20.19
    6 6 -4 17.96
    6 -6 -4 16.73
    -6 -6 3 31.81
    6 -6 -3 31.64
    -6 -6 3 27.46
    6 6 -3 31.79
    6 -6 -3 32.29
    6 6 -3 31.92
    6 6 -3 31.47
    -6 -6 3 32.2
    6 -6 -3 31.23
    6 -6 -3 28.85
    -6 -6 2 7.25
    6 6 -2 6.49
    6 -6 -2 4.66
    -6 -6 2 4.2
    6 -6 -2 4.87
    6 6 -2 5.99
    6 -6 -2 6.74
    6 6 -2 3.97
    -6 -6 2 5.75
    6 -6 -2 7.45
    6 6 -1 42.09
    -6 -6 1 46.44
    6 -6 -1 46.7
    -6 -6 1 42.57
    6 -6 -1 46.53
    6 6 -1 43.04
    6 6 -1 46.81
    6 -6 -1 49.84
    -6 -6 1 45.33
    6 -6 -1 47.14
    6 6 0 8.73
    -6 -6 0 6.93
    6 -6 0 7.99
    -6 -6 0 6.24
    6 -6 0 7.28
    6 -6 0 5.87
    6 6 0 7.2
    6 6 0 6.85
    6 -6 0 8.18
    -6 -6 0 6.98
    6 6 0 6.31
    6 -6 0 7.61
    6 6 1 9.86
    6 6 1 8.82
    -6 -6 -1 9.62
    6 -6 1 11.06
    6 -6 1 9.92
    6 -6 1 12.3
    -6 -6 -1 9.46
    6 -6 1 9.91
    6 6 1 11.22
    6 -6 1 9.81
    -6 -6 -1 9.35
    6 6 2 41.7
    -6 -6 -2 43.17
    -6 6 -2 46.18
    6 -6 2 40.91
    6 -6 2 39.6
    -6 -6 -2 40.49
    6 -6 2 41.21
    6 -6 2 46.4
    6 6 2 37.52
    -6 -6 -2 43.28
    6 6 2 35.95
    6 -6 2 35.15
    6 -6 2 42.98
    6 -6 2 40.37
    -6 -6 -3 20.99
    6 6 3 17.36
    -6 6 -3 21.49
    6 -6 3 21.21
    -6 -6 -3 19.08
    6 -6 3 17.15
    6 -6 3 14.27
    6 6 3 15.55
    -6 -6 -3 19.06
    6 -6 3 18.34
    6 -6 3 17.44
    6 6 3 20.37
    6 6 4 12.81
    -6 -6 -4 12.55
    -6 6 -4 14.99
    -6 -6 -4 13.48
    6 -6 4 14.52
    6 -6 4 16.26
    -6 -6 -4 18.3
    6 6 4 14.25
    6 -6 4 15.16
    6 -6 4 15.54
    -6 -6 -5 12.21
    -6 6 -5 15.02
    6 6 5 13.5
    -6 -6 -5 10.78
    6 -6 5 11.4
    6 -6 5 12.73
    -6 -6 -5 12.35
    6 -6 5 13.86
    6 6 5 12.81
    6 -6 5 11.01
    6 6 6 14.05
    -6 -6 -6 13.55
    -6 6 -6 14.42
    6 -6 6 12.74
    6 -6 6 12.16
    6 6 6 14
    -6 -6 -6 16.48
    -6 -6 -6 13.49
    6 6 7 9.66
    -6 -6 -7 12.6
    -6 -6 -7 11.52
    6 -6 7 10.32
    6 -6 7 12.65
    6 6 7 13.67
    -6 -6 -7 10.89
    -6 6 -7 12.59
    6 6 8 18.33
    -6 6 -8 20.92
    -6 -6 -8 18.36
    6 -6 8 18.4
    6 -6 8 19.28
    6 6 8 21.21
    -6 -6 -8 21.65
    -6 -6 -8 20.7
    6 6 9 10.89
    -6 -6 -9 11.31
    -6 6 -9 13.4
    -6 -6 -9 9.01
    6 -6 9 9.74
    6 -6 9 7.74
    -6 -6 -9 9.65
    6 6 10 3.05
    -6 -6 -10 4.39
    -6 6 -10 3.16
    -6 -6 -10 2.2
    6 -6 10 2.37
    6 -6 10 1.44
    -6 -6 -10 3.86
    6 6 11 0.09
    -6 -6 -11 0.72
    -6 6 -11 0.61
    -6 -6 -11 1.9
    6 -6 11 -1
    6 -6 11 0.65
    -6 -6 -11 0.39
    -6 -6 -12 2.42
    -6 -6 -12 3.16
    6 -6 12 0.36
    -6 -6 -13 5.27
    6 -7 -15 85.92
    6 7 -15 77.84
    6 7 -14 28.25
    -6 -7 14 25.55
    6 -7 -14 31.53
    6 7 -14 25.62
    6 7 -13 54.15
    -6 -7 13 40.88
    6 -7 -13 48.31
    6 -7 -13 55.05
    6 7 -13 51.71
    6 7 -12 17.84
    -6 -7 12 13.83
    6 -7 -12 15.28
    6 7 -12 14.39
    6 -7 -12 18.61
    6 -7 -12 17.38
    6 7 -11 19.7
    6 7 -11 21.39
    -6 -7 11 19.03
    6 -7 -11 19.11
    6 -7 -11 18.37
    6 -7 -11 14.93
    6 7 -10 44.13
    6 7 -10 40.8
    -6 -7 10 39.82
    6 -7 -10 42.09
    6 -7 -10 47.81
    -6 -7 10 31.62
    6 -7 -10 40.85
    6 7 -9 19.45
    -6 -7 9 19.48
    6 -7 -9 19.29
    -6 -7 9 25.22
    6 -7 -9 19.51
    6 7 -9 19.72
    6 7 -9 19.24
    6 -7 -9 22.06
    6 7 -8 58.42
    6 7 -8 54.28
    -6 -7 8 53.29
    6 -7 -8 59.34
    -6 -7 8 62.43
    6 -7 -8 63.33
    6 -7 -8 61.78
    6 -7 -8 57.1
    6 7 -8 47.35
    6 7 -7 4.31
    6 -7 -7 2.87
    -6 -7 7 5.62
    -6 -7 7 2.35
    6 -7 -7 4.27
    6 7 -7 3.46
    6 -7 -7 4.5
    6 -7 -7 5.83
    6 -7 -7 4.25
    6 7 -6 0.51
    6 7 -6 1.36
    6 -7 -6 -0.61
    -6 -7 6 -1.74
    -6 -7 6 -1.3
    6 -7 -6 0.38
    6 -7 -6 0.97
    6 -7 -6 -0.23
    6 -7 -6 1.37
    -6 -7 6 -0.01
    -6 -7 5 1.72
    6 7 -5 1.27
    6 7 -5 1.14
    6 -7 -5 0.58
    -6 -7 5 2.19
    -6 -7 5 0.57
    6 -7 -5 -0.07
    6 -7 -5 -0.48
    6 -7 -5 0.07
    6 -7 -5 1.45
    6 7 -4 3.8
    6 7 -4 6.58
    6 -7 -4 4.06
    -6 -7 4 6.09
    -6 -7 4 6.07
    6 -7 -4 5.18
    6 -7 -4 6.37
    6 -7 -4 5.6
    6 -7 -4 5.01
    6 -7 -3 14.78
    6 7 -3 13.64
    6 7 -3 15.46
    6 -7 -3 16.67
    -6 -7 3 15.03
    6 -7 -3 15.28
    6 -7 -3 14.86
    -6 -7 3 15.36
    6 -7 -3 13.23
    -6 -7 2 5.76
    6 -7 -2 3.13
    -6 -7 2 7.62
    6 -7 -2 5.49
    6 7 -2 3.76
    6 7 -2 6.16
    6 -7 -2 4.94
    6 -7 -2 5.79
    6 -7 -1 12.18
    6 -7 -1 11.22
    -6 -7 1 11.43
    6 7 -1 11.11
    6 -7 -1 11.76
    6 7 -1 11
    -6 -7 1 11
    6 -7 -1 11.71
    -6 -7 0 -0.11
    6 7 0 -1.15
    6 -7 0 0.06
    6 7 0 -1.04
    6 -7 0 -1.13
    -6 -7 0 1.38
    6 -7 0 -0.19
    6 -7 0 -0.21
    6 7 1 1.86
    -6 -7 -1 1.54
    6 -7 1 0.22
    6 7 1 -0.46
    6 -7 1 0.82
    -6 -7 -1 3.31
    6 -7 1 0.69
    6 -7 1 1.19
    -6 -7 -2 -0.26
    -6 -7 -2 1.18
    6 -7 2 0.17
    6 -7 2 1.5
    6 -7 2 -0.7
    6 -7 2 1.17
    -6 -7 -2 0.13
    6 7 2 0.35
    6 -7 2 -0.89
    6 7 2 -1.2
    6 7 3 10.88
    -6 -7 -3 14.29
    -6 7 -3 12.32
    -6 -7 -3 11.44
    6 -7 3 9.98
    6 -7 3 11.46
    6 -7 3 14.52
    6 -7 3 12.98
    -6 -7 -3 13.13
    6 -7 3 12
    6 7 3 6.81
    6 7 4 24.52
    -6 -7 -4 27.04
    -6 7 -4 32.31
    -6 -7 -4 27.41
    6 -7 4 27.51
    6 -7 4 26.46
    6 7 4 29.9
    6 -7 4 32.23
    -6 -7 -4 32.69
    6 -7 4 29.01
    -6 -7 -5 21.89
    6 -7 5 23.36
    -6 7 -5 25.07
    -6 -7 -5 20.9
    6 -7 5 23.02
    6 7 5 23.4
    -6 -7 -5 22.82
    6 -7 5 25.18
    6 7 5 26.54
    -6 -7 -6 7.12
    6 7 6 8.96
    -6 7 -6 10.56
    -6 -7 -6 6.59
    6 -7 6 8.31
    6 -7 6 9.65
    -6 -7 -6 12.69
    6 7 6 8.16
    6 7 7 1.97
    -6 -7 -7 1.32
    -6 7 -7 1.04
    -6 -7 -7 1.16
    6 -7 7 2.82
    6 -7 7 2
    -6 -7 -7 0.34
    6 7 7 3.05
    -6 -7 -8 7.16
    -6 -7 -8 6.61
    6 -7 8 5.4
    6 -7 8 4.62
    -6 -7 -8 6.72
    6 7 8 4.31
    6 7 8 6.95
    -6 7 -8 5.47
    -6 -7 -9 4.05
    6 -7 9 5.65
    -6 -7 -10 3.09
    6 -7 10 4.61
    -6 -7 -11 2.1
    6 -7 11 3.49
    6 8 -13 30.68
    6 8 -12 13.12
    -6 -8 12 12.39
    6 8 -11 7.67
    -6 -8 11 6.34
    6 -8 -11 9.69
    6 8 -10 17.44
    6 8 -10 13.53
    -6 -8 10 11.77
    6 -8 -10 15.75
    6 -8 -10 13.82
    6 8 -9 1.41
    6 -8 -9 4.83
    6 -8 -9 4.43
    6 8 -8 17.37
    6 8 -8 21.81
    6 -8 -8 24.84
    6 -8 -8 25.44
    6 -8 -8 24.88
    6 8 -7 11.99
    6 8 -7 12.83
    6 -8 -7 10.88
    6 -8 -7 13.92
    6 -8 -7 14.05
    6 -8 -7 13.88
    6 8 -6 0.7
    6 -8 -6 2.12
    -6 -8 6 -0.28
    6 -8 -6 0.6
    6 8 -6 1.45
    6 -8 -6 -0.01
    6 -8 -6 0.82
    -6 -8 6 1.19
    6 8 -5 12.41
    6 -8 -5 17.02
    6 -8 -5 12.77
    -6 -8 5 18.28
    6 -8 -5 20.25
    6 -8 -5 16.52
    6 8 -5 15.18
    6 -8 -5 17.04
    -6 -8 5 11.89
    6 -8 -4 16.25
    6 -8 -4 25.5
    -6 -8 4 35.26
    6 -8 -4 32.36
    6 8 -4 25.69
    6 -8 -4 20.76
    6 -8 -4 33.12
    6 8 -4 22.01
    -6 -8 4 24.26
    -6 -8 3 32.97
    6 -8 -3 34.78
    -6 -8 3 39.59
    6 -8 -3 38.56
    6 -8 -3 45.12
    6 8 -3 35.3
    6 -8 -3 42.99
    6 -8 -3 35.6
    6 8 -3 35.81
    -6 -8 2 20.08
    6 -8 -2 18.69
    -6 -8 2 30.06
    6 -8 -2 23.83
    6 -8 -2 32.27
    6 -8 -2 28.29
    6 -8 -2 22.38
    6 8 -2 25.14
    6 8 -2 22.77
    6 8 -1 49.86
    -6 -8 1 48.51
    6 -8 -1 49.22
    6 -8 -1 48.37
    6 -8 -1 55.68
    -6 -8 1 57.95
    6 -8 -1 54.42
    6 8 -1 50.21
    -6 -8 0 24.25
    6 8 0 28.69
    6 8 0 25.88
    6 -8 0 32.81
    6 -8 0 28.89
    6 -8 0 25.37
    6 -8 0 23.05
    6 8 1 1.99
    6 -8 1 3.66
    6 -8 1 2.79
    -6 -8 -1 5.12
    6 -8 1 4.21
    6 8 1 4.06
    -6 -8 -1 2.15
    6 -8 1 1.34
    -6 -8 -2 -0.88
    6 -8 2 1.55
    6 -8 2 -2.56
    6 -8 2 -0.61
    6 8 2 -0.75
    -6 -8 -3 2.07
    6 -8 3 1.96
    6 -8 3 2.37
    6 -8 3 2.72
    6 -8 4 7.38
    6 -8 4 10.82
    6 -8 5 17.27
    6 -8 6 0
    -6 -9 4 1.34
    6 -9 -2 -1.27
    6 -9 -2 -3.21
    6 -9 -1 0.55
    7 0 -24 4.78
    -7 0 24 7.06
    7 0 -22 7.02
    -7 0 22 3.36
    7 0 -20 17.21
    -7 0 20 19.72
    7 0 -20 21.16
    -7 0 20 19.48
    7 0 -18 0.29
    -7 0 18 1.79
    7 0 -18 2.21
    -7 0 18 0.99
    7 0 -16 7.16
    -7 0 16 8.69
    7 0 -16 9.92
    -7 0 16 8.96
    7 0 -16 9.41
    7 0 -14 42
    7 0 -14 38.98
    -7 0 14 39.23
    7 0 -14 36.12
    -7 0 14 38.86
    -7 0 14 39.15
    7 0 -14 41.4
    -7 0 14 41.62
    7 0 -12 54.37
    -7 0 12 55.53
    7 0 -12 55.14
    7 0 -12 55.96
    -7 0 12 57
    7 0 -12 51.94
    7 0 -12 54.51
    -7 0 12 54.57
    -7 0 12 55.39
    -7 0 12 53.42
    7 0 -10 67.18
    7 0 -10 70.93
    -7 0 10 68.21
    7 0 -10 69.54
    -7 0 10 63.34
    -7 0 10 63.94
    -7 0 10 70.52
    7 0 -10 64.98
    7 0 -8 139.49
    -7 0 8 144.41
    7 0 -8 131.34
    -7 0 8 134.91
    -7 0 8 129.53
    -7 0 8 146.16
    7 0 -8 140.21
    7 0 -6 983.08
    7 0 -6 948.36
    7 0 -6 902.95
    -7 0 6 918.61
    7 0 -6 992.64
    7 0 -4 580.4
    -7 0 4 589.8
    -7 0 2 440.71
    -7 0 2 418.83
    7 0 -2 437.4
    7 0 0 563.79
    7 0 0 555.5
    -7 0 0 552.44
    7 0 2 2264.08
    7 0 2 2233.65
    7 0 2 2174.79
    -7 0 -2 2194.7
    7 0 2 2258.24
    7 0 4 840.42
    -7 0 -4 867.22
    7 0 4 857.53
    7 0 4 849.92
    7 0 4 820.34
    -7 0 -4 833.4
    -7 0 -6 305.24
    7 0 6 292.33
    7 0 6 293.92
    7 0 6 271.16
    -7 0 -6 284.29
    -7 0 -6 268.04
    7 0 8 51.29
    -7 0 -8 46.04
    7 0 8 50.66
    7 0 8 51.49
    -7 0 -8 50.14
    -7 0 -8 44.29
    -7 0 -10 32.46
    -7 0 -10 38.78
    7 0 10 38.61
    -7 0 -10 37.04
    7 0 10 36.48
    -7 0 -12 20.62
    7 0 12 24.37
    -7 0 -12 25.01
    -7 0 -12 25.82
    7 0 14 27.66
    -7 0 -14 32.56
    7 0 16 2.24
    -7 0 -16 1.68
    7 0 18 6.85
    -7 0 -18 4.37
    7 1 -24 4.73
    7 -1 -24 5.78
    -7 1 24 1.09
    7 1 -23 4.95
    7 -1 -23 5.65
    -7 -1 23 4.23
    -7 1 23 3.23
    7 -1 -23 4.11
    7 1 -22 2.85
    7 -1 -22 4.56
    -7 -1 22 2.3
    -7 1 22 4.65
    7 -1 -22 2.84
    -7 1 22 3.82
    7 1 -22 3.59
    7 1 -21 7.66
    7 -1 -21 5.2
    -7 -1 21 6.06
    -7 -1 21 3.81
    -7 1 21 4.93
    7 -1 -21 8.11
    7 1 -21 7.44
    -7 1 21 6.69
    7 1 -20 3.91
    7 -1 -20 4.95
    -7 -1 20 3.85
    -7 1 20 4.67
    -7 1 20 1.41
    -7 -1 20 3.4
    7 1 -20 6.14
    -7 -1 19 8.48
    7 1 -19 6.72
    7 -1 -19 7.63
    -7 -1 19 5.05
    -7 1 19 6.33
    -7 1 19 5.89
    7 1 -19 8.36
    7 -1 -19 8.07
    -7 1 18 39.68
    7 1 -18 48.5
    7 -1 -18 47.76
    -7 -1 18 52.28
    -7 1 18 49.25
    7 1 -18 50.14
    -7 1 18 51.49
    -7 -1 18 52.59
    7 -1 -18 53.46
    7 1 -18 50.31
    7 1 -17 8.15
    7 -1 -17 11.05
    -7 -1 17 9.53
    -7 1 17 10.56
    -7 1 17 11.59
    -7 -1 17 11.57
    7 -1 -17 10.9
    7 1 -17 9.23
    7 1 -17 12.02
    7 1 -16 210.43
    7 -1 -16 215.62
    -7 -1 16 215.86
    -7 1 16 211.78
    -7 -1 16 229.46
    7 1 -16 223.55
    -7 -1 16 219.59
    -7 1 16 228.52
    7 -1 -16 230.34
    7 1 -16 223.69
    7 -1 -15 138.64
    7 1 -15 131.55
    7 -1 -15 139.52
    -7 -1 15 143.25
    -7 1 15 142.27
    7 1 -15 147.28
    -7 -1 15 134.68
    -7 -1 15 151.42
    -7 1 15 144.71
    7 -1 -15 151.6
    7 1 -15 142.78
    7 -1 -14 440.33
    7 -1 -14 442.34
    7 1 -14 414.48
    -7 -1 14 434.33
    7 -1 -14 419.81
    -7 1 14 444.24
    7 1 -14 436.28
    -7 -1 14 430.25
    -7 1 14 466
    -7 1 14 440.09
    -7 -1 14 452.92
    7 -1 -14 447.12
    -7 -1 14 420.08
    7 1 -14 441.4
    7 -1 -13 102.62
    -7 -1 13 97.2
    -7 1 13 100.82
    7 -1 -13 94.38
    7 1 -13 93.1
    -7 -1 13 97.36
    -7 1 13 98.18
    -7 1 13 97.82
    7 -1 -13 97.34
    7 -1 -13 91.99
    7 1 -13 92.36
    -7 -1 13 93.91
    -7 1 13 98.11
    -7 -1 13 99.02
    7 -1 -12 284.67
    7 1 -12 292.47
    7 -1 -12 290.4
    -7 -1 12 282.08
    7 -1 -12 281.41
    -7 1 12 280.56
    7 -1 -12 273.96
    -7 1 12 299.71
    -7 1 12 276.85
    -7 -1 12 288.39
    7 1 -12 268.3
    -7 -1 12 275.03
    -7 1 12 295.18
    -7 1 12 284.2
    -7 -1 12 276.71
    7 -1 -12 279.03
    7 1 -12 289.03
    7 -1 -11 39.52
    7 1 -11 39.92
    7 -1 -11 42.86
    -7 -1 11 39.67
    -7 1 11 36.97
    7 -1 -11 37.6
    -7 1 11 43.21
    7 -1 -11 36.8
    7 1 -11 39.02
    -7 -1 11 35.48
    -7 1 11 40.07
    7 -1 -11 36.25
    -7 -1 11 38.04
    -7 -1 11 36.28
    -7 -1 11 37.18
    7 1 -11 42.02
    -7 1 11 36.91
    7 -1 -10 51.14
    7 1 -10 47.98
    7 -1 -10 50.95
    -7 -1 10 47.83
    7 1 -10 45.75
    -7 1 10 50.02
    7 -1 -10 50.23
    7 1 -10 46.83
    -7 -1 10 45.81
    -7 -1 10 49.09
    -7 1 10 51.45
    -7 -1 10 47.15
    -7 1 10 47.92
    7 -1 -10 49.75
    7 -1 -10 45.81
    -7 1 10 54.9
    7 1 -10 47.88
    7 1 -9 52.9
    7 -1 -9 49.55
    -7 -1 9 47.9
    -7 1 9 49.86
    7 1 -9 48.96
    7 1 -9 47.09
    -7 1 9 50.08
    -7 -1 9 45.87
    -7 1 9 49.27
    7 -1 -9 51.98
    7 -1 -9 51.98
    7 -1 -9 49.34
    -7 1 9 53.98
    7 1 -9 51.46
    -7 -1 9 54.39
    7 -1 -8 611.67
    -7 -1 8 599.73
    -7 1 8 609.95
    7 1 -8 589.83
    -7 1 8 583.53
    -7 1 8 592.91
    7 -1 -8 589.91
    -7 -1 8 616.23
    7 -1 -8 613
    -7 -1 8 576.75
    7 1 -8 586.84
    7 -1 -8 596.64
    7 -1 -7 192.91
    -7 -1 7 182.85
    -7 -1 7 183.71
    7 1 -7 184.54
    -7 1 7 186.46
    7 -1 -7 182.31
    -7 -1 7 192.23
    7 1 -7 195.49
    -7 -1 7 185.64
    7 -1 -7 192.01
    7 -1 -6 15.38
    -7 -1 6 13.98
    7 -1 -6 15.92
    -7 -1 6 14.74
    -7 -1 6 13.98
    -7 1 6 14.54
    7 1 -6 14.02
    7 1 -6 13.65
    7 1 -6 15.15
    7 -1 -6 15.81
    7 -1 -5 203.22
    -7 1 5 191.25
    -7 -1 5 190.62
    7 -1 -5 198.32
    7 1 -5 192.94
    7 -1 -5 199.77
    7 1 -5 188.74
    -7 -1 5 192.65
    -7 1 5 197.93
    -7 1 5 199.23
    7 -1 -4 736.67
    7 1 -4 732.91
    7 -1 -4 788.14
    7 1 -4 757.17
    -7 -1 4 765.31
    -7 1 4 762.2
    -7 1 4 754.81
    7 -1 -3 293.77
    -7 -1 3 271.77
    -7 1 3 300.79
    -7 -1 3 302.71
    7 1 -3 285.62
    -7 1 3 293.9
    7 1 -2 168.73
    -7 1 2 176.87
    7 -1 -2 171.17
    -7 -1 2 169.23
    -7 -1 2 170.89
    7 -1 -2 178.95
    -7 1 2 181.59
    7 -1 -1 725.3
    -7 1 1 693.26
    7 1 -1 688.6
    7 1 -1 690.6
    7 1 -1 700.25
    -7 -1 1 690.49
    7 -1 -1 701.35
    -7 1 1 756.21
    -7 -1 1 720.66
    7 1 -1 730.81
    7 1 0 108.43
    -7 1 0 115.49
    -7 1 0 107.67
    7 1 0 110.31
    7 1 0 113.15
    7 -1 0 113.94
    7 1 0 105.45
    -7 -1 0 105.09
    7 -1 0 111.32
    -7 1 0 106.54
    -7 -1 0 109.2
    7 1 1 100.65
    -7 1 -1 106.54
    -7 1 -1 100.49
    7 1 1 100.86
    7 1 1 102.14
    -7 1 -1 100.57
    7 1 1 100.4
    -7 1 -1 102.06
    -7 -1 -1 98.5
    7 -1 1 102.64
    7 -1 1 107.44
    -7 -1 -1 102.28
    7 1 2 249.81
    -7 1 -2 254.61
    7 1 2 238.56
    -7 1 -2 235.11
    7 1 2 239.65
    7 1 2 241.22
    -7 -1 -2 243.31
    7 -1 2 243.03
    -7 1 -2 238.97
    7 -1 2 246.85
    -7 -1 -2 246.23
    7 1 3 75.77
    -7 1 -3 75.4
    7 -1 3 74.28
    7 1 3 75.69
    7 -1 3 68.88
    -7 1 -3 73.95
    7 1 3 76.15
    -7 -1 -3 76.3
    -7 -1 -3 73.08
    7 -1 3 74.52
    -7 1 -3 74.33
    7 1 3 73.39
    7 -1 3 76.27
    -7 -1 -4 61.4
    -7 -1 -4 63
    7 -1 4 52.27
    -7 1 -4 63.42
    7 -1 4 62.68
    7 1 4 58.54
    7 1 4 63.01
    -7 1 -4 59.12
    7 1 4 61.44
    -7 -1 -4 58.28
    7 -1 4 63.02
    7 -1 4 62.6
    -7 1 -4 59.43
    -7 -1 -4 61.25
    7 -1 4 62.25
    7 -1 5 41.82
    -7 -1 -5 42.18
    -7 1 -5 40.44
    -7 -1 -5 42.22
    7 -1 5 41.72
    7 1 5 38.18
    7 1 5 39.91
    -7 1 -5 37.6
    -7 1 -5 38.66
    7 1 5 39.52
    7 1 5 39
    7 -1 5 41.21
    -7 -1 -5 36.55
    7 -1 5 38.13
    -7 -1 -5 39.88
    -7 -1 -6 147.01
    7 -1 6 153.34
    -7 -1 -6 148.95
    -7 -1 -6 150.69
    -7 1 -6 151.92
    7 -1 6 151.42
    -7 -1 -6 152.93
    7 1 6 149.56
    7 1 6 156.85
    -7 1 -6 145.68
    7 1 6 151.75
    7 -1 6 150.54
    7 1 6 144.08
    -7 1 -6 148.19
    -7 1 -6 146.94
    7 -1 6 153.33
    -7 -1 -7 89.93
    -7 -1 -7 82.9
    -7 1 -7 84.19
    7 -1 7 82.63
    -7 -1 -7 88.78
    -7 1 -7 84.45
    7 1 7 92.43
    7 1 7 78.1
    -7 1 -7 84.21
    -7 -1 -7 87.26
    -7 1 -7 87.12
    7 -1 7 91.39
    7 1 7 88.88
    7 -1 7 87.4
    -7 -1 -8 19.08
    -7 -1 -8 19.18
    7 -1 8 18.68
    -7 1 -8 19.09
    -7 -1 -8 19.09
    -7 1 -8 21.13
    7 1 8 19.64
    7 -1 8 21.86
    7 -1 8 20.09
    -7 1 -8 18.57
    -7 -1 -8 19.14
    7 1 8 19.4
    7 -1 8 21.84
    -7 -1 -8 20.87
    -7 -1 -9 39.09
    -7 -1 -9 37.07
    7 1 9 37.78
    7 -1 9 36.58
    -7 1 -9 36.56
    7 -1 9 39.28
    -7 -1 -9 42.11
    -7 1 -9 36.52
    7 1 9 40.61
    7 -1 9 37.63
    -7 -1 -9 38.66
    -7 -1 -10 487.22
    -7 -1 -10 471.25
    7 1 10 455.65
    7 1 10 453.19
    7 -1 10 445.34
    -7 1 -10 470.02
    -7 1 -10 429.71
    -7 1 -10 450.35
    -7 -1 -10 467.04
    7 -1 10 466.9
    7 -1 10 469.97
    -7 -1 -10 458.91
    -7 -1 -11 0.83
    7 1 11 0.88
    7 -1 11 1.55
    7 -1 11 -0.24
    -7 -1 -11 1.76
    -7 1 -11 -0.17
    -7 -1 -11 1.49
    -7 -1 -11 1
    -7 1 -11 1.15
    -7 1 -11 1.19
    -7 -1 -12 23.01
    7 1 12 23.18
    7 -1 12 26.34
    -7 1 -12 23.77
    -7 -1 -12 20.58
    -7 1 -12 20.53
    -7 -1 -12 23.49
    -7 1 -12 19.35
    7 -1 12 21.6
    -7 -1 -13 16.96
    7 1 13 13.83
    7 -1 13 14.98
    -7 1 -13 19.06
    -7 -1 -13 16.01
    -7 -1 -14 12.04
    7 1 14 10.16
    7 -1 14 10.2
    -7 1 -14 10.83
    -7 -1 -14 9.76
    -7 -1 -15 6.63
    7 1 15 3.54
    7 -1 15 5.54
    -7 1 -15 2.68
    -7 -1 -15 7.37
    -7 -1 -16 10.08
    7 1 16 8.06
    7 -1 16 9.8
    -7 1 -16 10.74
    -7 -1 -16 12.07
    -7 -1 -17 0.49
    7 1 17 0.48
    7 -1 17 0.04
    -7 1 -17 -1.73
    7 1 18 -0.68
    -7 1 -18 0.12
    7 -2 -23 1.33
    7 -2 -23 0.62
    -7 2 23 0.42
    7 2 -23 2.87
    7 2 -22 9
    7 2 -22 4.74
    7 -2 -22 7.97
    -7 -2 22 4.31
    -7 -2 22 4.28
    -7 2 22 6.59
    -7 2 22 5.87
    7 -2 -22 5.5
    7 2 -22 4.79
    7 2 -21 32.55
    7 -2 -21 40.4
    7 -2 -21 36.41
    -7 -2 21 35.6
    -7 2 21 33.61
    -7 2 21 36.16
    7 2 -21 42.23
    7 2 -20 49.41
    7 -2 -20 52.31
    -7 -2 20 49.52
    -7 2 20 42.18
    7 2 -20 59.73
    -7 2 20 46.24
    7 2 -20 49.53
    7 -2 -20 51.12
    7 2 -19 3.14
    7 -2 -19 2.26
    -7 -2 19 1.32
    -7 2 19 3.5
    -7 2 19 4.92
    -7 -2 19 2.85
    7 2 -19 3.09
    7 -2 -19 2.87
    7 2 -19 2.59
    7 2 -18 22.06
    7 -2 -18 24.63
    -7 -2 18 23.16
    -7 2 18 22.88
    7 2 -18 28.52
    -7 2 18 22.3
    -7 -2 18 25.15
    7 -2 -18 28.3
    7 2 -18 27.16
    7 2 -17 16.11
    -7 2 17 16.18
    -7 -2 17 17.15
    7 -2 -17 17.08
    -7 -2 17 18.35
    -7 -2 17 14.58
    -7 2 17 16.79
    7 2 -17 20.9
    7 -2 -17 18.08
    7 2 -17 18.95
    -7 2 16 1.82
    7 2 -16 1.57
    7 -2 -16 1.46
    -7 -2 16 2.48
    -7 2 16 1.87
    7 -2 -16 2
    7 -2 -16 2.32
    -7 -2 16 1.16
    7 2 -16 2.23
    -7 -2 16 3.67
    7 2 -16 1.97
    7 -2 -15 1.61
    -7 -2 15 1.16
    -7 2 15 1.55
    7 -2 -15 2.2
    7 2 -15 1.19
    -7 -2 15 1.64
    -7 -2 15 1.65
    7 -2 -15 0.64
    -7 2 15 0.74
    7 2 -15 0.78
    7 -2 -14 133.39
    -7 -2 14 122.71
    7 -2 -14 116.46
    -7 2 14 130.61
    -7 -2 14 115.57
    -7 2 14 123.82
    7 2 -14 122.97
    7 2 -14 127
    -7 2 14 119.14
    7 -2 -14 125.5
    -7 -2 14 123.16
    7 -2 -13 66
    -7 2 13 50.67
    7 -2 -13 62.58
    -7 -2 13 61.64
    -7 2 13 59.87
    7 -2 -13 60.8
    -7 2 13 65.65
    -7 -2 13 59.63
    -7 2 13 55.93
    7 -2 -13 61.21
    -7 -2 13 61.9
    7 2 -13 58.11
    7 -2 -12 33
    -7 2 12 31.31
    7 2 -12 31.28
    7 -2 -12 34.42
    -7 -2 12 33.57
    -7 2 12 33.7
    7 -2 -12 34.56
    -7 2 12 33.54
    -7 -2 12 31.39
    -7 -2 12 34.12
    -7 2 12 32.45
    -7 -2 12 33.44
    7 -2 -12 34.39
    7 2 -12 32.97
    7 -2 -11 38.73
    -7 2 11 36.73
    7 2 -11 34.36
    7 2 -11 35.41
    7 -2 -11 38.24
    -7 -2 11 35.2
    -7 2 11 34.47
    7 -2 -11 37.38
    -7 2 11 39.82
    -7 2 11 34.3
    7 -2 -11 34.28
    7 -2 -11 37.9
    -7 -2 11 37.07
    -7 2 11 40.47
    7 2 -11 34.92
    -7 -2 11 34.23
    7 -2 -10 32.98
    7 2 -10 31.57
    -7 2 10 32.19
    7 2 -10 31.76
    7 2 -10 34.37
    7 -2 -10 35.47
    -7 -2 10 33.58
    -7 -2 10 31.01
    7 -2 -10 31.21
    7 -2 -10 34.47
    7 -2 -10 33.63
    -7 -2 10 33.11
    -7 2 10 30.66
    -7 2 10 34.18
    -7 2 10 34.72
    7 2 -10 32.41
    7 -2 -9 69.99
    -7 2 9 62.84
    7 -2 -9 71.07
    7 2 -9 67.12
    7 2 -9 68.32
    7 -2 -9 69.13
    -7 -2 9 64.99
    -7 -2 9 67.78
    7 -2 -9 66.01
    -7 2 9 63.85
    7 -2 -9 67.66
    7 -2 -9 67.13
    -7 -2 9 69.5
    -7 2 9 67.93
    7 2 -9 64.01
    -7 2 8 26.58
    7 2 -8 28.65
    7 -2 -8 28.63
    7 2 -8 27.18
    -7 -2 8 26.62
    -7 2 8 25.88
    7 -2 -8 23.69
    -7 2 8 25.7
    7 -2 -8 24.62
    -7 -2 8 26.85
    7 -2 -8 25.35
    7 -2 -8 27.4
    7 2 -8 24.53
    -7 -2 8 27.8
    7 -2 -8 27.66
    -7 2 7 272.99
    7 2 -7 250.3
    7 2 -7 281.14
    7 -2 -7 278.29
    -7 -2 7 267.79
    7 2 -7 261.11
    -7 2 7 266.61
    7 -2 -7 268.45
    7 -2 -7 281.73
    7 -2 -7 263.11
    -7 -2 7 267.56
    -7 -2 7 264.77
    7 -2 -7 272.46
    7 2 -7 268.02
    7 2 -7 270.42
    -7 2 6 1119.37
    7 2 -6 1030.55
    -7 -2 6 1113.38
    7 -2 -6 1134.09
    7 2 -6 1152.75
    7 -2 -6 1141.45
    -7 -2 6 1115.78
    -7 2 6 1119.7
    7 -2 -6 1113.2
    -7 -2 6 1080.55
    7 -2 -6 1148.27
    -7 2 6 1155.1
    7 2 -6 1089.51
    7 2 -6 1136.72
    -7 2 5 13.57
    7 -2 -5 13.52
    7 2 -5 13.91
    7 -2 -5 14.49
    7 2 -5 14.31
    -7 -2 5 15.01
    -7 2 5 14.27
    7 -2 -5 13.95
    -7 -2 5 14.33
    7 2 -5 12.33
    -7 2 5 14.87
    7 -2 -5 14.48
    7 2 -5 12.84
    7 2 -4 171.44
    -7 2 4 169.61
    7 -2 -4 167.57
    7 2 -4 162.31
    7 2 -4 168.23
    -7 -2 4 160.67
    7 -2 -4 179.64
    7 -2 -4 173.43
    7 2 -4 156.86
    -7 -2 4 168.79
    -7 -2 4 167.7
    -7 2 4 178.61
    7 2 -3 160.75
    -7 2 3 169.81
    -7 -2 3 150.75
    7 2 -3 150.81
    7 2 -3 154.89
    -7 -2 3 152.72
    7 -2 -3 164.58
    7 -2 -3 165.55
    7 -2 -3 153.51
    7 -2 -3 156.63
    -7 -2 3 157
    7 -2 -3 159.79
    -7 2 3 162.92
    7 2 -2 550.53
    -7 -2 2 532.99
    7 -2 -2 529.48
    7 2 -2 540.86
    7 -2 -2 567.44
    -7 -2 2 528.79
    -7 2 2 569.63
    7 2 -2 543.99
    7 -2 -2 570.31
    7 -2 -2 559.55
    -7 -2 2 546.12
    7 -2 -2 550.75
    7 2 -1 9.61
    -7 -2 1 8.21
    -7 2 1 8.07
    7 -2 -1 8.13
    7 -2 -1 8.12
    7 2 -1 7.02
    -7 2 1 8.99
    7 -2 -1 8.34
    -7 -2 1 7.78
    7 2 -1 7.1
    7 2 -1 8.64
    7 -2 -1 9.19
    7 -2 -1 7.78
    7 2 0 77.12
    -7 2 0 75.51
    -7 2 0 75.26
    7 2 0 75.02
    7 -2 0 76.19
    7 2 0 74.19
    7 2 0 71.43
    -7 -2 0 72.61
    7 -2 0 79.91
    7 -2 0 73.16
    7 -2 0 77.16
    7 2 1 136.39
    -7 -2 -1 138.11
    -7 2 -1 138.58
    7 2 1 140.25
    7 -2 1 135.46
    7 2 1 137.55
    -7 -2 -1 136.75
    7 2 1 129.44
    -7 2 -1 140.43
    7 -2 1 137.62
    -7 2 -1 143.2
    7 -2 1 141.28
    -7 -2 -1 140.05
    -7 -2 -2 505.72
    -7 2 -2 512.84
    -7 2 -2 533.48
    7 2 2 511.97
    7 2 2 525.55
    -7 -2 -2 503.15
    -7 2 -2 529.51
    7 -2 2 519.23
    7 -2 2 544.01
    7 2 2 498.11
    -7 -2 -2 513.47
    7 -2 3 295.33
    -7 -2 -3 292.44
    -7 2 -3 300.88
    -7 2 -3 302.75
    7 2 3 292.66
    7 -2 3 307.23
    7 2 3 297.42
    7 2 3 302.73
    -7 -2 -3 293.29
    -7 2 -3 292.86
    7 -2 3 305.61
    7 2 3 306.19
    7 -2 3 293.96
    -7 -2 -3 291.47
    -7 -2 -4 3
    7 2 4 2.37
    -7 -2 -4 3.08
    -7 2 -4 2.36
    7 -2 4 1.06
    7 2 4 2.12
    -7 2 -4 2.25
    7 2 4 1.94
    -7 -2 -4 1.74
    -7 2 -4 2.35
    7 2 4 2.95
    7 -2 4 3.26
    -7 -2 -5 170.73
    7 -2 5 159.04
    -7 -2 -5 169.65
    7 -2 5 177.3
    -7 2 -5 174.66
    7 -2 5 163.88
    7 2 5 161.98
    7 2 5 171.99
    7 2 5 159.35
    -7 2 -5 168.25
    -7 -2 -5 161.82
    -7 2 -5 167
    7 -2 5 175.22
    7 2 5 175.59
    -7 -2 -6 59.3
    7 -2 6 58.73
    7 -2 6 60.13
    -7 -2 -6 61.5
    7 -2 6 59.42
    -7 2 -6 63.9
    7 -2 6 64.14
    7 2 6 57.41
    7 2 6 65.52
    -7 2 -6 59.86
    -7 -2 -6 60.53
    7 2 6 59.71
    -7 2 -6 58.45
    7 2 6 60.23
    -7 -2 -6 59.08
    7 -2 6 62.12
    -7 -2 -7 8.72
    -7 -2 -7 8.32
    7 -2 7 7.75
    -7 -2 -7 9.5
    7 2 7 7.66
    7 -2 7 7.17
    -7 -2 -7 7.53
    7 -2 7 8.48
    7 2 7 8.91
    -7 2 -7 8.33
    -7 -2 -7 8.64
    7 -2 7 9.31
    -7 2 -7 7.17
    7 2 7 8.25
    -7 -2 -8 8.78
    7 -2 8 7.45
    7 2 8 8.02
    7 -2 8 9.32
    -7 -2 -8 7.86
    -7 -2 -8 8.05
    7 -2 8 9.52
    -7 2 -8 6.89
    -7 -2 -8 8.94
    -7 -2 -8 8.1
    -7 2 -8 7.08
    7 2 8 8.57
    7 -2 9 32.07
    -7 -2 -9 32.79
    -7 -2 -9 32.06
    -7 -2 -9 31.96
    7 2 9 31.55
    7 -2 9 33.68
    -7 -2 -9 31.59
    -7 2 -9 36.47
    -7 -2 -9 36.71
    -7 2 -9 26.47
    7 -2 9 35.05
    -7 -2 -10 60.88
    -7 -2 -10 62.89
    7 2 10 57.54
    7 -2 10 58.62
    -7 -2 -10 59.31
    -7 2 -10 60.2
    -7 -2 -10 58.47
    7 -2 10 61.47
    -7 -2 -10 61.45
    7 -2 10 57.49
    -7 -2 -11 85.63
    -7 -2 -11 86.21
    -7 -2 -11 83.3
    7 2 11 82.56
    7 -2 11 83.98
    -7 -2 -11 86.41
    -7 2 -11 88.6
    -7 -2 -11 86.31
    7 -2 11 90.07
    -7 -2 -12 28.77
    -7 -2 -12 31.47
    7 2 12 28.65
    7 -2 12 30.55
    -7 -2 -12 31.09
    -7 2 -12 29.98
    -7 -2 -12 35.14
    7 -2 12 31.95
    -7 -2 -13 18.32
    7 2 13 17.12
    7 -2 13 17.85
    -7 2 -13 18.34
    7 -2 13 15.41
    -7 -2 -13 17.23
    -7 -2 -13 17.86
    -7 -2 -14 18.51
    7 2 14 17.21
    7 -2 14 16.13
    7 -2 14 16.74
    -7 2 -14 17.61
    -7 -2 -14 20.68
    -7 -2 -14 18.44
    -7 -2 -15 5.24
    -7 -2 -15 5.87
    7 -2 15 5.54
    7 2 15 2.02
    7 -2 15 2.93
    -7 -2 -15 6.8
    -7 2 -15 4.74
    -7 -2 -16 1.41
    -7 -2 -16 -0.12
    7 -2 16 -0.57
    7 2 16 1.82
    7 -2 16 0.5
    -7 -2 -16 0.72
    -7 2 -16 0.79
    7 -2 17 2.81
    7 2 17 0.91
    -7 -2 -17 -0.93
    -7 2 -17 2.92
    7 2 18 7.17
    -7 2 -18 10.5
    7 2 19 15.6
    7 -3 -23 11.17
    7 3 -22 13.66
    -7 -3 22 4.22
    -7 3 22 7.83
    7 -3 -22 11.28
    -7 3 21 17.67
    7 -3 -21 22.04
    -7 -3 21 15.99
    7 -3 -21 21.58
    7 3 -21 19.33
    7 3 -20 4.49
    7 -3 -20 4.46
    -7 -3 20 6.66
    7 -3 -20 5
    -7 3 20 5.56
    7 3 -19 3.19
    7 3 -19 3.27
    -7 -3 19 2.05
    7 -3 -19 2.76
    -7 3 19 2.76
    -7 3 19 2.01
    7 -3 -19 3.79
    7 3 -18 86.73
    -7 3 18 81.82
    7 -3 -18 85.42
    -7 -3 18 87.38
    -7 3 18 81.72
    7 -3 -18 96.47
    7 3 -18 94.98
    7 -3 -17 54.67
    -7 -3 17 57.26
    -7 3 17 52.29
    -7 3 17 51.77
    7 -3 -17 56.55
    -7 -3 17 58.67
    7 3 -17 51.92
    7 3 -16 2.22
    -7 -3 16 3.88
    -7 3 16 2.6
    7 -3 -16 6.07
    -7 3 16 5.1
    7 3 -16 4.89
    -7 -3 16 6.61
    7 -3 -16 3.72
    7 3 -15 216.58
    7 3 -15 197.73
    -7 -3 15 222.1
    7 -3 -15 219.21
    -7 -3 15 208.59
    7 -3 -15 208.48
    -7 3 15 206.47
    -7 -3 15 179.07
    -7 3 15 200.16
    7 -3 -15 221.78
    7 3 -15 208.95
    7 3 -14 466.73
    7 3 -14 417.29
    7 -3 -14 473.43
    -7 -3 14 457.29
    7 -3 -14 446.11
    -7 3 14 445.34
    -7 -3 14 395.56
    -7 3 14 452.99
    7 -3 -14 486.86
    7 3 -14 468.4
    -7 -3 14 455.97
    7 3 -13 115.03
    7 -3 -13 108.24
    7 3 -13 95.74
    7 -3 -13 116.55
    -7 -3 13 112.46
    7 -3 -13 111.47
    -7 3 13 119.57
    -7 -3 13 93.68
    -7 3 13 104.96
    7 -3 -13 115.39
    -7 -3 13 106.35
    7 3 -13 108.7
    7 3 -12 4.2
    7 -3 -12 4.87
    -7 3 12 4.22
    7 3 -12 4.94
    7 -3 -12 3.63
    -7 -3 12 3.77
    7 -3 -12 5.29
    -7 3 12 4.89
    -7 -3 12 4.06
    7 -3 -12 3.31
    7 3 -11 20.72
    7 3 -11 20.69
    7 -3 -11 20.95
    7 3 -11 21.22
    7 -3 -11 22.25
    -7 -3 11 18.65
    7 -3 -11 19.41
    -7 3 11 22.04
    7 -3 -11 22.35
    -7 3 11 19.7
    -7 -3 11 18.59
    7 3 -11 17.05
    7 3 -10 21.57
    7 3 -10 23.46
    7 -3 -10 22.3
    7 3 -10 20.69
    7 3 -10 21.04
    7 -3 -10 23.16
    -7 -3 10 22.34
    7 -3 -10 20.6
    -7 -3 10 25.42
    -7 3 10 25.55
    -7 3 10 19.41
    7 -3 -10 22.91
    -7 -3 10 21.87
    7 -3 -9 24.62
    7 3 -9 23.05
    7 3 -9 24.38
    7 3 -9 21.76
    7 3 -9 21.28
    -7 3 9 22.67
    7 3 -9 23.24
    7 -3 -9 24.89
    -7 -3 9 22.63
    7 -3 -9 23.71
    -7 -3 9 25.09
    7 -3 -9 24.97
    -7 3 9 21.89
    -7 -3 9 22.09
    7 -3 -9 22.36
    7 -3 -8 73.08
    7 3 -8 64.8
    7 3 -8 69.58
    7 3 -8 69.57
    -7 3 8 67.23
    7 3 -8 71.62
    7 -3 -8 68.82
    -7 -3 8 66.6
    7 -3 -8 66.23
    -7 -3 8 71.74
    -7 3 8 62.95
    7 -3 -8 71.89
    7 -3 -8 65.24
    7 -3 -8 76.41
    -7 -3 8 67.64
    -7 3 8 70.1
    7 3 -7 216.32
    7 -3 -7 209.83
    -7 3 7 208.31
    7 3 -7 199.45
    7 3 -7 210.09
    7 -3 -7 215.18
    -7 -3 7 213.81
    -7 3 7 220.04
    7 -3 -7 203.19
    7 -3 -7 214.3
    -7 -3 7 208.3
    -7 3 7 212.84
    7 -3 -7 219.68
    -7 -3 7 202.53
    -7 -3 7 209.9
    -7 3 7 218.13
    7 -3 -7 218
    7 3 -6 238.36
    7 -3 -6 234.82
    7 3 -6 230.81
    7 3 -6 228.04
    -7 -3 6 223.39
    7 -3 -6 226.97
    -7 3 6 234
    -7 3 6 229.64
    7 -3 -6 232.21
    7 -3 -6 232.11
    -7 3 6 228.7
    7 -3 -6 243.95
    -7 -3 6 210.4
    -7 -3 6 240.97
    7 -3 -6 234.88
    -7 -3 6 222.32
    -7 3 6 233.66
    7 -3 -6 244.98
    7 3 -5 106.66
    7 -3 -5 99.53
    -7 3 5 101.73
    7 3 -5 98.83
    7 3 -5 103.43
    -7 -3 5 96.1
    7 -3 -5 104.13
    7 -3 -5 99.78
    -7 3 5 100.68
    7 -3 -5 108.7
    -7 -3 5 108.31
    -7 -3 5 102.38
    -7 3 5 103.72
    7 -3 -5 105.14
    7 -3 -5 105.82
    7 3 -4 69.35
    7 3 -4 64.04
    7 -3 -4 73.17
    -7 3 4 70.74
    -7 3 4 69.75
    -7 -3 4 70.36
    7 3 -4 69.13
    7 3 -4 66.13
    7 3 -4 67.5
    -7 -3 4 66.21
    7 -3 -4 73.38
    7 -3 -4 68.25
    -7 3 4 72.49
    7 -3 -4 69.87
    -7 -3 4 73.22
    7 -3 -4 74.72
    7 -3 -4 74.11
    7 -3 -3 108.51
    7 3 -3 107.35
    7 -3 -3 102.97
    -7 -3 3 107.81
    -7 3 3 109.07
    7 3 -3 107.01
    -7 -3 3 103.91
    7 3 -3 98.64
    7 -3 -3 109.2
    -7 3 3 112.61
    -7 -3 3 109.18
    -7 -3 3 111.67
    7 -3 -3 110.19
    7 -3 -3 113.43
    -7 -3 2 125.26
    7 -3 -2 121.53
    -7 3 2 126.8
    7 3 -2 122.51
    7 -3 -2 130.09
    -7 -3 2 121.33
    7 3 -2 122.29
    7 -3 -2 125.24
    7 -3 -2 132.1
    7 -3 -2 128.86
    7 -3 -2 134.25
    -7 -3 2 126.97
    -7 -3 2 130.8
    -7 -3 1 9.07
    -7 -3 1 9.23
    7 3 -1 8.73
    -7 3 1 8.1
    -7 -3 1 9.08
    7 -3 -1 8.27
    7 -3 -1 9.27
    7 -3 -1 10.05
    7 3 -1 7.74
    -7 -3 1 9.47
    -7 3 1 7.6
    7 -3 -1 8.7
    -7 -3 1 9.03
    7 -3 -1 8.64
    7 -3 -1 8.67
    7 -3 0 85.65
    -7 -3 0 80.41
    -7 3 0 84
    -7 -3 0 89.34
    -7 -3 0 81.28
    7 -3 0 86.62
    -7 3 0 84.95
    7 3 0 82.47
    7 -3 0 85.34
    -7 -3 0 79.65
    7 -3 0 88.6
    7 -3 0 85.97
    7 3 0 79.67
    7 3 0 85.93
    7 3 0 79.05
    7 -3 0 85.42
    -7 -3 0 83.3
    -7 -3 -1 165.58
    7 -3 1 174.99
    7 3 1 167.76
    -7 3 -1 166.77
    7 -3 1 177.63
    -7 -3 -1 170.31
    -7 -3 -1 183.26
    -7 3 -1 167.33
    7 -3 1 171.83
    -7 -3 -1 171.41
    7 3 1 161.27
    7 3 1 171.36
    7 -3 1 171.68
    -7 -3 -1 167.3
    7 3 1 176.95
    7 3 1 159.77
    7 -3 1 171.28
    7 -3 2 38.87
    7 3 2 42.43
    -7 3 -2 42.13
    -7 -3 -2 44.48
    7 -3 2 43.9
    -7 3 -2 42.18
    -7 -3 -2 44.69
    7 3 2 42.39
    7 3 2 43.57
    7 -3 2 42.2
    7 -3 2 42.71
    -7 -3 -2 44.84
    7 3 2 45.34
    7 -3 2 39.9
    -7 -3 -2 45.05
    -7 -3 -3 188.53
    7 -3 3 186.14
    7 -3 3 188.38
    -7 3 -3 190.73
    -7 -3 -3 183.96
    7 -3 3 188.93
    -7 3 -3 200.47
    7 3 3 175.83
    -7 -3 -3 201.28
    7 3 3 185.71
    7 -3 3 188.48
    7 3 3 188.73
    -7 -3 -3 185.02
    -7 3 -3 193.36
    7 -3 3 186
    7 -3 3 189.45
    7 3 3 196.54
    -7 -3 -4 54.11
    7 -3 4 50.45
    -7 3 -4 55.08
    -7 -3 -4 51.55
    7 -3 4 52.74
    7 3 4 51.49
    -7 -3 -4 56.86
    7 3 4 49.7
    7 3 4 53.51
    7 -3 4 45.34
    -7 -3 -4 51.9
    -7 3 -4 54.02
    7 -3 4 53.4
    7 -3 4 53.96
    7 3 4 57.74
    -7 -3 -5 125.85
    7 -3 5 120.87
    7 -3 5 127.36
    -7 3 -5 126.87
    -7 -3 -5 121.78
    7 -3 5 122.09
    7 3 5 118
    -7 -3 -5 129.13
    7 3 5 128.02
    -7 -3 -5 122.72
    7 3 5 119.27
    -7 3 -5 129.18
    7 -3 5 125.92
    -7 -3 -6 15.97
    -7 3 -6 12.11
    -7 -3 -6 13.17
    7 -3 6 13.79
    7 -3 6 14.03
    -7 -3 -6 14.28
    -7 -3 -6 12.19
    7 -3 6 13.44
    -7 3 -6 13.82
    7 3 6 13.6
    -7 -3 -7 130.52
    7 -3 7 141.63
    -7 3 -7 140.7
    -7 -3 -7 131.11
    7 -3 7 128.31
    7 3 7 128.88
    -7 -3 -7 142.65
    -7 -3 -7 129.57
    -7 3 -7 132.55
    7 -3 7 136.87
    7 -3 7 134.27
    7 -3 8 7.34
    -7 -3 -8 7.95
    -7 3 -8 9.83
    -7 -3 -8 6.32
    -7 -3 -8 6.23
    7 -3 8 7.4
    7 -3 8 7.92
    -7 -3 -8 6.87
    7 3 8 6.05
    -7 -3 -8 9.84
    -7 -3 -9 22.85
    7 -3 9 23.18
    -7 3 -9 26.22
    -7 -3 -9 25.13
    7 -3 9 24.34
    7 3 9 20.79
    -7 -3 -9 24.58
    7 -3 9 18.55
    -7 -3 -9 23.91
    -7 -3 -10 132.51
    -7 -3 -10 137.52
    7 -3 10 139.4
    -7 -3 -10 130.35
    -7 -3 -10 132.23
    7 3 10 132.33
    7 -3 10 130.31
    -7 -3 -11 95.56
    7 -3 11 98.1
    -7 -3 -11 93.31
    7 3 11 94.29
    7 -3 11 90.62
    -7 -3 -11 97.35
    7 -3 12 84.61
    7 3 12 75.33
    7 -3 12 77.9
    -7 -3 -12 77.05
    -7 3 -12 82.28
    -7 -3 -12 75.62
    -7 -3 -12 79.49
    7 -3 13 80.37
    -7 -3 -13 76.14
    -7 -3 -13 81.16
    7 3 13 76.47
    7 -3 13 73.64
    -7 -3 -13 84.7
    -7 3 -13 84.1
    -7 -3 -14 16.32
    -7 -3 -14 14.53
    7 3 14 17.07
    7 -3 14 14.55
    7 -3 14 15.03
    -7 3 -14 17.5
    -7 -3 -14 19.32
    -7 -3 -15 9.79
    -7 -3 -15 10.23
    7 -3 15 10.01
    7 3 15 10.46
    7 -3 15 9.77
    -7 -3 -15 12.65
    -7 3 -15 7.98
    -7 -3 -16 15.63
    7 -3 16 16.49
    7 3 16 13.81
    -7 3 -16 21.72
    -7 -3 -16 19.47
    -7 -3 -17 13.56
    7 -3 17 13.84
    -7 3 -17 17.6
    7 -3 18 10.09
    -7 -4 22 11.49
    7 -4 -22 15.53
    7 4 -21 1.93
    7 -4 -21 -0.59
    7 -4 -20 3.16
    -7 -4 20 3.21
    7 4 -20 3.55
    -7 4 20 4.06
    7 -4 -20 4.31
    -7 -4 19 4.33
    7 -4 -19 4.02
    -7 4 19 2.88
    7 4 -19 2.98
    7 -4 -19 3.86
    7 4 -18 0.57
    -7 -4 18 -2.09
    7 -4 -18 1.4
    7 4 -18 0.7
    -7 4 18 0.27
    7 -4 -18 0.37
    7 4 -17 36.79
    7 4 -17 35.6
    7 -4 -17 39.13
    -7 -4 17 36.4
    -7 4 17 37.11
    7 -4 -17 40.82
    7 4 -16 3.32
    -7 -4 16 2.3
    7 4 -16 2.43
    7 -4 -16 1.96
    -7 4 16 2.9
    -7 -4 16 3.41
    7 -4 -16 2.47
    7 4 -15 141.33
    7 4 -15 146.86
    -7 -4 15 133.67
    7 -4 -15 136.04
    -7 -4 15 138.04
    -7 4 15 129.52
    7 -4 -15 141.04
    7 4 -14 19.92
    7 4 -14 19.97
    7 -4 -14 20.8
    -7 -4 14 19.95
    7 -4 -14 19.66
    -7 4 14 21.79
    -7 -4 14 20.01
    7 4 -13 150.73
    7 4 -13 146.99
    -7 -4 13 144.82
    7 -4 -13 146.58
    7 -4 -13 161.65
    -7 -4 13 144.51
    -7 4 13 139.28
    7 4 -12 23.92
    7 -4 -12 23.56
    7 4 -12 22
    -7 -4 12 23.78
    7 -4 -12 23.89
    -7 4 12 23.76
    7 -4 -12 26.67
    -7 -4 12 24.25
    7 4 -11 19.38
    7 -4 -11 23.81
    7 4 -11 20.94
    -7 -4 11 22.02
    7 -4 -11 19.69
    -7 4 11 23.53
    7 -4 -11 23.49
    -7 4 11 20.05
    -7 -4 11 19.96
    7 4 -11 21.4
    7 4 -10 72.06
    7 -4 -10 78.81
    7 4 -10 73.29
    -7 -4 10 69.95
    -7 4 10 73.87
    -7 4 10 79.24
    7 -4 -10 74.93
    7 -4 -10 76.19
    7 4 -10 71.21
    -7 -4 10 71.14
    -7 4 10 74.69
    7 4 -9 34.56
    7 4 -9 30.84
    7 -4 -9 33.48
    7 4 -9 32.36
    -7 -4 9 31.19
    -7 4 9 32.51
    7 -4 -9 30.65
    7 -4 -9 34.41
    7 -4 -9 33.72
    -7 -4 9 31.61
    -7 4 9 31.51
    -7 4 9 31.92
    7 4 -8 76.9
    7 -4 -8 80.01
    7 4 -8 76.53
    -7 -4 8 73.14
    -7 4 8 79.78
    7 -4 -8 77.09
    7 -4 -8 83.44
    -7 4 8 75.15
    7 4 -8 73.63
    7 -4 -8 78.2
    -7 -4 8 73.71
    -7 4 8 79.29
    7 4 -7 71.18
    7 -4 -7 73.92
    7 4 -7 66.18
    7 4 -7 71.71
    7 -4 -7 70.75
    -7 -4 7 65.66
    7 4 -7 70.02
    -7 4 7 70.37
    7 -4 -7 70.61
    7 -4 -7 69.51
    7 -4 -7 70.67
    -7 4 7 70.17
    7 -4 -7 73.73
    7 4 -7 67.99
    -7 4 7 68.84
    7 4 -6 32.55
    7 -4 -6 33.8
    7 -4 -6 34.97
    7 4 -6 29.84
    7 4 -6 32.17
    -7 -4 6 31.18
    7 -4 -6 32.15
    7 4 -6 31.51
    7 -4 -6 34.19
    7 -4 -6 32.46
    -7 -4 6 21.45
    7 -4 -6 33.26
    7 4 -6 31.54
    -7 4 6 34.93
    -7 4 6 32.21
    7 -4 -6 31.24
    7 -4 -5 180.72
    7 4 -5 176.43
    7 4 -5 163.44
    7 -4 -5 176.03
    7 4 -5 176.43
    -7 -4 5 170.92
    -7 -4 5 165.84
    7 4 -5 169.21
    7 -4 -5 174.72
    7 -4 -5 171.2
    -7 4 5 160.75
    7 -4 -5 182.58
    7 4 -5 173.51
    7 -4 -5 175.35
    -7 -4 5 164.63
    -7 4 5 171.33
    7 -4 -4 158.79
    7 -4 -4 158.87
    -7 -4 4 152.79
    7 4 -4 154.03
    -7 -4 4 144.86
    -7 -4 4 145.11
    7 -4 -4 155.7
    7 4 -4 150.77
    7 -4 -4 159.7
    7 -4 -4 149.86
    7 4 -4 154.55
    7 -4 -4 158.83
    -7 4 4 154.97
    -7 -4 4 149.73
    7 -4 -3 64.51
    7 -4 -3 63.87
    -7 -4 3 60.47
    7 4 -3 63.65
    7 -4 -3 64.61
    -7 -4 3 59.47
    7 -4 -3 65.19
    7 4 -3 54.88
    7 -4 -3 66.36
    7 -4 -3 61.85
    7 4 -3 60.85
    -7 4 3 62.52
    7 4 -3 66.45
    -7 -4 3 61.99
    -7 -4 3 63.56
    7 -4 -2 99.62
    -7 -4 2 88.09
    -7 -4 2 93
    7 -4 -2 95.59
    7 -4 -2 96.57
    7 -4 -2 95.85
    7 4 -2 87.8
    7 4 -2 86.78
    7 -4 -2 97.36
    -7 -4 2 91.11
    -7 4 2 96.39
    7 -4 -2 95.44
    7 4 -2 89.51
    7 4 -2 93.31
    7 -4 -2 95.2
    -7 -4 2 95.69
    -7 -4 1 225.14
    7 -4 -1 229.78
    -7 -4 1 227.7
    7 -4 -1 228.45
    7 -4 -1 237.89
    7 4 -1 228.81
    7 4 -1 208
    7 -4 -1 231.23
    -7 -4 1 222.35
    -7 -4 1 237.37
    -7 4 1 229.77
    7 -4 -1 228.64
    7 -4 -1 240.78
    7 4 -1 220.55
    7 -4 -1 228.03
    -7 -4 0 20.75
    7 4 0 18.32
    7 -4 0 18.67
    -7 4 0 21.09
    -7 -4 0 21.03
    -7 -4 0 18.31
    7 -4 0 20.72
    7 -4 0 17.92
    7 4 0 17.48
    7 4 0 18.08
    -7 -4 0 18.33
    7 -4 0 19.53
    -7 4 0 17.73
    7 -4 0 17.68
    7 -4 0 18.32
    -7 -4 -1 41.97
    7 -4 1 43.46
    -7 -4 -1 41.06
    -7 4 -1 43.05
    -7 -4 -1 38.27
    7 4 1 38.22
    7 -4 1 41.91
    7 -4 1 38.68
    7 4 1 38.8
    -7 -4 -1 36.92
    7 -4 1 39.77
    7 -4 1 39.02
    7 -4 1 42.46
    -7 -4 -2 44.9
    7 -4 2 42.11
    7 -4 2 42.02
    -7 -4 -2 44.41
    -7 4 -2 45.96
    -7 -4 -2 46.35
    7 -4 2 49.4
    7 -4 2 44.18
    7 4 2 39.55
    7 4 2 37.62
    7 -4 2 42.41
    -7 -4 -2 45.98
    7 -4 2 43.61
    7 4 2 41.83
    -7 -4 -3 23.73
    7 -4 3 24.83
    -7 4 -3 23.82
    -7 -4 -3 26.1
    7 -4 3 26.24
    7 4 3 20.64
    7 4 3 22.07
    7 4 3 25.87
    7 -4 3 24.08
    -7 -4 -3 25.38
    7 -4 3 23.8
    7 -4 3 21.51
    7 4 3 21.44
    -7 -4 -4 59.3
    7 -4 4 54.26
    -7 4 -4 55.59
    -7 -4 -4 53.89
    7 -4 4 59.04
    7 4 4 55.56
    7 4 4 48.44
    7 -4 4 52.63
    7 -4 4 55.87
    -7 -4 -4 56.27
    7 4 4 52.9
    7 -4 4 53.91
    7 4 4 50.94
    -7 -4 -5 5.01
    -7 4 -5 6.79
    -7 -4 -5 5.48
    7 -4 5 7.09
    7 4 5 5.73
    7 -4 5 4.3
    7 -4 5 4.72
    7 -4 5 7.01
    -7 4 -5 7.88
    -7 -4 -5 6.39
    7 -4 5 6.27
    7 -4 5 6.01
    -7 -4 -6 62.98
    7 -4 6 57.44
    7 4 6 57.88
    -7 -4 -6 58.66
    7 -4 6 59.43
    -7 -4 -6 59.58
    7 -4 6 58.61
    -7 4 -6 63.19
    -7 -4 -7 39.2
    7 -4 7 38.04
    -7 4 -7 39.48
    -7 -4 -7 37.91
    7 -4 7 35.69
    7 4 7 36.53
    -7 -4 -7 41.84
    -7 -4 -8 7.3
    -7 4 -8 8.31
    -7 -4 -8 6.6
    7 -4 8 5.82
    7 -4 8 7.77
    -7 -4 -8 6.89
    7 4 8 5.94
    -7 -4 -9 10.08
    7 4 9 10.11
    -7 4 -9 11.34
    7 4 9 11.91
    -7 -4 -9 12.73
    -7 -4 -9 10.25
    7 -4 9 9.51
    7 -4 9 10.83
    -7 -4 -10 28.01
    7 -4 10 25.97
    -7 4 -10 29.22
    7 4 10 27.6
    7 -4 10 26.35
    -7 -4 -10 29.3
    -7 -4 -10 27.27
    -7 -4 -11 19.17
    7 -4 11 21.8
    -7 -4 -11 20.01
    -7 4 -11 21.71
    7 4 11 19.85
    7 -4 11 21.4
    -7 -4 -11 19.76
    -7 -4 -12 3.79
    -7 4 -12 4.44
    -7 -4 -12 3.86
    7 4 12 4.7
    7 -4 12 3.1
    7 -4 12 5.42
    -7 -4 -12 2.89
    -7 -4 -13 17.21
    -7 4 -13 21.81
    -7 -4 -13 15.98
    7 4 13 17.88
    7 -4 13 16.59
    7 -4 13 15.31
    -7 -4 -13 19.39
    -7 -4 -14 2.78
    -7 4 -14 4.05
    -7 -4 -14 3.27
    7 -4 14 2.08
    7 -4 14 1.2
    -7 -4 -14 0.94
    -7 -4 -15 23.47
    7 -4 15 23.47
    -7 4 -15 26.5
    -7 -4 -16 1.53
    7 -4 16 0
    -7 -4 -17 0.68
    7 -5 -20 19.14
    7 5 -19 29.84
[truncated: 339,315 more chars]
