# Supplementary material for: Crystal water as the mol­ecular glue for obtaining different co-crystal ratios: the case of gallic acid tris-caffeine hexa­hydrate
Source: Acta Crystallogr E Crystallogr Commun. 2018 Mar 27;74(Pt 4):559–62. doi: 10.1107/S2056989018004528 (PMC5946989; doi:10.1107/S2056989018004528)
Supplement: Supplementary file 2 [file e-74-00559-Isup2.hkl]

#
# h,k,l, Fc-squared, Fo-squared, sigma(Fo-squared), status flag
#
data_I
_shelx_title ' euthba_caf_1_april2017_p2_a.res in Pc'
_shelx_refln_list_code          4
_shelx_F_calc_maximum      215.83
_exptl_crystal_F_000       908.00
_reflns_d_resolution_high  0.7191

loop_
 _space_group_symop_operation_xyz
 'x, y, z'
 'x, -y, z+1/2'

_cell_length_a    16.5434
_cell_length_b     6.7946
_cell_length_c    18.1390
_cell_angle_alpha  90.000
_cell_angle_beta  110.865
_cell_angle_gamma  90.000

_shelx_F_squared_multiplier     1.000

loop_
 _refln_index_h
 _refln_index_k
 _refln_index_l
 _refln_F_squared_calc
 _refln_F_squared_meas
 _refln_F_squared_sigma
 _refln_observed_status
   9   1 -25         11.91         10.01         5.95 o
   4   0 -24         14.41         15.74         7.30 o
   5   0 -24         24.67         34.81         8.16 o
   6   0 -24          7.97         14.70         6.13 o
   7   0 -24         29.56         21.55         6.58 o
   8   0 -24         95.21        112.59        12.85 o
   9   0 -24        215.05        217.11        17.54 o
  10   0 -24        310.07        333.53        21.15 o
  11   0 -24        346.20        371.50        22.41 o
  12   0 -24        155.28        167.19        15.06 o
   3   1 -24        132.06        170.35        16.50 o
   4   1 -24         52.64         56.54         9.33 o
   5   1 -24         73.85         83.87        11.18 o
   6   1 -24         34.56         32.36         5.26 o
   7   1 -24         25.80         23.32         4.21 o
   8   1 -24          1.89          0.96         3.25 o
   9   1 -24        132.07        140.05        14.74 o
  10   1 -24          9.47          7.35         4.06 o
  11   1 -24        302.68        378.22        24.44 o
  12   1 -24         37.96         38.73         8.16 o
  13   1 -24         42.56         58.30         9.38 o
  14   1 -24          2.30         -4.06         4.78 o
   8   2 -24         24.55         27.78         6.94 o
   9   2 -24        148.35        179.19        16.86 o
  10   2 -24         94.33        127.47        14.56 o
   1   1 -23         11.44          2.30         3.97 o
   2   1 -23         28.03         30.80         7.58 o
   3   1 -23          0.69          0.08         2.94 o
   4   1 -23         55.74         54.73         6.42 o
   5   1 -23         40.96         48.05         6.12 o
   6   1 -23          9.28         10.18         4.51 o
   7   1 -23         21.06         22.52         3.79 o
   8   1 -23          5.89          3.58         4.57 o
   9   1 -23        112.08        124.39         9.60 o
  10   1 -23         84.82         98.77         6.53 o
  11   1 -23         39.21         49.78         5.36 o
  12   1 -23        175.97        228.87        20.52 o
  13   1 -23         64.39         71.17         7.33 o
  14   1 -23         33.39         19.48         5.86 o
  15   1 -23         39.33         42.29         8.93 o
   3   2 -23         48.00         53.61         8.75 o
   4   2 -23         16.41          9.29         4.69 o
   5   2 -23         28.03         31.79         7.12 o
   6   2 -23         22.93         28.89         5.82 o
   7   2 -23          6.63          7.05         2.88 o
   8   2 -23         40.16         49.81         8.30 o
   9   2 -23         78.51        101.35         9.06 o
  10   2 -23         25.70         37.63         4.99 o
  11   2 -23         28.89         27.93         4.09 o
  12   2 -23        220.39        232.08        19.34 o
  13   2 -23         20.38         25.61         7.53 o
   4   3 -23         46.29         57.94         9.60 o
   5   3 -23          1.62         -6.27         6.27 o
   6   3 -23         41.10         44.10         8.07 o
   7   3 -23         44.25         50.37         8.48 o
   8   3 -23         52.57         62.36         9.87 o
   9   3 -23         61.89         92.32         8.73 o
  10   3 -23        109.85        120.65         9.82 o
   0   0 -22        122.25        166.65        16.64 o
   1   0 -22         21.07         26.29         6.85 o
   2   0 -22         31.08         37.24         8.25 o
   3   0 -22         52.73         52.88         7.00 o
   4   0 -22          4.95          3.22         3.65 o
   5   0 -22         46.38         49.57         6.47 o
   6   0 -22         52.96         66.41         7.44 o
   7   0 -22         32.69         31.65         7.08 o
   8   0 -22         33.19         43.49        12.63 o
   9   0 -22         31.78         26.68         5.84 o
  10   0 -22        266.91        324.62        23.13 o
  11   0 -22        376.69        388.68        21.64 o
  12   0 -22         54.80         62.06         9.63 o
  13   0 -22         51.64         51.85         8.21 o
  14   0 -22         22.32         21.54         4.47 o
  15   0 -22         14.32          8.30         3.47 o
  -1   1 -22         13.26         20.20         8.12 o
   0   1 -22         19.87         26.87         7.76 o
   1   1 -22         75.28         86.09         8.18 o
   2   1 -22         98.08        107.21        11.52 o
   3   1 -22         27.43         29.37         3.74 o
   4   1 -22         32.82         43.92         4.47 o
   5   1 -22         12.22         17.04         2.47 o
   6   1 -22         60.92         66.06         5.10 o
   7   1 -22          9.30         15.38         2.87 o
   8   1 -22         58.07         80.64         8.22 o
   9   1 -22        170.70        185.85        13.37 o
  10   1 -22        323.56        422.91        21.93 o
  11   1 -22        119.06        122.59        10.30 o
  12   1 -22        101.27        109.48         8.74 o
  13   1 -22          8.93          9.41         2.96 o
  14   1 -22         13.82         10.24         4.44 o
  15   1 -22         88.16         89.14        11.68 o
  16   1 -22         46.00         47.89         9.06 o
  17   1 -22         52.88         47.39         8.75 o
   2   2 -22         20.00         21.96         6.09 o
   3   2 -22         56.93         56.07         5.15 o
   4   2 -22         21.77         21.49         3.22 o
   5   2 -22         12.76         10.66         2.09 o
   6   2 -22         29.45         29.80         3.21 o
   7   2 -22         29.11         28.62         3.74 o
   8   2 -22         51.61         69.21         7.09 o
   9   2 -22         12.93         25.02         5.82 o
  10   2 -22         35.72         32.04         5.70 o
  11   2 -22         16.89         17.51         4.46 o
  12   2 -22        106.71        126.56        10.53 o
  13   2 -22         24.27         29.99         4.53 o
  14   2 -22        121.79        128.55        14.61 o
  15   2 -22        115.99        112.82        13.71 o
   2   3 -22         20.35         16.82         6.63 o
   3   3 -22        131.68        149.25        13.84 o
   4   3 -22          8.59          0.50         4.10 o
   5   3 -22          4.16         -3.34         4.51 o
   6   3 -22         11.78         17.40         4.21 o
   7   3 -22         35.12         56.32         6.55 o
   8   3 -22         23.62         35.84         5.66 o
   9   3 -22         17.48         26.31         7.21 o
  10   3 -22          9.28          6.52         3.46 o
  11   3 -22         94.88        121.53         9.56 o
  12   3 -22        123.02        161.33        16.77 o
   2   4 -22         32.43         35.85         8.30 o
   3   4 -22         43.35         49.91         9.47 o
   4   4 -22          8.50         14.43         5.95 o
   5   4 -22         30.72         32.19         7.30 o
   6   4 -22         25.43         17.68         5.55 o
   7   4 -22         64.15         70.02        10.55 o
   9   4 -22         12.33         23.95         5.32 o
  10   4 -22         44.01         44.70         5.22 o
  11   4 -22          9.98          9.69         5.32 o
  12   4 -22         10.25         -3.07         7.21 o
  -2   1 -21         39.50         46.71         8.30 o
  -1   1 -21          7.78          1.98         3.92 o
   0   1 -21         91.81        113.22         6.88 o
   1   1 -21        130.09        151.58         7.76 o
   2   1 -21         32.71         33.93         3.89 o
   3   1 -21         19.41         28.60         3.82 o
   4   1 -21         79.27         79.74         4.58 o
   5   1 -21         71.82         68.72         4.66 o
   6   1 -21         25.03         26.49         3.66 o
   7   1 -21         27.03         31.93         3.65 o
   8   1 -21         52.32         59.37         4.74 o
   9   1 -21         42.82         39.85         3.76 o
  10   1 -21         79.00         87.19         5.45 o
  11   1 -21         30.73         31.49         3.34 o
  12   1 -21          9.37          8.82         2.36 o
  13   1 -21         29.23         32.41         7.99 o
  14   1 -21          9.98         14.73         4.24 o
  15   1 -21         39.89         44.14         8.03 o
  16   1 -21          0.50          8.39         4.82 o
  17   1 -21         67.55         78.59        11.14 o
  18   1 -21         14.13         29.62         7.39 o
   1   2 -21         17.04         20.17         4.26 o
   2   2 -21         45.91         43.70         3.61 o
   3   2 -21         36.53         35.46         3.49 o
   4   2 -21         64.79         66.79         3.92 o
   5   2 -21         37.63         43.37         3.27 o
   6   2 -21         74.46         73.97         4.56 o
   7   2 -21        158.03        168.68         8.90 o
   8   2 -21        222.71        257.26         8.52 o
   9   2 -21         63.49         67.30         4.32 o
  10   2 -21         16.27         14.91         4.00 o
  11   2 -21         71.39         73.50         6.18 o
  12   2 -21          9.59         10.98         3.29 o
  13   2 -21         33.20         34.06         5.31 o
  14   2 -21          0.32          2.47         2.99 o
  15   2 -21         48.62         59.07         9.83 o
  16   2 -21         17.12         12.13         5.32 o
  17   2 -21         27.38          0.00         4.06 o
   0   3 -21          0.06          0.68         3.47 o
   1   3 -21          5.75          4.37         3.61 o
   2   3 -21         48.38         62.27         9.38 o
   3   3 -21         11.78          7.59         3.01 o
   4   3 -21        115.50        125.65         8.14 o
   5   3 -21         17.75         22.86         3.64 o
   6   3 -21          3.45         10.54         3.84 o
   7   3 -21         76.72         94.15         6.84 o
   8   3 -21         11.89         16.52         3.48 o
   9   3 -21          1.59         -0.96         4.57 o
  10   3 -21        189.32        224.76        10.61 o
  11   3 -21        125.03        149.49         8.74 o
  12   3 -21         38.15         44.80         6.57 o
  13   3 -21         92.62         85.42        10.46 o
   0   4 -21         38.26         43.11         8.21 o
   1   4 -21          2.86         13.39         6.18 o
   2   4 -21          0.43         -6.27         6.27 o
   3   4 -21         31.92         30.93         7.12 o
   4   4 -21         26.49         20.83         6.63 o
   5   4 -21         60.70         68.12         7.70 o
   6   4 -21         10.46          4.50         7.98 o
   7   4 -21          2.26          3.54         5.68 o
   8   4 -21         30.18         27.65         4.16 o
   9   4 -21         44.41         49.42         5.31 o
  10   4 -21         94.41        113.14         8.07 o
  11   4 -21         16.53         17.69         7.46 o
  12   4 -21         44.72         46.94         8.70 o
   9   5 -21          0.42         -3.79         3.79 o
  -3   0 -20        159.79        189.60        18.22 o
  -2   0 -20        126.54        147.08        15.11 o
  -1   0 -20        214.03        217.65        18.13 o
   0   0 -20         43.60         39.84         5.90 o
   1   0 -20         13.05         14.54         4.55 o
   2   0 -20         39.38         32.29         5.04 o
   3   0 -20        641.99        764.97        19.57 o
   4   0 -20        394.50        397.68        13.02 o
   5   0 -20         51.97         44.39         5.69 o
   6   0 -20        153.22        178.21        18.13 o
   7   0 -20         92.66         85.93         8.91 o
   8   0 -20        347.02        388.23        39.50 o
   9   0 -20        145.51        142.67        12.13 o
  10   0 -20        106.16        108.53         8.16 o
  11   0 -20         78.37         69.98         9.02 o
  12   0 -20         53.27         40.65         5.14 o
  13   0 -20        156.10        154.07        10.26 o
  14   0 -20         70.91         61.26         6.20 o
  15   0 -20        108.35         97.76        10.55 o
  16   0 -20         55.97         56.23         8.30 o
  17   0 -20        159.04        163.14        13.98 o
  -3   1 -20         15.22         22.14         7.53 o
  -2   1 -20        134.45        162.12         9.68 o
  -1   1 -20         17.65         17.75         3.47 o
   0   1 -20         79.84         82.20         5.90 o
   1   1 -20          4.87          8.30         1.96 o
   2   1 -20         37.66         36.19         3.38 o
   3   1 -20        135.82        138.42         5.75 o
   4   1 -20        126.10        130.26         6.89 o
   5   1 -20        294.02        301.93        10.90 o
   6   1 -20         63.03         63.98         4.55 o
   7   1 -20         20.18         21.98         3.39 o
   8   1 -20         21.99         19.90         2.77 o
   9   1 -20         43.80         47.70         4.01 o
  10   1 -20          2.94          4.16         1.96 o
  11   1 -20        148.59        145.79         6.94 o
  12   1 -20         12.51         13.00         2.45 o
  13   1 -20         46.30         45.82         4.39 o
  14   1 -20        207.60        224.77         8.22 o
  15   1 -20         87.74         92.48        12.47 o
  16   1 -20        168.43        188.39        16.23 o
  17   1 -20        412.99        416.77        24.12 o
  18   1 -20         27.59         29.67         8.03 o
  19   1 -20        248.94        287.58        20.70 o
  -1   2 -20          3.73         11.26         3.55 o
   0   2 -20          8.04         11.96         3.62 o
   1   2 -20         43.97         49.10         3.85 o
   2   2 -20        115.75        136.02         6.08 o
   3   2 -20         36.36         43.28         3.09 o
   4   2 -20         13.96         11.98         2.17 o
   5   2 -20         18.00         22.63         2.62 o
   6   2 -20          1.35         -0.65         2.02 o
   7   2 -20        214.28        234.49         7.62 o
   8   2 -20        167.01        180.48         7.50 o
   9   2 -20         39.61         38.04         3.28 o
  10   2 -20         82.24         81.40         4.81 o
  11   2 -20         79.58         79.18         7.61 o
  12   2 -20         61.33         56.60         5.39 o
  13   2 -20          1.74         -1.92         4.61 o
  14   2 -20         25.86         26.47         3.82 o
  15   2 -20         10.42         11.73         4.17 o
  16   2 -20        105.17        112.14        13.08 o
  17   2 -20         16.55         21.28         6.27 o
  18   2 -20         36.38         36.16         8.93 o
  -2   3 -20        101.83        117.73        12.72 o
   0   3 -20         25.12         31.86         4.13 o
   1   3 -20         84.00        101.92         6.40 o
   2   3 -20         38.65         36.79         4.40 o
   3   3 -20         30.08         29.02         3.51 o
   4   3 -20         35.53         46.46         4.15 o
   5   3 -20         36.42         32.49         5.00 o
   6   3 -20         68.52         74.63         6.06 o
   7   3 -20         23.33         20.95         3.47 o
   8   3 -20         14.26         18.50         3.46 o
   9   3 -20         28.55         25.42         4.02 o
  10   3 -20         24.73         25.44         4.00 o
  11   3 -20          3.89         10.07         3.36 o
  12   3 -20         57.47         63.22         5.75 o
  13   3 -20         75.45         90.59         9.02 o
  14   3 -20        120.84        134.58        10.94 o
  15   3 -20         31.30         39.41         9.24 o
  -2   4 -20        170.61        173.73        16.14 o
   0   4 -20         10.84         16.28         5.23 o
   1   4 -20          2.56         -2.71         4.78 o
   2   4 -20         32.29         37.47         7.94 o
   3   4 -20          2.08         -1.80         3.63 o
   4   4 -20         55.77         62.68        13.28 o
   5   4 -20         33.10         36.56         4.67 o
   6   4 -20         15.38         11.81         2.30 o
   7   4 -20         21.40         16.45         3.31 o
   8   4 -20         30.09         28.51         3.41 o
   9   4 -20         31.01         37.84         4.15 o
  10   4 -20         36.52         37.67         4.18 o
  11   4 -20          8.01          2.86         2.64 o
  12   4 -20         11.74         21.67         4.94 o
  13   4 -20          7.15         11.68         5.41 o
   6   5 -20         14.20          4.37         6.27 o
   7   5 -20         77.21         86.30        12.40 o
   8   5 -20         45.07         51.76         5.50 o
   9   5 -20          1.15         -2.86         2.86 o
  10   5 -20         39.72         50.77         6.87 o
  11   5 -20         95.51        106.91        12.90 o
  12   5 -20         85.39        101.05        12.49 o
  -5   1 -19         11.29         12.76         6.13 o
  -4   1 -19         74.29         91.22         7.29 o
  -3   1 -19         78.87         91.12         6.15 o
  -2   1 -19         86.83        110.64         8.04 o
  -1   1 -19         27.73         33.04         3.16 o
   0   1 -19         38.98         39.01         3.32 o
   1   1 -19         86.90         93.44         4.82 o
   2   1 -19         80.10         87.91         4.61 o
   3   1 -19         91.51         94.73         4.69 o
   4   1 -19         19.43         19.73         2.86 o
   5   1 -19         25.45         24.61         3.04 o
   6   1 -19          2.01          1.95         2.15 o
   7   1 -19         24.64         34.23         3.39 o
   8   1 -19         74.44         79.68         5.50 o
   9   1 -19          5.46          3.62         2.00 o
  10   1 -19         12.34          7.51         2.08 o
  11   1 -19         84.11         92.89         6.57 o
  12   1 -19         67.98         61.64         4.19 o
  13   1 -19         41.11         38.01         3.86 o
  14   1 -19         62.58         60.91         4.21 o
  15   1 -19        163.50        151.94         7.86 o
  16   1 -19        150.75        144.73        19.91 o
  17   1 -19        215.64        225.31        17.49 o
  18   1 -19         18.80         24.48         6.67 o
  19   1 -19         15.74          6.99         4.19 o
  20   1 -19         31.13         34.36         8.61 o
  -4   2 -19        118.04        150.60        15.87 o
  -3   2 -19         29.87         37.51         5.12 o
  -2   2 -19        152.71        177.20         7.91 o
  -1   2 -19         97.54        104.58         7.67 o
   0   2 -19        123.32        136.31         6.86 o
   1   2 -19         72.58         88.29         4.86 o
   2   2 -19        130.91        139.38         5.15 o
   3   2 -19         89.03         80.90         4.08 o
   4   2 -19         27.91         27.62         2.38 o
   5   2 -19         57.29         58.64         3.90 o
   6   2 -19          7.59          2.62         1.57 o
   7   2 -19         16.52         12.55         2.17 o
   8   2 -19         15.25         14.12         2.29 o
   9   2 -19         20.60         21.13         3.07 o
  10   2 -19         27.97         28.01         2.97 o
  11   2 -19         38.17         35.20         7.16 o
  12   2 -19          3.61          1.41         2.41 o
  13   2 -19         20.66         26.89         3.83 o
  14   2 -19         33.70         33.69         4.38 o
  15   2 -19        127.96        134.98        10.28 o
  16   2 -19          9.37         15.49         4.18 o
  17   2 -19         18.87         33.95         8.30 o
  18   2 -19          5.34          7.62         5.10 o
  -4   3 -19         47.48         54.11         7.85 o
  -3   3 -19         38.44         47.22         9.11 o
  -2   3 -19          1.89          5.57         2.38 o
  -1   3 -19         50.62         56.62         4.85 o
   0   3 -19         30.02         36.64         3.87 o
   1   3 -19        143.66        155.49         8.33 o
   2   3 -19         44.30         48.53         4.35 o
   3   3 -19         11.46         15.53         2.49 o
   4   3 -19         81.66         83.07         5.19 o
   5   3 -19        271.62        279.92        11.75 o
   6   3 -19         48.04         52.73         4.16 o
   7   3 -19         12.22         14.61         2.53 o
   8   3 -19         32.91         32.94         4.32 o
   9   3 -19         50.19         54.80         5.17 o
  10   3 -19          5.99          1.85         2.68 o
  11   3 -19        155.39        163.98        12.26 o
  12   3 -19         11.45          6.47         2.49 o
  13   3 -19         14.01         14.11         3.11 o
  14   3 -19         94.83        105.10         7.13 o
  15   3 -19         46.21         46.97         6.81 o
  16   3 -19          9.66         15.11         6.76 o
  -4   4 -19         91.23        106.86        13.03 o
  -3   4 -19         32.66         31.47         7.94 o
  -1   4 -19         58.70         59.16         8.88 o
   0   4 -19         44.77         54.11         9.56 o
   1   4 -19         17.45         14.92         5.37 o
   2   4 -19        122.28        134.76         8.39 o
   3   4 -19         41.98         42.11         4.98 o
   4   4 -19         63.02         67.25         4.87 o
   5   4 -19         43.67         50.04         4.38 o
   6   4 -19          9.61         10.31         2.88 o
   7   4 -19         13.08         15.78         3.08 o
   8   4 -19         30.98         37.53         4.06 o
   9   4 -19         15.59         13.20         2.62 o
  10   4 -19         25.74         27.41         3.66 o
  11   4 -19         14.42          9.43         2.44 o
  12   4 -19        110.26        120.15         7.83 o
  13   4 -19          5.51         -1.51         9.45 o
   1   5 -19          0.24         10.60         6.00 o
   2   5 -19          3.92         -1.62         4.33 o
   3   5 -19          3.78          2.66         4.01 o
   4   5 -19         17.51         27.18         5.20 o
   5   5 -19         21.91         23.04         4.36 o
   6   5 -19         29.38         27.92         3.84 o
   7   5 -19        134.55        147.00         9.73 o
   8   5 -19          6.35          5.88         4.42 o
   9   5 -19         18.77         31.13         5.08 o
  10   5 -19        111.23        113.83         7.75 o
  11   5 -19         38.91         46.88        10.33 o
  12   5 -19         44.77         48.88         8.84 o
   9   6 -19         35.65         24.75         5.82 o
  -7   0 -18         30.05         19.70         6.13 o
  -6   0 -18         84.16        105.69        13.17 o
  -5   0 -18         88.56         94.99         7.42 o
  -4   0 -18         91.13        124.70        13.14 o
  -3   0 -18        301.50        359.32        16.38 o
  -2   0 -18        209.32        247.60        21.08 o
  -1   0 -18         19.74         22.41         4.70 o
   0   0 -18          6.46          9.45         6.58 o
   1   0 -18        123.82        136.08        13.28 o
   2   0 -18         16.95         23.87         2.80 o
   3   0 -18        160.70        159.28         9.67 o
   4   0 -18          1.51          0.21         2.52 o
   5   0 -18        175.60        165.68         7.24 o
   6   0 -18        354.59        346.60        19.01 o
   7   0 -18          2.48          4.77         4.33 o
   8   0 -18        123.48        128.64        10.51 o
   9   0 -18        253.28        260.12        11.56 o
  10   0 -18         76.71         78.18         6.64 o
  11   0 -18          8.05          7.86         2.93 o
  12   0 -18        166.88        169.19         9.30 o
  13   0 -18        109.67        104.30         7.24 o
  14   0 -18         31.29         36.84         4.77 o
  15   0 -18         41.17         45.63         7.17 o
  16   0 -18         14.62          9.06         3.79 o
  17   0 -18        267.19        284.43        17.86 o
  18   0 -18          2.54          5.55         3.56 o
  19   0 -18         14.07         21.10         6.36 o
  -7   1 -18          1.69          0.54         5.28 o
  -6   1 -18        133.87        174.60        12.02 o
  -5   1 -18        120.01        165.27         9.46 o
  -4   1 -18         50.99         64.94         7.27 o
  -3   1 -18         77.59         89.92         4.85 o
  -2   1 -18          4.88          2.55         1.87 o
  -1   1 -18          4.98          4.21         2.52 o
   0   1 -18        118.67        120.58         5.26 o
   1   1 -18        156.57        130.71         5.40 o
   2   1 -18         40.66         22.41         2.32 o
   3   1 -18         65.03         45.91         3.28 o
   4   1 -18        227.93        198.42         7.93 o
   5   1 -18        940.94        906.13        21.63 o
   6   1 -18         15.27         11.49         1.86 o
   7   1 -18        251.79        225.28         6.65 o
   8   1 -18         86.31         89.11         5.58 o
   9   1 -18        197.49        188.12         6.99 o
  10   1 -18        127.86        123.63         5.69 o
  11   1 -18        244.85        224.23         7.53 o
  12   1 -18        122.70        135.03         5.97 o
  13   1 -18        155.57        161.52        11.49 o
  14   1 -18        118.44        137.91         6.10 o
  15   1 -18        306.06        325.51        15.13 o
  16   1 -18         45.77         50.80         4.68 o
  17   1 -18         85.09         85.94         8.23 o
  18   1 -18         49.12         54.51         9.29 o
  19   1 -18         86.07        123.77        13.66 o
  20   1 -18         94.01         91.80        11.90 o
  -7   2 -18         31.45         47.34         9.33 o
  -6   2 -18         42.28         49.37         9.51 o
  -5   2 -18         82.98        105.48         6.32 o
  -4   2 -18         55.52         50.57         7.06 o
  -3   2 -18         40.62         45.04         4.18 o
  -2   2 -18         26.63         29.27         4.93 o
  -1   2 -18        170.01        199.64         7.97 o
   0   2 -18          8.11          7.77         1.44 o
   1   2 -18         21.24         26.36         2.33 o
   2   2 -18        110.82        122.37         5.38 o
   3   2 -18          7.74          5.46         1.50 o
   4   2 -18         62.45         73.67         4.26 o
   5   2 -18          8.57          5.30         1.81 o
   6   2 -18          4.56          5.37         1.62 o
   7   2 -18        110.19        115.69         5.24 o
   8   2 -18         11.70         13.04         2.16 o
   9   2 -18         12.17         15.46         2.76 o
  10   2 -18         71.07         70.65         4.27 o
  11   2 -18        116.33         99.00         5.81 o
  12   2 -18         56.17         52.70         4.30 o
  13   2 -18          5.43          6.30         2.94 o
  14   2 -18        135.80        139.88         7.67 o
  15   2 -18         20.10         27.22         5.05 o
  16   2 -18         53.90         55.18         7.73 o
  17   2 -18         13.76          1.62         4.51 o
  18   2 -18         66.22         75.17        11.18 o
  19   2 -18         24.93         29.89         7.53 o
  -6   3 -18         18.31         27.87         6.54 o
  -5   3 -18         15.38         13.62         7.03 o
  -4   3 -18         11.99         13.76         3.99 o
  -3   3 -18          9.39         15.16         2.89 o
  -2   3 -18          4.91         10.21         3.02 o
  -1   3 -18         42.94         47.24         4.38 o
   0   3 -18        128.35        140.69         7.15 o
   1   3 -18         12.09          9.90         2.25 o
   2   3 -18         14.62         12.04         2.51 o
   3   3 -18         10.84         10.12         2.07 o
   4   3 -18        349.57        376.60        10.48 o
   5   3 -18        221.50        234.69         9.65 o
   6   3 -18         18.97         16.35         2.25 o
   7   3 -18        371.32        407.16        12.56 o
   8   3 -18          5.27          3.54         3.34 o
   9   3 -18         22.12         27.49         5.10 o
  10   3 -18         51.37         50.17         4.62 o
  11   3 -18         72.84         75.28         7.20 o
  12   3 -18        167.04        185.81         8.77 o
  13   3 -18         46.80         54.84         5.30 o
  14   3 -18         99.93        110.34         7.00 o
  15   3 -18         44.50         39.15         6.22 o
  16   3 -18         80.96         88.02        12.49 o
  17   3 -18         10.09          4.64         4.91 o
  -6   4 -18          0.86          3.43         5.32 o
  -5   4 -18         11.12          6.72         5.37 o
  -3   4 -18         30.23         43.96         8.93 o
  -1   4 -18        114.36        119.40        10.10 o
   0   4 -18         96.05         97.16        10.42 o
   1   4 -18        200.55        217.47        14.07 o
   2   4 -18         63.01         64.80         5.88 o
   3   4 -18         58.66         61.72         4.53 o
   4   4 -18        108.47        126.48         6.34 o
   5   4 -18          6.65          3.65         2.18 o
   6   4 -18         36.65         37.27         4.48 o
   7   4 -18          2.90          3.17         2.18 o
   8   4 -18         65.30         63.27         4.87 o
   9   4 -18         53.67         59.62         4.79 o
  10   4 -18        205.54        201.85         8.31 o
  11   4 -18        100.15        105.30         6.06 o
  12   4 -18         41.14         46.25         5.19 o
  13   4 -18         14.02          6.10         2.44 o
  14   4 -18          3.04          1.13         3.76 o
  -1   5 -18        186.27        216.34        18.22 o
   0   5 -18         44.78         57.13        10.06 o
   1   5 -18         56.92         49.46         9.20 o
   2   5 -18         13.63          6.15         3.29 o
   3   5 -18          4.91          0.35         2.43 o
   4   5 -18        101.77        112.83         6.96 o
   5   5 -18          6.16          5.15         2.03 o
   6   5 -18         27.84         26.66         3.11 o
   7   5 -18          0.14         -2.43         2.43 o
   8   5 -18         89.16         89.10         5.87 o
   9   5 -18         22.28         26.26         3.44 o
  10   5 -18          1.52         -2.89         2.89 o
  11   5 -18         65.59         79.20         8.04 o
  12   5 -18         39.37         38.49         5.64 o
   6   6 -18          8.57         13.53         6.31 o
   7   6 -18         16.53         14.68         6.54 o
   8   6 -18        154.34        165.56         9.26 o
   9   6 -18         50.56         53.58         5.74 o
  10   6 -18         71.02         83.77         8.82 o
  11   6 -18         19.83         31.88         8.34 o
  -9   1 -17         44.48         52.76        10.55 o
  -8   1 -17          5.06         -0.29         3.98 o
  -7   1 -17          3.73         -2.26         5.00 o
  -6   1 -17         27.20         29.82         4.16 o
  -5   1 -17         14.71         15.90         2.31 o
  -4   1 -17         47.51         51.29         4.13 o
  -3   1 -17          9.88          8.77         1.91 o
  -2   1 -17         35.35         38.58         3.22 o
  -1   1 -17          4.18          1.26         2.46 o
   0   1 -17        133.84        118.34         7.32 o
   1   1 -17        114.19        117.09         4.68 o
   2   1 -17        196.68        188.85         3.99 o
   3   1 -17         38.31         29.82         2.21 o
   4   1 -17         44.66         39.32         2.84 o
   5   1 -17         30.55         32.50         2.86 o
   6   1 -17        191.21        182.17         5.76 o
   7   1 -17         47.56         45.00         2.99 o
   8   1 -17         53.91         41.58         3.33 o
   9   1 -17          5.23          4.82         1.90 o
  10   1 -17        157.53        141.48         5.76 o
  11   1 -17         60.18         57.81         3.80 o
  12   1 -17         21.19         17.21         3.63 o
  13   1 -17         62.66         56.29         4.40 o
  14   1 -17         38.75         34.65         3.33 o
  15   1 -17        186.63        192.87         8.43 o
  16   1 -17         48.51         42.71         4.40 o
  17   1 -17          5.79          3.84         2.52 o
  18   1 -17         27.00         36.39         5.92 o
  19   1 -17        121.60        128.19        13.30 o
  20   1 -17        274.38        296.42        20.74 o
  21   1 -17         13.52          9.47         4.28 o
  -9   2 -17         33.21         39.72         8.93 o
  -8   2 -17          9.07         23.36         7.80 o
  -7   2 -17          1.46          4.13         8.68 o
  -6   2 -17          1.52         -0.40         3.55 o
  -5   2 -17         65.96         71.14         5.13 o
  -4   2 -17         69.24         75.97         5.27 o
  -3   2 -17         26.56         29.80         3.54 o
  -2   2 -17        232.24        270.12        11.28 o
  -1   2 -17         20.78         24.92         2.39 o
   0   2 -17        126.02        143.32         4.85 o
   1   2 -17        136.37        151.35         5.65 o
   2   2 -17        326.98        325.28         7.36 o
   3   2 -17        315.70        295.23         7.00 o
   4   2 -17        590.92        582.40        10.82 o
   5   2 -17        336.61        338.73         7.39 o
   6   2 -17         39.47         31.97         2.51 o
   7   2 -17         83.59         80.96         4.09 o
   8   2 -17          1.40          0.36         1.96 o
   9   2 -17         93.48         82.15         4.42 o
  10   2 -17        126.75        117.90         5.30 o
  11   2 -17        238.99        223.37         7.14 o
  12   2 -17        164.60        136.58         6.60 o
  13   2 -17         14.92         12.80         2.02 o
  14   2 -17         16.33         15.19         2.88 o
  15   2 -17         18.15         14.49         3.99 o
  16   2 -17         39.36         27.70         5.07 o
  17   2 -17         68.56         73.90         7.73 o
  18   2 -17         15.23         11.59         5.91 o
  19   2 -17         19.32         18.85         5.55 o
  20   2 -17         76.28          0.00         4.78 o
  -8   3 -17         13.88         16.10         6.90 o
  -7   3 -17         53.14         69.30         9.11 o
  -6   3 -17         37.55         43.26         8.57 o
  -5   3 -17        109.38        131.48         7.61 o
  -4   3 -17         35.58         38.27         4.08 o
  -3   3 -17         19.59         23.73         3.29 o
  -2   3 -17         41.74         43.40         5.24 o
  -1   3 -17         44.38         45.50         4.12 o
   0   3 -17         37.93         29.06         3.51 o
   1   3 -17        324.04        356.81        10.60 o
   2   3 -17        179.92        180.67         6.34 o
   3   3 -17        373.70        425.09        13.11 o
   4   3 -17          7.01          5.84         2.31 o
   5   3 -17         28.10         35.82         4.04 o
   6   3 -17        792.23        801.76        16.78 o
   7   3 -17        233.94        245.22         9.75 o
   8   3 -17        274.03        277.68        10.36 o
   9   3 -17         46.42         42.61         4.44 o
  10   3 -17        376.80        372.83        11.96 o
  11   3 -17         85.61         98.09         6.19 o
  12   3 -17          8.29         12.55         2.37 o
  13   3 -17         20.67         21.05         3.67 o
  14   3 -17          5.32          0.84         3.03 o
  15   3 -17         13.83         16.17         4.46 o
  16   3 -17        181.52        193.38        24.48 o
  17   3 -17        147.15        174.36        16.37 o
  18   3 -17         48.95         56.41        10.37 o
  -7   4 -17         17.31          3.07         5.32 o
  -6   4 -17         42.73         43.83         8.57 o
  -5   4 -17          6.08         11.95         5.82 o
  -4   4 -17         22.32         28.59         7.08 o
  -3   4 -17         40.66         46.12         4.61 o
  -2   4 -17        126.53        145.67        11.01 o
  -1   4 -17         65.39         76.81         6.23 o
   0   4 -17         30.05         38.14         4.85 o
   1   4 -17         29.82         31.03         4.23 o
   2   4 -17         42.83         48.64         4.09 o
   3   4 -17        128.16        136.66         6.40 o
   4   4 -17         64.26         69.50         4.84 o
   5   4 -17        105.02        116.17         6.97 o
   6   4 -17         33.11         34.59         3.49 o
   7   4 -17        176.41        171.39         7.40 o
   8   4 -17         42.90         38.21         3.81 o
   9   4 -17        357.54        388.99        13.89 o
  10   4 -17        239.70        248.95         8.91 o
  11   4 -17         99.86         92.02         5.46 o
  12   4 -17         32.75         35.59         4.38 o
  13   4 -17         77.89         80.05         6.03 o
  14   4 -17          7.62          9.51         3.53 o
  15   4 -17         96.45         93.21         9.41 o
  -3   5 -17         32.65         21.96         6.54 o
  -1   5 -17         32.07         39.95         8.30 o
   0   5 -17         19.71         19.89         3.56 o
   1   5 -17        228.14        269.49        10.29 o
   2   5 -17        108.59        116.95         6.83 o
   3   5 -17         92.35        101.79         7.59 o
   4   5 -17         19.24         20.51         2.85 o
   5   5 -17         89.53         88.33         5.18 o
   6   5 -17        354.14        398.38        12.01 o
   7   5 -17        136.10        162.33         7.89 o
   8   5 -17         44.90         44.71         4.25 o
   9   5 -17         94.85         97.88         6.01 o
  10   5 -17         39.60         34.60         3.75 o
  11   5 -17         40.49         43.52         5.00 o
  12   5 -17         19.53         23.72         5.34 o
  13   5 -17         77.75         76.51         7.31 o
   4   6 -17          2.87         -7.03         7.03 o
   5   6 -17          6.95         12.76         4.73 o
   6   6 -17          1.36         -0.07         2.56 o
   7   6 -17         33.07         25.46         4.55 o
   8   6 -17         92.83         88.35         6.75 o
   9   6 -17        113.71        128.54         8.30 o
  10   6 -17         21.18         22.01         6.70 o
  11   6 -17         46.42         46.22         8.34 o
  12   6 -17         17.07         24.84         7.03 o
 -11   0 -16         26.81         32.65         8.07 o
 -10   0 -16         69.24        104.38        13.08 o
  -9   0 -16         37.64         40.81         6.20 o
  -8   0 -16         41.68         47.63         6.63 o
  -7   0 -16         10.05          7.58         4.69 o
  -6   0 -16         24.44         26.66         5.38 o
  -5   0 -16        374.66        443.15        17.57 o
  -4   0 -16          5.87          5.74         2.68 o
  -3   0 -16        718.09        812.28        22.50 o
  -2   0 -16        189.06        210.72         7.86 o
  -1   0 -16        544.39        516.79        25.32 o
   0   0 -16         76.21         66.32         6.23 o
   1   0 -16        268.67        237.57        13.74 o
   2   0 -16        759.04        733.66        24.90 o
   3   0 -16       2252.55       2079.58        26.93 o
   4   0 -16       1504.30       1495.73        23.15 o
   5   0 -16        247.25        245.00         8.29 o
   6   0 -16        427.80        403.90        10.65 o
   7   0 -16         43.62         39.32         3.67 o
   8   0 -16        237.72        237.23        10.21 o
   9   0 -16        460.02        458.25        14.09 o
  10   0 -16       2641.76       2547.33        32.93 o
  11   0 -16       1113.58       1060.18        21.21 o
  12   0 -16        698.79        681.39        26.51 o
  13   0 -16        342.14        343.11        12.74 o
  14   0 -16        223.79        223.60        14.47 o
  15   0 -16         38.70         44.05         6.94 o
  16   0 -16        349.90        329.38        18.44 o
  17   0 -16          9.43         13.80         5.10 o
  18   0 -16          5.17          2.12         3.13 o
  19   0 -16         84.02        103.18        10.39 o
  20   0 -16        159.40        194.61        15.69 o
 -11   1 -16         22.92         25.21         7.08 o
 -10   1 -16         44.50         74.71        11.23 o
  -9   1 -16         66.06         77.92         8.33 o
  -8   1 -16        207.74        239.30        13.58 o
  -7   1 -16         47.43         49.51         5.42 o
  -6   1 -16         15.73         14.75         4.38 o
  -5   1 -16         41.44         35.17         3.51 o
  -4   1 -16        107.09        115.22         5.83 o
  -3   1 -16         48.48         47.16         2.96 o
  -2   1 -16        209.09        203.01         6.28 o
  -1   1 -16        440.45        437.26         7.46 o
   0   1 -16        452.50        371.65        17.19 o
   1   1 -16        493.66        396.99        10.45 o
   2   1 -16        386.46        334.16         5.50 o
   3   1 -16        342.68        282.55         6.11 o
   4   1 -16        964.65        972.35        11.35 o
   5   1 -16        721.88        660.46        10.46 o
   6   1 -16        983.41        945.46        12.54 o
   7   1 -16       1000.59        993.83        14.03 o
   8   1 -16       1154.39       1108.57        19.73 o
   9   1 -16        666.39        649.63        18.57 o
  10   1 -16        328.70        334.01         8.42 o
  11   1 -16        964.39       1020.77        16.91 o
  12   1 -16        192.80        178.93         7.10 o
  13   1 -16         10.64         17.23         2.65 o
  14   1 -16        105.60         94.99         7.25 o
  15   1 -16         18.48         12.39         1.97 o
  16   1 -16         68.38         65.13         5.13 o
  17   1 -16        191.92        196.86         8.76 o
  18   1 -16          0.65          3.17         2.13 o
  19   1 -16         74.07         77.60        10.60 o
  20   1 -16        103.98        102.08        12.44 o
  21   1 -16        266.55        293.63        21.06 o
 -10   2 -16         81.32         83.51        11.81 o
  -9   2 -16         50.28         64.07        10.51 o
  -8   2 -16         15.66         20.42         7.51 o
  -7   2 -16          2.72          3.22         2.26 o
  -6   2 -16         73.30         86.34         5.46 o
  -5   2 -16         74.44         72.99         4.94 o
  -4   2 -16          1.74          1.57         2.14 o
  -3   2 -16        335.54        373.40        10.56 o
  -2   2 -16         52.09         54.15         3.35 o
  -1   2 -16        372.45        415.53         9.07 o
   0   2 -16         58.90         60.08         3.18 o
   1   2 -16        125.57        139.98         4.71 o
   2   2 -16         65.83         75.51         3.58 o
   3   2 -16         14.07          7.54         1.08 o
   4   2 -16         72.90         75.84         3.46 o
   5   2 -16        154.92        155.47         4.84 o
   6   2 -16         64.43         58.46         3.12 o
   7   2 -16          7.48          8.42         1.48 o
   8   2 -16         81.58         75.77         3.47 o
   9   2 -16       1040.35       1079.26        15.76 o
  10   2 -16        164.86        149.67         5.84 o
  11   2 -16         91.38         91.05         5.61 o
  12   2 -16        307.17        316.70        13.88 o
  13   2 -16         20.04         18.19         2.27 o
  14   2 -16        128.08        131.13         5.43 o
  15   2 -16         52.12         55.75         4.50 o
  16   2 -16         65.23         63.94         6.87 o
  17   2 -16          5.52         12.25         4.40 o
  18   2 -16          2.41         -0.70         3.17 o
  19   2 -16          2.32          7.98         3.83 o
  20   2 -16          0.11         -2.07         5.19 o
  -8   3 -16         25.22         32.74         5.35 o
  -7   3 -16         72.03         83.07         7.59 o
  -6   3 -16        121.41        137.34         7.20 o
  -5   3 -16         12.75         14.83         3.00 o
  -4   3 -16         20.10         23.25         3.53 o
  -3   3 -16        165.65        172.49         7.82 o
  -2   3 -16        325.57        378.81        10.99 o
  -1   3 -16         57.11         62.07         4.66 o
   0   3 -16         76.15         71.44         3.91 o
   1   3 -16        364.56        381.78         9.69 o
   2   3 -16        219.15        208.89         6.65 o
   3   3 -16        663.47        695.92        15.13 o
   4   3 -16         63.51         46.96         4.35 o
   5   3 -16        124.82        110.74         6.26 o
   6   3 -16        220.45        228.11         9.12 o
   7   3 -16         21.04         19.77         3.27 o
   8   3 -16        626.72        665.39        12.21 o
   9   3 -16        283.98        285.53        11.46 o
  10   3 -16        484.56        487.88        26.97 o
  11   3 -16        261.43        271.73         9.89 o
  12   3 -16         89.20         84.65         4.84 o
  13   3 -16        445.19        465.80        10.63 o
  14   3 -16         11.59         13.09         2.97 o
  15   3 -16        105.14        100.23         8.90 o
  16   3 -16         38.01         49.47         6.60 o
  17   3 -16         58.77         58.72         7.25 o
  18   3 -16        250.49        248.27        20.29 o
  -8   4 -16         30.42         33.77         7.98 o
  -7   4 -16          1.48          6.90         4.78 o
  -6   4 -16         29.12         29.26         7.44 o
  -5   4 -16         41.64         43.76         4.42 o
  -4   4 -16        204.48        231.49         9.45 o
  -3   4 -16         68.82         77.76         6.95 o
  -2   4 -16         53.27         49.96         4.97 o
  -1   4 -16          0.01          4.62         2.52 o
   0   4 -16          4.40          5.32         2.50 o
   1   4 -16         32.96         38.21         3.72 o
   2   4 -16        119.97        131.30         6.11 o
   3   4 -16        323.13        343.90         9.81 o
   4   4 -16        236.61        243.16         8.38 o
   5   4 -16        303.28        318.73         9.71 o
   6   4 -16        150.41        144.52         6.66 o
   7   4 -16         13.17         11.33         2.39 o
   8   4 -16        163.35        175.78         7.26 o
   9   4 -16        231.17        238.91         8.40 o
  10   4 -16        131.29        126.12         6.29 o
  11   4 -16          9.79         11.71         2.56 o
  12   4 -16         77.22         79.51         4.78 o
  13   4 -16         67.04         52.43         4.94 o
  14   4 -16         13.63         10.65         3.35 o
  15   4 -16          1.25         -3.72         4.08 o
  16   4 -16          8.83          7.94         4.82 o
  -5   5 -16         65.01         82.83        11.77 o
  -4   5 -16         23.39         33.05         8.66 o
  -3   5 -16        217.28        222.65        19.66 o
  -2   5 -16          7.64          7.32         5.85 o
  -1   5 -16         22.98         27.09         3.78 o
   0   5 -16         42.16         47.12         4.54 o
   1   5 -16        373.62        429.59        12.61 o
   2   5 -16        310.21        359.30         9.55 o
   3   5 -16        208.63        232.37         7.82 o
   4   5 -16        241.58        254.20         8.24 o
   5   5 -16        116.93        124.60         5.85 o
   6   5 -16        169.47        173.99         7.69 o
   7   5 -16        126.71        134.25         6.87 o
   8   5 -16        387.22        422.29        11.58 o
   9   5 -16          4.15          2.01         2.29 o
  10   5 -16         36.27         38.24         3.91 o
  11   5 -16        550.12        620.41        16.22 o
  12   5 -16        156.11        164.59         8.88 o
  13   5 -16          4.80          8.24         3.02 o
   1   6 -16         42.50         42.93         8.88 o
   2   6 -16          5.91         11.36         3.60 o
   3   6 -16         14.52         15.75         3.11 o
   4   6 -16         76.76         92.24         5.31 o
   5   6 -16         46.57         50.82         4.24 o
   6   6 -16        119.08        125.22         6.22 o
   7   6 -16         64.22         65.26         5.13 o
   8   6 -16        257.59        271.44        11.32 o
   9   6 -16        113.85        125.26         9.36 o
  10   6 -16         29.70         35.26         6.06 o
  11   6 -16         13.73         15.62         4.67 o
  12   6 -16          5.05          3.07         4.51 o
   7   7 -16         16.19         14.60         6.63 o
   8   7 -16         78.85         91.02        12.49 o
 -11   1 -15         52.19         84.44        10.03 o
 -10   1 -15         12.58         12.12         4.32 o
  -9   1 -15          8.79         12.31         4.22 o
  -8   1 -15         38.89         40.80         4.81 o
  -7   1 -15         17.65         23.77         6.43 o
  -6   1 -15         35.26         41.31         3.70 o
  -5   1 -15         93.61         84.15         4.86 o
  -4   1 -15         91.34         66.59         4.85 o
  -3   1 -15          8.60          7.15         2.02 o
  -2   1 -15        267.06        259.23         5.59 o
  -1   1 -15         42.87         41.89         2.89 o
   0   1 -15         64.94         58.66         2.05 o
   1   1 -15         68.58         70.35         2.17 o
   2   1 -15        651.35        656.74         7.30 o
   3   1 -15        383.68        403.10         6.53 o
   4   1 -15        515.68        527.60         7.53 o
   5   1 -15        374.32        349.80         6.18 o
   6   1 -15        308.82        307.01         5.82 o
   7   1 -15        650.68        637.95        10.74 o
   8   1 -15        354.56        361.07         6.87 o
   9   1 -15        806.48        836.67        21.87 o
  10   1 -15        259.75        287.62         6.33 o
  11   1 -15        491.09        443.90        16.36 o
  12   1 -15         63.17         54.63         3.21 o
  13   1 -15        157.63        143.43         6.09 o
  14   1 -15         87.39         90.78         4.61 o
  15   1 -15          4.92          4.43         1.99 o
  16   1 -15         59.53         60.11         4.82 o
  17   1 -15        123.89        123.29         6.91 o
  18   1 -15        193.19        194.69         8.93 o
  19   1 -15         78.22         69.16        10.06 o
  20   1 -15         20.10         12.13         4.91 o
  21   1 -15          5.96          5.64         4.87 o
  22   1 -15         71.85         72.46        10.69 o
 -11   2 -15         24.04         43.65         9.42 o
 -10   2 -15         13.20         14.88         8.25 o
  -9   2 -15         34.05         44.84         5.16 o
  -8   2 -15          2.56          0.54         4.87 o
  -7   2 -15         20.71         25.24         3.28 o
  -6   2 -15         60.31         66.58         4.82 o
  -5   2 -15         48.46         53.03         4.29 o
  -4   2 -15        159.37        157.86         6.82 o
  -3   2 -15        172.97        144.40        12.02 o
  -2   2 -15        151.80        143.44         4.69 o
  -1   2 -15        262.52        261.44         6.48 o
   0   2 -15        130.44        125.47         4.28 o
   1   2 -15        247.61        253.45         6.08 o
   2   2 -15        470.52        459.84         8.15 o
   3   2 -15        256.98        246.81         5.89 o
   4   2 -15        817.60        782.82        10.29 o
   5   2 -15        866.70        871.86        13.57 o
   6   2 -15        360.18        378.47         7.12 o
   7   2 -15          7.64          5.72         1.64 o
   8   2 -15        399.21        423.88         9.52 o
   9   2 -15       1409.04       1387.10        21.95 o
  10   2 -15       1773.96       1845.40        17.22 o
  11   2 -15        672.71        635.16        11.49 o
  12   2 -15         98.39         88.99         5.51 o
  13   2 -15         53.27         56.93         5.44 o
  14   2 -15         67.82         61.38         5.32 o
  15   2 -15         58.64         60.03         3.60 o
  16   2 -15         17.45         13.85         3.35 o
  17   2 -15         14.87         12.64         3.84 o
  18   2 -15          6.60         11.96         3.95 o
  19   2 -15         76.51         74.62        11.23 o
  20   2 -15         82.17        103.39        13.26 o
  -8   3 -15         11.88          8.70         3.22 o
  -7   3 -15         43.51         44.91         4.21 o
  -6   3 -15         94.33        101.08         6.07 o
  -5   3 -15         61.39         70.58         5.01 o
  -4   3 -15        146.15        153.50         7.05 o
  -3   3 -15        151.03        164.57         9.16 o
  -2   3 -15        525.00        533.05        14.94 o
  -1   3 -15         14.08         14.21         1.87 o
   0   3 -15        153.79        186.67         5.91 o
   1   3 -15         22.19         21.33         2.26 o
   2   3 -15        729.20        777.51        12.28 o
   3   3 -15        397.67        391.73        11.20 o
   4   3 -15         43.50         38.54         3.11 o
   5   3 -15        564.06        602.66         8.68 o
   6   3 -15        943.66        974.43        11.62 o
   7   3 -15        934.40        951.55        14.25 o
   8   3 -15         47.61         45.04         2.25 o
   9   3 -15        813.56        822.81        21.40 o
  10   3 -15        178.45        155.67         9.26 o
  11   3 -15        511.78        509.98        13.73 o
  12   3 -15        182.62        184.49         6.57 o
  13   3 -15         21.27         20.01         2.44 o
  14   3 -15        132.98        126.96         6.66 o
  15   3 -15         91.83         80.37         7.96 o
  16   3 -15         85.60         90.09         8.75 o
  17   3 -15         15.98          8.95         5.52 o
  18   3 -15         57.89         41.93         8.43 o
  -9   4 -15          7.53          0.32         4.78 o
  -8   4 -15         50.95         38.24         8.21 o
  -7   4 -15        113.71        111.97         9.55 o
  -6   4 -15         20.86         33.27         4.01 o
  -5   4 -15        131.42        142.73        13.08 o
  -4   4 -15        200.17        222.02         9.50 o
  -3   4 -15        129.22        139.88         8.31 o
  -2   4 -15        155.22        165.18         7.57 o
  -1   4 -15        181.46        188.13         8.96 o
   0   4 -15        225.41        259.41         7.85 o
   1   4 -15        159.56        172.74         6.67 o
   2   4 -15        168.20        179.53         6.88 o
   3   4 -15        157.31        166.14         6.09 o
   4   4 -15        312.42        321.88         9.48 o
   5   4 -15         66.68         69.10         4.58 o
   6   4 -15        112.95        102.05         5.39 o
   7   4 -15        577.41        638.08        13.25 o
   8   4 -15        117.26        113.56         5.86 o
   9   4 -15        424.67        445.20        11.14 o
  10   4 -15          0.16          1.39         3.36 o
  11   4 -15        486.50        500.37        19.61 o
  12   4 -15         30.28         33.52         3.42 o
  13   4 -15        190.29        195.05         8.74 o
  14   4 -15          6.51          4.91         2.20 o
  15   4 -15         28.76         32.01         5.26 o
  16   4 -15         78.76         76.29         7.99 o
  -6   5 -15          8.44          2.57         5.19 o
  -5   5 -15        167.47        175.52        11.70 o
  -4   5 -15        124.04        137.90         8.45 o
  -3   5 -15        265.44        281.15        12.41 o
  -2   5 -15         28.33         29.85         5.55 o
  -1   5 -15         19.76         26.27         3.74 o
   0   5 -15         98.49        109.43         7.32 o
   1   5 -15        157.79        174.36         6.55 o
   2   5 -15        206.49        238.48         7.64 o
   3   5 -15        106.60        102.86         5.18 o
   4   5 -15         93.43         96.95         5.05 o
   5   5 -15        461.88        487.69        12.29 o
   6   5 -15        410.73        432.73        11.65 o
   7   5 -15        127.00        129.45         6.45 o
   8   5 -15        331.12        362.91        10.57 o
   9   5 -15         80.33         87.04         5.50 o
  10   5 -15        244.33        245.60         8.70 o
  11   5 -15        125.20        125.49         6.41 o
  12   5 -15        268.02        268.83        11.04 o
  13   5 -15        103.07         95.74         6.70 o
  14   5 -15        155.35        166.28        11.84 o
  -1   6 -15         20.93         12.85         4.19 o
   0   6 -15         40.78         42.02         4.38 o
   1   6 -15          0.67          1.27         3.12 o
   2   6 -15         50.80         61.81         5.18 o
   3   6 -15        142.47        149.78         6.56 o
   4   6 -15        140.33        143.25         7.94 o
   5   6 -15        132.19        145.11         6.56 o
   6   6 -15         35.96         37.53         3.54 o
   7   6 -15          1.36          1.55         2.49 o
   8   6 -15         29.07         28.64         3.22 o
   9   6 -15         17.27         24.22         3.50 o
  10   6 -15         15.47         18.10         3.15 o
  11   6 -15         40.91         38.97         5.82 o
  12   6 -15         17.74         17.55         4.32 o
   5   7 -15         88.93         96.07         8.79 o
   6   7 -15        315.16        368.24        18.22 o
   7   7 -15         17.43         15.14         3.55 o
   8   7 -15         86.15         96.31         7.41 o
   9   7 -15         13.90          9.51         5.68 o
  10   7 -15         66.18         68.40        11.36 o
  11   7 -15         63.75         68.67        10.37 o
 -12   0 -14         27.28         47.75         9.29 o
 -11   0 -14         23.08         36.67         5.90 o
 -10   0 -14        256.44        331.46        21.91 o
  -9   0 -14        322.63        365.05        22.55 o
  -8   0 -14        101.41        111.51        12.90 o
  -7   0 -14        132.19        146.81        14.11 o
  -6   0 -14         52.69         47.54         5.86 o
  -5   0 -14        234.09        211.21         5.56 o
  -4   0 -14        399.93        344.97        13.60 o
  -3   0 -14        942.06        869.84        28.86 o
  -2   0 -14       1936.10       1929.04        96.16 o
  -1   0 -14        129.57        112.03         5.12 o
   0   0 -14       1175.08       1094.74        28.04 o
   1   0 -14         40.20         33.51         2.97 o
   2   0 -14        194.63        187.74         5.77 o
   3   0 -14        123.80        112.54         4.54 o
   4   0 -14        178.67        169.88         5.57 o
   5   0 -14        697.81        710.25        12.70 o
   6   0 -14       1358.66       1393.14        24.93 o
   7   0 -14        186.04        179.08         5.84 o
   8   0 -14        690.00        733.20        14.48 o
   9   0 -14        693.40        699.81        16.53 o
  10   0 -14       5390.98       5419.85        68.00 o
  11   0 -14        285.32        276.30         7.23 o
  12   0 -14          0.27         -1.14         1.80 o
  13   0 -14        343.68        363.75        18.28 o
  14   0 -14         74.21         72.32         8.25 o
  15   0 -14        135.79        109.25        10.19 o
  16   0 -14        234.60        187.75        13.75 o
  17   0 -14        136.40        117.59        11.23 o
  18   0 -14         16.22         17.56         4.13 o
  19   0 -14        100.32        100.45        13.59 o
  20   0 -14          3.69          6.16         6.67 o
  21   0 -14        216.78        223.02        17.04 o
 -12   1 -14        307.14        423.36        17.41 o
 -11   1 -14        173.13        233.22        12.93 o
 -10   1 -14        110.91        149.15        10.39 o
  -9   1 -14        127.03        159.27        12.08 o
  -8   1 -14        174.38        187.12         9.33 o
  -7   1 -14         49.76         49.18         4.92 o
  -6   1 -14        253.38        239.16         7.99 o
  -5   1 -14        170.61        186.88         5.12 o
  -4   1 -14        412.67        379.24        16.39 o
  -3   1 -14        178.43        177.70         3.88 o
  -2   1 -14        248.75        254.74         5.46 o
  -1   1 -14       1777.15       1655.36        50.93 o
   0   1 -14        232.05        199.85         6.91 o
   1   1 -14        646.46        639.79         8.85 o
   2   1 -14        289.97        291.26         5.30 o
   3   1 -14       1718.15       1748.26        21.86 o
   4   1 -14        685.03        684.09         8.24 o
   5   1 -14         36.98         37.45         2.06 o
   6   1 -14       1041.93       1084.96        12.52 o
   7   1 -14       1842.25       1957.38        18.64 o
   8   1 -14       2575.11       2609.55        35.51 o
   9   1 -14       4415.85       4500.42        45.79 o
  10   1 -14       1135.61       1139.33        12.15 o
  11   1 -14        551.04        520.25        11.85 o
  12   1 -14         33.32         32.27         2.09 o
  13   1 -14        104.75         96.80         3.97 o
  14   1 -14         81.02         71.82         3.60 o
  15   1 -14        256.98        227.60         8.75 o
  16   1 -14        197.81        171.35         7.73 o
  17   1 -14         69.55         68.49         5.29 o
  18   1 -14        229.83        212.18         9.13 o
  19   1 -14        134.89        137.92         7.48 o
  20   1 -14         87.16         90.28         6.89 o
  21   1 -14         27.36         23.09         5.95 o
  22   1 -14         16.80         18.08         5.91 o
 -11   2 -14          4.44          8.08         5.00 o
 -10   2 -14         10.73          6.46         6.04 o
  -9   2 -14        142.97        157.31         8.85 o
  -8   2 -14         21.62         25.72         3.34 o
  -7   2 -14         85.52         84.53         5.28 o
  -6   2 -14         69.38         74.46         4.84 o
  -5   2 -14         97.94        104.40         5.56 o
  -4   2 -14        186.84        191.30         6.26 o
  -3   2 -14         60.09         64.80         2.12 o
  -2   2 -14        237.23        242.26         5.34 o
  -1   2 -14         54.77         51.93         2.51 o
   0   2 -14        648.67        645.18         8.51 o
   1   2 -14         75.57         85.44         3.20 o
   2   2 -14        425.39        423.97         6.88 o
   3   2 -14        148.78        147.34         4.06 o
   4   2 -14        127.91        111.25         3.82 o
   5   2 -14         82.59         78.09         3.77 o
   6   2 -14        187.56        177.12         5.44 o
   7   2 -14        558.04        567.27         9.59 o
   8   2 -14         15.67         14.31         1.86 o
   9   2 -14        187.01        193.43         5.49 o
  10   2 -14       1081.58       1093.51        12.97 o
  11   2 -14        649.10        646.68        10.15 o
  12   2 -14        368.39        354.64        11.70 o
  13   2 -14        254.35        268.90         9.08 o
  14   2 -14         11.15         11.27         2.38 o
  15   2 -14        129.46        122.96         6.21 o
  16   2 -14        107.55        103.93         5.90 o
  17   2 -14         40.88         40.80         5.63 o
  18   2 -14         15.86         18.82         4.14 o
  19   2 -14         16.32         22.19         5.04 o
  20   2 -14          6.23          8.66         3.57 o
 -11   3 -14        306.91        432.23        26.15 o
 -10   3 -14         38.61         36.60         7.17 o
  -9   3 -14        158.29        191.00         9.68 o
  -8   3 -14        158.82        186.45        10.59 o
  -7   3 -14         69.01         75.90         5.34 o
  -6   3 -14        360.04        426.97        13.47 o
  -5   3 -14         97.62         97.26         5.95 o
  -4   3 -14        394.93        412.14        11.18 o
  -3   3 -14         14.18         15.88         3.11 o
  -2   3 -14         61.71         52.15         2.84 o
  -1   3 -14         22.31         22.09         2.11 o
   0   3 -14        161.77        153.83         5.23 o
   1   3 -14        627.28        661.07        10.83 o
   2   3 -14        253.56        263.14         7.64 o
   3   3 -14        303.30        300.59         9.57 o
   4   3 -14        942.06       1009.14        18.97 o
   5   3 -14          8.61          6.37         1.18 o
   6   3 -14        707.51        725.34        10.97 o
   7   3 -14       2009.27       2047.42        41.63 o
   8   3 -14        482.49        500.14         7.95 o
   9   3 -14        865.83        898.60        11.95 o
  10   3 -14       1889.80       1937.35        39.76 o
  11   3 -14         11.40         10.88         2.08 o
  12   3 -14        498.38        532.03        10.80 o
  13   3 -14          0.74         -0.38         1.63 o
  14   3 -14         16.02         13.19         2.60 o
  15   3 -14        145.36        136.85         9.85 o
  16   3 -14         43.08         49.02         6.36 o
  17   3 -14         59.07         53.72         5.68 o
  18   3 -14         23.60         22.76         4.03 o
  19   3 -14         51.96         64.88        11.90 o
 -10   4 -14          0.57         -6.40         6.40 o
  -9   4 -14          2.82          2.89         6.63 o
  -8   4 -14          9.80          8.34         2.53 o
  -7   4 -14          8.40         11.23         2.84 o
  -6   4 -14        234.67        246.56         9.53 o
  -5   4 -14        103.35        107.01         6.31 o
  -4   4 -14         39.59         39.06         5.36 o
  -3   4 -14         16.40         12.07         3.00 o
  -2   4 -14         64.16         60.08         4.58 o
  -1   4 -14         47.20         51.94         3.31 o
   0   4 -14         28.43         29.18         2.69 o
   1   4 -14         11.53         14.06         2.16 o
   2   4 -14         63.94         64.68         3.85 o
   3   4 -14        388.22        379.84         8.93 o
   4   4 -14        163.56        176.67         6.85 o
   5   4 -14         59.11         55.75         3.03 o
   6   4 -14        565.98        600.76         9.99 o
   7   4 -14         97.91         90.76         5.06 o
   8   4 -14          6.94          7.15         1.50 o
   9   4 -14        173.07        170.59         6.08 o
  10   4 -14        174.51        179.02         6.80 o
  11   4 -14        682.23        704.12        15.91 o
  12   4 -14         38.67         40.93         3.44 o
  13   4 -14        285.83        287.64        10.33 o
  14   4 -14        125.01        132.44         8.44 o
  15   4 -14        149.14        140.80        10.45 o
  16   4 -14         10.20         13.82         3.16 o
  17   4 -14         31.86         25.88         8.21 o
  -7   5 -14         53.71         43.74         8.97 o
  -6   5 -14        200.49        233.23        11.23 o
  -5   5 -14        134.65        141.13         7.59 o
  -4   5 -14         49.83         50.44         4.73 o
  -3   5 -14         24.98         30.60         4.64 o
  -2   5 -14         38.90         44.71         4.56 o
  -1   5 -14         93.70         98.42         6.12 o
   0   5 -14         48.53         53.55         3.75 o
   1   5 -14        222.83        241.73         7.50 o
   2   5 -14        192.07        200.46         6.92 o
   3   5 -14        108.74        123.22         5.49 o
   4   5 -14        260.43        263.27         7.96 o
   5   5 -14        168.88        171.73         7.24 o
   6   5 -14        647.51        729.36        14.68 o
   7   5 -14        936.92       1001.68        18.62 o
   8   5 -14         38.25         34.49         3.49 o
   9   5 -14        444.27        464.80        11.74 o
  10   5 -14        122.70        117.23         5.98 o
  11   5 -14        241.21        245.18         8.42 o
  12   5 -14        195.71        195.13         9.20 o
  13   5 -14         34.48         37.51         4.45 o
  14   5 -14          3.67          3.73         3.74 o
  -4   6 -14         37.91         16.46         5.95 o
  -3   6 -14         11.14         21.55         7.39 o
  -2   6 -14         34.42         41.03         4.62 o
  -1   6 -14         36.36         40.72         4.58 o
   0   6 -14        176.27        199.34         8.79 o
   1   6 -14        132.94        142.45         7.51 o
   2   6 -14          9.15         12.49         2.57 o
   3   6 -14         90.04         89.16         5.11 o
   4   6 -14         51.01         53.73         4.04 o
   5   6 -14        235.95        253.48         8.43 o
   6   6 -14        242.72        251.61         9.31 o
   7   6 -14        260.22        276.96        12.63 o
   8   6 -14        169.97        178.93         7.94 o
   9   6 -14         49.40         50.40         4.35 o
  10   6 -14         12.51         17.40         3.19 o
  11   6 -14        107.93         98.05         7.16 o
  12   6 -14        124.01        124.48         9.63 o
   4   7 -14        187.15        199.31         9.92 o
   5   7 -14        161.29        176.56         9.38 o
   6   7 -14        110.10        128.44         8.29 o
   7   7 -14         49.35         58.15         5.82 o
   8   7 -14         38.05         32.75         5.30 o
   9   7 -14         60.48         65.47         7.36 o
  10   7 -14         36.02         51.76         9.51 o
  11   7 -14         96.20        106.86        12.17 o
 -13   1 -13         84.36         95.41        11.77 o
 -12   1 -13         78.31         90.37         7.88 o
 -11   1 -13         33.98         50.56         6.54 o
 -10   1 -13         29.53         32.53         3.87 o
  -9   1 -13         40.57         52.50         6.25 o
  -8   1 -13          4.29          2.66         3.07 o
  -7   1 -13         80.78         78.30         5.79 o
  -6   1 -13         53.17         42.32         3.81 o
  -5   1 -13        437.01        472.46         8.00 o
  -4   1 -13        751.14        787.91         8.12 o
  -3   1 -13        427.18        461.15         6.04 o
  -2   1 -13        122.66        126.65         3.54 o
  -1   1 -13         72.15         58.87         2.92 o
   0   1 -13        611.79        593.60         8.33 o
   1   1 -13        753.60        741.75         7.00 o
   2   1 -13        893.59        906.67        10.42 o
   3   1 -13        676.74        675.30         7.48 o
   4   1 -13        528.50        528.25         6.61 o
   5   1 -13        365.62        358.07         5.95 o
   6   1 -13         57.09         62.37         2.81 o
   7   1 -13        442.58        430.43         7.08 o
   8   1 -13        485.51        502.92         6.80 o
   9   1 -13         92.88         83.45         4.22 o
  10   1 -13        397.94        396.20         6.94 o
  11   1 -13        266.70        268.17         6.50 o
  12   1 -13        469.86        478.26         8.82 o
  13   1 -13         36.40         39.38         2.62 o
  14   1 -13         10.43         11.13         1.97 o
  15   1 -13        169.79        152.05         7.05 o
  16   1 -13        132.20        113.21         7.09 o
  17   1 -13         75.98         72.58         5.31 o
  18   1 -13        196.42        183.92         8.47 o
  19   1 -13         25.37         25.00         3.55 o
  20   1 -13         24.64         27.99         3.04 o
  21   1 -13         12.40         13.49         3.11 o
  22   1 -13         60.97         68.00         7.13 o
 -13   2 -13         81.61        101.93         9.47 o
 -12   2 -13          1.60         10.28         6.40 o
 -11   2 -13         57.59         67.14         7.51 o
 -10   2 -13        132.86        157.23        10.66 o
  -9   2 -13         87.81        101.75         6.99 o
  -8   2 -13         52.33         54.61         4.39 o
  -7   2 -13         83.16         80.93         5.07 o
  -6   2 -13        221.51        203.12         7.91 o
  -5   2 -13        373.49        381.12         8.60 o
  -4   2 -13        915.89        963.92        16.68 o
  -3   2 -13       1361.05       1255.55        40.64 o
  -2   2 -13        171.31        159.92         3.97 o
  -1   2 -13        225.18        236.44         4.94 o
   0   2 -13        130.15        129.06         3.51 o
   1   2 -13        326.63        330.95         5.57 o
   2   2 -13         10.10          6.81         0.73 o
   3   2 -13        379.39        401.89         7.01 o
   4   2 -13        354.31        358.86         6.66 o
   5   2 -13         57.76         50.40         2.70 o
   6   2 -13         46.92         44.71         2.75 o
   7   2 -13        279.59        280.42         6.24 o
   8   2 -13        241.85        235.02         4.98 o
   9   2 -13        122.64        119.65         3.58 o
  10   2 -13        521.49        538.26         7.61 o
  11   2 -13        591.72        582.66         9.93 o
  12   2 -13         22.69         20.69         2.89 o
  13   2 -13        332.90        340.63         9.82 o
  14   2 -13         33.53         27.72         3.10 o
  15   2 -13         87.38         82.86         3.51 o
  16   2 -13        104.36        104.37         5.26 o
  17   2 -13        236.17        231.18        10.58 o
  18   2 -13        115.38        112.40         7.52 o
  19   2 -13         13.24         14.87         3.52 o
  20   2 -13         70.93         69.50         7.69 o
  21   2 -13        103.53        105.74        13.21 o
 -12   3 -13         22.74         36.12         8.93 o
 -11   3 -13         62.89         99.55        10.82 o
 -10   3 -13         10.83         -0.05         2.84 o
  -9   3 -13        155.78        187.96         8.24 o
  -8   3 -13         21.34         25.29         4.17 o
  -7   3 -13        343.13        366.43        10.76 o
  -6   3 -13        436.12        485.66        14.60 o
  -5   3 -13        129.29        146.88         6.67 o
  -4   3 -13         25.48         27.16         3.05 o
  -3   3 -13        520.44        549.13        16.36 o
  -2   3 -13        425.89        422.01         7.61 o
  -1   3 -13        160.84        169.00         5.13 o
   0   3 -13        477.96        481.00         8.90 o
   1   3 -13        233.59        241.18         7.00 o
   2   3 -13        570.48        625.07        11.38 o
   3   3 -13         17.80         17.16         2.05 o
   4   3 -13        268.45        276.41         6.86 o
   5   3 -13        389.97        389.35         6.76 o
   6   3 -13         63.33         63.81         2.92 o
   7   3 -13        511.76        487.06        10.40 o
   8   3 -13        578.56        586.20         8.43 o
   9   3 -13         54.16         44.58         2.12 o
  10   3 -13        366.97        366.42         7.05 o
  11   3 -13         82.08         73.19         4.50 o
  12   3 -13        316.09        274.91        12.99 o
  13   3 -13        142.82        125.69         3.54 o
  14   3 -13         66.06         64.45         5.50 o
  15   3 -13         28.03         25.37         3.89 o
  16   3 -13        193.67        179.82         9.28 o
  17   3 -13        191.92        202.96        10.16 o
  18   3 -13         55.56         60.85         6.17 o
  19   3 -13        184.55        193.65        12.80 o
 -10   4 -13         38.79         43.81         6.36 o
  -9   4 -13         45.65         47.28         4.54 o
  -8   4 -13        144.92        167.51         8.03 o
  -7   4 -13         76.68         82.90         5.63 o
  -6   4 -13         26.34         28.01         3.88 o
  -5   4 -13        199.95        227.92         8.78 o
  -4   4 -13         71.38         80.01         5.70 o
  -3   4 -13         34.01         35.29         3.59 o
  -2   4 -13        112.20        123.58         4.83 o
  -1   4 -13        411.22        421.38         8.66 o
   0   4 -13         18.03         16.47         2.06 o
   1   4 -13        252.65        267.28         7.16 o
   2   4 -13          9.92          7.21         1.69 o
   3   4 -13         22.94         21.73         2.59 o
   4   4 -13         12.27         11.21         1.47 o
   5   4 -13        260.52        281.28         6.48 o
   6   4 -13        103.02         93.82         3.18 o
   7   4 -13        662.90        685.50        13.93 o
   8   4 -13         24.21         19.70         2.19 o
   9   4 -13          9.63          6.38         1.25 o
  10   4 -13        114.04        110.83         4.00 o
  11   4 -13        730.68        736.67        21.49 o
  12   4 -13        492.69        514.52        11.82 o
  13   4 -13        123.63        105.35         5.55 o
  14   4 -13         20.86         22.32         2.74 o
  15   4 -13         11.78         10.06         2.87 o
  16   4 -13        153.90        160.66         9.37 o
  17   4 -13         33.22         35.70         5.80 o
  -8   5 -13        116.04        137.38        14.54 o
  -7   5 -13        174.40        190.81        10.67 o
  -6   5 -13         79.14         87.45         6.16 o
  -5   5 -13        138.49        150.16         7.51 o
  -4   5 -13         15.02         17.53         3.63 o
  -3   5 -13         48.53         48.58         5.15 o
  -2   5 -13        454.84        501.48        15.81 o
  -1   5 -13        307.09        326.69         8.33 o
   0   5 -13         14.63         15.91         2.31 o
   1   5 -13         89.49         94.93         5.04 o
   2   5 -13         44.83         46.08         3.37 o
   3   5 -13         24.26         24.94         2.75 o
   4   5 -13        756.61        844.16        13.84 o
   5   5 -13         15.87         13.89         2.35 o
   6   5 -13        356.71        382.90        10.44 o
   7   5 -13        264.00        274.48         8.89 o
   8   5 -13          0.43          4.43         1.99 o
   9   5 -13         91.94         98.32         5.42 o
  10   5 -13         30.06         31.90         3.31 o
  11   5 -13        232.40        227.57         7.96 o
  12   5 -13         91.81         84.88         6.21 o
  13   5 -13        283.92        292.95         9.71 o
  14   5 -13         67.47         70.04         6.08 o
  15   5 -13         46.59         51.23         7.01 o
  -6   6 -13         18.15         23.76         6.63 o
  -5   6 -13         22.54         13.62         5.55 o
  -4   6 -13         57.32         55.66         8.65 o
  -3   6 -13         33.58         35.69         4.94 o
  -2   6 -13         73.87         81.91         6.53 o
  -1   6 -13        133.75        140.81         7.35 o
   0   6 -13         22.85         22.14         3.24 o
   1   6 -13         23.13         25.06         2.65 o
   2   6 -13         55.12         57.39         4.05 o
   3   6 -13        125.27        134.08         6.09 o
   4   6 -13         65.89         61.99         4.28 o
   5   6 -13         39.71         40.37         3.57 o
   6   6 -13        148.01        164.04         7.43 o
   7   6 -13         21.06         22.63         3.96 o
   8   6 -13         73.89         76.97         5.19 o
   9   6 -13         72.36         81.44         5.17 o
  10   6 -13         34.16         36.19         3.76 o
  11   6 -13         54.78         53.03         5.47 o
  12   6 -13        273.37        273.92        11.28 o
  13   6 -13         24.59         20.79         8.03 o
  -2   7 -13         17.84          8.30         5.46 o
  -1   7 -13        164.14        190.51        17.63 o
   0   7 -13         91.74         94.60        12.81 o
   1   7 -13        136.28        141.81        10.87 o
   2   7 -13         21.07         15.15         4.76 o
   3   7 -13        232.10        249.60        10.94 o
   4   7 -13         50.66         54.61         4.31 o
   5   7 -13        119.14        129.92         7.05 o
   6   7 -13        213.48        236.25         9.39 o
   7   7 -13         78.66         79.78         5.73 o
   8   7 -13         37.00         39.11         7.14 o
   9   7 -13          0.33         -3.14         3.14 o
  10   7 -13         32.29         39.00         7.85 o
  11   7 -13        112.80        113.99        13.35 o
   5   8 -13         36.31         25.66         5.59 o
   6   8 -13        141.98        138.34        15.47 o
 -13   0 -12        202.30        239.61        16.86 o
 -12   0 -12         40.85         49.26         6.09 o
 -11   0 -12        167.12        185.14        15.51 o
 -10   0 -12         75.22         76.25         5.87 o
  -9   0 -12        127.19        137.42        10.15 o
  -8   0 -12         25.01         23.67         6.22 o
  -7   0 -12        105.70        102.16         8.03 o
  -6   0 -12        855.99        823.03        11.96 o
  -5   0 -12       1438.78       1419.40        25.50 o
  -4   0 -12       1754.28       1724.43        32.40 o
  -3   0 -12        458.51        455.08        12.98 o
  -2   0 -12         93.95        106.27         3.26 o
  -1   0 -12        292.47        293.65         6.07 o
   0   0 -12        267.34        300.08         5.63 o
   1   0 -12        351.37        359.59         9.05 o
   2   0 -12        493.19        491.55         8.55 o
   3   0 -12        195.39        208.48         5.61 o
   4   0 -12        345.89        405.37         7.80 o
   5   0 -12        345.65        316.19         6.96 o
   6   0 -12        379.33        377.13         7.68 o
   7   0 -12        250.19        245.02         4.72 o
   8   0 -12       1274.84       1288.18        16.20 o
   9   0 -12        140.57        151.60         4.12 o
  10   0 -12         38.22         35.07         2.59 o
  11   0 -12        440.28        386.29        10.87 o
  12   0 -12        122.74        118.09         9.15 o
  13   0 -12        619.58        562.36        20.56 o
  14   0 -12       1023.15        998.83        28.14 o
  15   0 -12        438.43        395.98        18.58 o
  16   0 -12        382.08        376.01        18.62 o
  17   0 -12        291.84        263.30        12.03 o
  18   0 -12        107.22        108.87         8.10 o
  19   0 -12         42.38         44.45         5.50 o
  20   0 -12         69.91         81.03        11.48 o
  21   0 -12        332.17        334.68        15.51 o
  22   0 -12        186.71        192.13        16.68 o
 -14   1 -12        189.72        250.75        19.30 o
 -13   1 -12        320.97        407.52        23.85 o
 -12   1 -12        144.89        163.65        10.22 o
 -11   1 -12         59.95         79.25         5.47 o
 -10   1 -12        246.03        279.78         9.89 o
  -9   1 -12         59.15         65.10         6.53 o
  -8   1 -12        267.22        244.19        14.99 o
  -7   1 -12         95.25         93.77         3.30 o
  -6   1 -12       1848.01       1923.86        26.14 o
  -5   1 -12       4493.11       4733.04        46.38 o
  -4   1 -12        995.07       1007.68         8.21 o
  -3   1 -12       2595.80       2751.53        31.46 o
  -2   1 -12        248.30        246.69         6.21 o
  -1   1 -12        297.77        282.47         7.14 o
   0   1 -12        109.47        103.96         2.55 o
   1   1 -12        336.67        350.99         4.34 o
   2   1 -12        490.50        508.77         6.09 o
   3   1 -12        877.40        914.23         9.36 o
   4   1 -12         35.21         37.24         1.94 o
   5   1 -12       1190.69       1263.81        12.14 o
   6   1 -12        107.42        104.21         3.17 o
   7   1 -12       1218.32       1275.03        11.48 o
   8   1 -12        696.20        707.47         7.46 o
   9   1 -12       1230.95       1172.79        22.90 o
  10   1 -12        100.85        100.56         3.69 o
  11   1 -12        485.01        453.86         8.57 o
  12   1 -12         42.12         39.59         2.63 o
  13   1 -12        514.76        485.20         9.96 o
  14   1 -12        686.64        617.05        13.37 o
  15   1 -12        604.31        556.06        20.53 o
  16   1 -12        944.98        873.25        14.95 o
  17   1 -12         21.52         14.88         2.28 o
  18   1 -12        132.33        153.36         6.77 o
  19   1 -12         21.88         26.29         3.45 o
  20   1 -12        237.85        245.19         8.18 o
  21   1 -12          9.15          8.05         2.51 o
  22   1 -12         43.24         51.32         6.83 o
 -14   2 -12         52.34         55.64         9.69 o
 -13   2 -12         16.29          2.60         5.46 o
 -12   2 -12         29.68         30.37         4.42 o
 -11   2 -12         62.04         74.11         7.30 o
 -10   2 -12          5.34          6.37         3.01 o
  -9   2 -12         58.62         75.87         5.99 o
  -8   2 -12         10.92          9.07         2.01 o
  -7   2 -12        145.20        140.12         5.26 o
  -6   2 -12         41.61         45.37         2.75 o
  -5   2 -12         25.12         23.75         2.03 o
  -4   2 -12         46.68         47.38         2.37 o
  -3   2 -12        401.34        357.41        13.70 o
  -2   2 -12        563.68        578.41         7.16 o
  -1   2 -12         20.02         17.49         1.44 o
   0   2 -12         97.83         95.63         2.95 o
   1   2 -12         20.22         25.68         1.65 o
   2   2 -12        171.86        147.15        10.28 o
   3   2 -12        629.63        666.55         8.65 o
   4   2 -12        127.29        121.89         3.80 o
   5   2 -12        166.71        158.40         3.82 o
   6   2 -12        123.42        116.06         3.28 o
   7   2 -12        159.86        149.58         3.81 o
   8   2 -12        289.61        291.95         5.29 o
   9   2 -12         82.08         84.26         2.94 o
  10   2 -12         91.40         79.26         2.91 o
  11   2 -12        212.64        198.05         4.56 o
  12   2 -12        124.45        116.40         5.14 o
  13   2 -12        284.79        260.84         7.37 o
  14   2 -12        872.28        812.07        14.29 o
  15   2 -12         11.89          6.53         1.41 o
  16   2 -12        136.18        115.32         5.48 o
  17   2 -12         66.59         65.20         4.28 o
  18   2 -12         87.50         90.48         5.27 o
  19   2 -12         29.60         29.17         4.36 o
  20   2 -12         68.10         69.10         5.96 o
  21   2 -12          4.64         10.15         4.06 o
 -13   3 -12        195.68        223.20        18.49 o
 -12   3 -12        140.61        171.91        11.67 o
 -11   3 -12        140.25        166.24        11.25 o
 -10   3 -12          1.02         -1.58         2.75 o
  -9   3 -12         10.45         13.60         2.87 o
  -8   3 -12        266.00        269.03        10.78 o
  -7   3 -12        339.85        354.33        10.25 o
  -6   3 -12        491.91        539.40        12.37 o
  -5   3 -12        667.91        702.80        15.10 o
  -4   3 -12       1258.41       1382.76        30.18 o
  -3   3 -12        153.85        151.70         3.28 o
  -2   3 -12       2146.73       2212.98        37.09 o
  -1   3 -12        290.71        305.69         6.71 o
   0   3 -12         13.70         12.59         1.86 o
   1   3 -12        127.52        125.18         4.95 o
   2   3 -12        135.58        131.07         5.87 o
   3   3 -12        165.34        167.36         4.36 o
   4   3 -12        730.41        735.18        10.65 o
   5   3 -12        238.34        263.21         5.43 o
   6   3 -12        190.89        203.99         5.01 o
   7   3 -12         18.48         19.35         1.67 o
   8   3 -12          6.31          4.58         0.76 o
   9   3 -12        164.00        169.76         3.48 o
  10   3 -12         98.25        100.32         3.03 o
  11   3 -12         25.54         22.11         2.37 o
  12   3 -12         86.39         75.55         5.22 o
  13   3 -12       1080.84       1089.28        16.15 o
  14   3 -12         27.38         22.38         2.07 o
  15   3 -12        214.18        202.15         9.86 o
  16   3 -12         33.88         31.33         4.40 o
  17   3 -12         79.46         73.54         6.41 o
  18   3 -12         55.46         61.20         5.87 o
  19   3 -12         43.49         38.41         4.84 o
 -12   4 -12         16.84         29.53         8.03 o
 -11   4 -12         12.63         20.52         4.69 o
 -10   4 -12         23.24         27.51         3.80 o
  -9   4 -12         17.90         20.16         3.85 o
  -8   4 -12        141.68        162.30         7.80 o
  -7   4 -12         18.54         16.83         2.90 o
  -6   4 -12        103.36        112.40         8.40 o
  -5   4 -12         96.93         98.40         5.73 o
  -4   4 -12        137.76        131.88         7.73 o
  -3   4 -12        258.67        271.43         5.94 o
  -2   4 -12        595.56        647.43        10.10 o
  -1   4 -12        218.64        215.96         6.16 o
   0   4 -12        227.53        234.41         6.55 o
   1   4 -12        315.98        329.26         7.76 o
   2   4 -12        186.63        194.96         6.08 o
   3   4 -12         30.36         27.93         2.82 o
   4   4 -12         19.42         17.29         1.75 o
   5   4 -12        132.33        127.46         4.45 o
   6   4 -12         25.49         21.01         1.93 o
   7   4 -12        123.35        108.02         3.79 o
   8   4 -12          1.91          3.12         0.88 o
   9   4 -12         99.82         99.44         3.07 o
  10   4 -12         19.09         16.11         1.75 o
  11   4 -12        538.16        547.76        10.20 o
  12   4 -12         47.02         46.88         2.64 o
  13   4 -12         14.50         12.26         2.43 o
  14   4 -12        171.15        156.15         6.44 o
  15   4 -12         51.69         58.65         5.68 o
  16   4 -12         33.38         43.81         5.43 o
  17   4 -12        189.21        191.61        10.24 o
  18   4 -12         84.21         81.97        12.72 o
  -9   5 -12        294.91        350.88        17.00 o
  -8   5 -12        281.51        314.31        20.22 o
  -7   5 -12         77.74         85.55         6.02 o
  -6   5 -12        184.04        210.22         9.17 o
  -5   5 -12         60.56         62.94         4.80 o
  -4   5 -12         46.41         55.59         5.32 o
  -3   5 -12        303.82        322.53        12.93 o
  -2   5 -12        750.43        855.98        18.28 o
  -1   5 -12        313.71        326.78         9.42 o
   0   5 -12         18.46         19.13         2.45 o
   1   5 -12         40.56         37.62         3.05 o
   2   5 -12        140.22        151.32         5.79 o
   3   5 -12        577.68        590.22        11.22 o
   4   5 -12         29.51         30.16         3.09 o
   5   5 -12        207.09        195.77         5.89 o
   6   5 -12         33.37         30.41         2.67 o
   7   5 -12         52.30         54.47         3.41 o
   8   5 -12          2.52          2.27         1.46 o
   9   5 -12         37.15         38.95         2.87 o
  10   5 -12        116.23        111.69         7.28 o
  11   5 -12        329.52        351.30         8.75 o
  12   5 -12        696.18        742.37        15.11 o
  13   5 -12        145.89        144.12         6.75 o
  14   5 -12         42.73         51.68         5.39 o
  15   5 -12         23.04         25.06         4.02 o
  -7   6 -12         26.04         17.86         6.40 o
  -6   6 -12          6.19         12.70         4.54 o
  -5   6 -12          7.55          8.28         3.41 o
  -4   6 -12         89.05        102.96         6.65 o
  -3   6 -12        160.94        171.80        11.52 o
  -2   6 -12        104.85        120.78         6.85 o
  -1   6 -12        111.81        117.61         6.75 o
   0   6 -12        132.51        127.98         5.71 o
   1   6 -12         22.36         23.61         2.73 o
   2   6 -12         37.95         37.01         3.24 o
   3   6 -12        145.23        150.81         6.26 o
   4   6 -12        121.12        127.27         5.70 o
   5   6 -12        124.83        121.72         5.65 o
   6   6 -12         22.32         21.50         3.86 o
   7   6 -12         47.70         44.86         3.96 o
   8   6 -12          4.26          4.55         2.44 o
   9   6 -12         13.01         19.26         2.98 o
  10   6 -12         63.26         61.18         4.53 o
  11   6 -12        558.16        604.10        14.56 o
  12   6 -12        214.10        203.86         8.56 o
  13   6 -12        147.81        154.92         9.27 o
  -4   7 -12         11.60         19.07         5.91 o
  -3   7 -12         59.73         47.71         8.61 o
  -2   7 -12         66.31         60.42        10.69 o
  -1   7 -12        218.46        248.99        14.27 o
   0   7 -12        200.98        203.84         9.23 o
   1   7 -12         10.84         11.19         4.27 o
   2   7 -12         50.37         58.88         4.25 o
   3   7 -12         19.08         12.81         2.89 o
   4   7 -12         89.72         88.63         5.15 o
   5   7 -12          8.26          5.43         2.47 o
   6   7 -12         71.94         75.15         4.95 o
   7   7 -12          5.60          3.06         2.18 o
   8   7 -12         33.90         33.30         3.97 o
   9   7 -12         46.56         45.94         4.39 o
  10   7 -12        125.68        127.47        17.70 o
  11   7 -12        116.24        122.69        12.81 o
   4   8 -12         16.76         12.44         5.19 o
   5   8 -12          6.93         -1.31         5.00 o
   6   8 -12         56.58         59.16         9.78 o
   7   8 -12         51.19         66.64        11.18 o
 -14   1 -11          0.16          0.41         4.55 o
 -13   1 -11         58.74         63.92         5.21 o
 -12   1 -11         64.85         72.93         5.40 o
 -11   1 -11         74.34         69.75         5.09 o
 -10   1 -11        110.55        108.52         6.17 o
  -9   1 -11          2.44          4.32         3.13 o
  -8   1 -11        372.86        373.10         6.06 o
  -7   1 -11          6.31          5.12         0.91 o
  -6   1 -11        290.23        283.10         6.69 o
  -5   1 -11        493.74        457.77        20.64 o
  -4   1 -11        978.06        937.67         7.48 o
  -3   1 -11        401.61        391.31         6.13 o
  -2   1 -11        442.62        431.91         7.86 o
  -1   1 -11        363.76        329.55         6.62 o
   0   1 -11        494.79        488.69        12.63 o
   1   1 -11        113.64        108.83         2.90 o
   2   1 -11        248.62        260.86         4.50 o
   3   1 -11        211.29        216.54         4.17 o
   4   1 -11        488.20        532.20         6.58 o
   5   1 -11        347.36        361.63         5.46 o
   6   1 -11        302.63        319.09         4.65 o
   7   1 -11        183.66        177.38         3.57 o
   8   1 -11        393.23        374.15         8.11 o
   9   1 -11        101.42         91.09         3.24 o
  10   1 -11        123.20        116.60         3.86 o
  11   1 -11        111.56        121.06         4.39 o
  12   1 -11        317.36        310.26         8.24 o
  13   1 -11        336.27        323.69         8.20 o
  14   1 -11         57.83         37.53         2.21 o
  15   1 -11        136.71        128.38         4.35 o
  16   1 -11        190.37        186.84         6.84 o
  17   1 -11         24.35         27.68         3.02 o
  18   1 -11         49.66         48.10         3.89 o
  19   1 -11        112.89        111.39         5.42 o
  20   1 -11         15.11         15.36         2.35 o
  21   1 -11         40.19         32.83         3.09 o
  22   1 -11         19.93         14.45         3.42 o
 -15   2 -11          8.61         -0.68         5.28 o
 -14   2 -11          3.29          3.67         4.17 o
 -13   2 -11         17.56         14.35         3.11 o
 -12   2 -11         43.58         48.06         5.24 o
 -11   2 -11         10.68          5.84         2.70 o
 -10   2 -11        225.32        252.59        12.14 o
  -9   2 -11        224.23        220.60         9.44 o
  -8   2 -11          8.85          6.66         1.74 o
  -7   2 -11        388.44        388.52         7.58 o
  -6   2 -11        265.91        275.88         6.14 o
  -5   2 -11         14.06         13.99         1.46 o
  -4   2 -11        593.80        624.84         7.95 o
  -3   2 -11        167.96        159.90         9.00 o
  -2   2 -11         40.33         45.60         1.79 o
  -1   2 -11        362.59        357.64         5.62 o
   0   2 -11         35.65         39.23         1.83 o
   1   2 -11        215.35        231.38         4.40 o
   2   2 -11        101.76         97.41         4.06 o
   3   2 -11         95.68         94.59         3.02 o
   4   2 -11        174.09        186.12         3.74 o
   5   2 -11         69.78         61.57         2.20 o
   6   2 -11        232.95        246.63         4.16 o
   7   2 -11        153.55        163.49         3.44 o
   8   2 -11        322.23        306.71         8.47 o
   9   2 -11         69.69         65.81         2.51 o
  10   2 -11        118.38        109.75         3.26 o
  11   2 -11        195.06        191.81         4.15 o
  12   2 -11        389.42        383.33         8.22 o
  13   2 -11        405.54        391.61         6.85 o
  14   2 -11        183.63        158.80         3.94 o
  15   2 -11        188.06        163.56         5.19 o
  16   2 -11        172.54        195.39         7.03 o
  17   2 -11        316.77        292.78         8.93 o
  18   2 -11         32.74         30.52         3.16 o
  19   2 -11         75.35         83.38         6.60 o
  20   2 -11         86.70         83.98         6.69 o
  21   2 -11         54.63         51.17         5.58 o
 -14   3 -11          1.81         -1.67         5.68 o
 -13   3 -11         42.29         55.29         7.06 o
 -12   3 -11         14.19         18.94         4.49 o
 -11   3 -11          7.83         14.25         4.51 o
 -10   3 -11         32.60         43.06         4.85 o
  -9   3 -11        213.49        231.53         8.60 o
  -8   3 -11        440.53        477.82        13.89 o
  -7   3 -11        407.48        430.18        12.76 o
  -6   3 -11        641.54        651.09        10.87 o
  -5   3 -11        637.68        700.88        10.86 o
  -4   3 -11       2203.15       2320.50        36.32 o
  -3   3 -11        125.47        123.63         3.06 o
  -2   3 -11        431.97        438.06         8.02 o
  -1   3 -11        138.86        138.49         9.42 o
   0   3 -11        112.44        116.82         4.60 o
   1   3 -11        163.97        154.69         5.34 o
   2   3 -11        419.07        438.19         9.03 o
   3   3 -11         66.90         64.82         2.84 o
   4   3 -11        689.05        738.68         9.17 o
   5   3 -11        244.52        269.28         5.35 o
   6   3 -11        235.18        250.50         4.94 o
   7   3 -11         93.79         89.72         2.58 o
   8   3 -11        580.82        601.88         6.41 o
   9   3 -11         25.64         22.98         1.48 o
  10   3 -11        399.92        414.60         6.59 o
  11   3 -11        353.68        293.16        18.53 o
  12   3 -11          3.15          4.87         0.64 o
  13   3 -11        995.36        978.71         9.36 o
  14   3 -11         13.39         10.56         1.55 o
  15   3 -11        363.84        370.73         8.60 o
  16   3 -11        278.65        282.41        11.39 o
  17   3 -11        504.39        519.79        15.80 o
  18   3 -11        134.87        133.98         8.22 o
  19   3 -11         22.92         20.55         3.95 o
 -13   4 -11          2.31         19.43         7.39 o
 -12   4 -11         35.97         36.67         5.36 o
 -11   4 -11         32.11         31.28         4.38 o
 -10   4 -11         23.63         22.42         3.12 o
  -9   4 -11         33.89         40.96         4.26 o
  -8   4 -11          3.00          4.61         2.09 o
  -7   4 -11         86.87         90.90         5.56 o
  -6   4 -11         41.42         47.06         4.27 o
  -5   4 -11        356.42        358.84        10.36 o
  -4   4 -11        305.81        314.52        11.18 o
  -3   4 -11        415.63        420.42         7.61 o
  -2   4 -11        268.80        244.98         6.39 o
  -1   4 -11         41.67         33.38         3.89 o
   0   4 -11        106.59        111.42         4.50 o
   1   4 -11        127.67        141.69         5.00 o
   2   4 -11         80.22         76.76         3.81 o
   3   4 -11        147.80        149.65         5.82 o
   4   4 -11         66.30         76.40         3.36 o
   5   4 -11         57.05         52.95         2.95 o
   6   4 -11         81.15         87.85         2.86 o
   7   4 -11        103.59         99.46         3.36 o
   8   4 -11         79.23         80.84         2.68 o
   9   4 -11        196.61        209.03         4.24 o
  10   4 -11        270.20        267.49         6.09 o
  11   4 -11         29.41         29.68         2.28 o
  12   4 -11        360.71        371.61         9.76 o
  13   4 -11         60.64         53.75         3.86 o
  14   4 -11        335.96        327.31        12.16 o
  15   4 -11        154.77        169.74         9.12 o
  16   4 -11        260.42        266.58        11.64 o
  17   4 -11         72.07         73.40         6.52 o
  18   4 -11         22.88         11.40         3.24 o
 -10   5 -11        201.98        231.10        11.10 o
  -9   5 -11        176.36        199.36         8.80 o
  -8   5 -11        250.28        281.25        10.29 o
  -7   5 -11        162.04        172.91        10.68 o
  -6   5 -11        215.93        239.66         9.32 o
  -5   5 -11        320.91        352.85        17.48 o
  -4   5 -11        297.10        327.57        11.96 o
  -3   5 -11        366.54        394.68         8.33 o
  -2   5 -11        370.30        418.37         8.95 o
  -1   5 -11        451.01        498.16         9.89 o
   0   5 -11        439.22        481.61         9.87 o
   1   5 -11         14.55         16.75         2.10 o
   2   5 -11         35.82         31.35         2.78 o
   3   5 -11         84.63         84.34         4.29 o
   4   5 -11        146.51        159.63         6.52 o
   5   5 -11        202.50        193.96         5.79 o
   6   5 -11         22.65         22.69         2.16 o
   7   5 -11         73.74         71.71         3.32 o
   8   5 -11        126.06        114.78         4.59 o
   9   5 -11        254.18        261.90         6.40 o
  10   5 -11        266.34        276.24         6.60 o
  11   5 -11         87.04         89.43         3.99 o
  12   5 -11         72.42         72.42         4.50 o
  13   5 -11        377.50        398.73         9.31 o
  14   5 -11        182.03        206.29        10.37 o
  15   5 -11         21.02         25.86         4.42 o
  16   5 -11         24.63         19.38         4.33 o
  -9   6 -11          1.76         -0.72         5.10 o
  -8   6 -11         91.48         80.53        11.36 o
  -7   6 -11         57.49         46.51         6.24 o
  -6   6 -11          3.67          4.13         2.50 o
  -5   6 -11         66.34         72.78         5.41 o
  -4   6 -11        116.44        134.11        10.50 o
  -3   6 -11        275.65        299.05        17.67 o
  -2   6 -11         30.52         26.76         3.57 o
  -1   6 -11         50.65         45.57         3.62 o
   0   6 -11         79.33         87.34         4.77 o
   1   6 -11        148.49        164.36         6.36 o
   2   6 -11         94.14         95.16         4.94 o
   3   6 -11         41.02         41.36         3.36 o
   4   6 -11          2.04          0.64         1.94 o
   5   6 -11         14.55         13.59         2.48 o
   6   6 -11         32.86         35.42         3.74 o
   7   6 -11         13.93         16.41         2.25 o
   8   6 -11         12.50         10.55         2.26 o
   9   6 -11         47.30         45.37         3.51 o
  10   6 -11        363.03        397.38         9.90 o
  11   6 -11         53.14         53.58         4.57 o
  12   6 -11        250.08        265.83        11.84 o
  13   6 -11         42.93         45.64         5.34 o
  -6   7 -11          2.34          9.47         5.77 o
  -5   7 -11         66.32         56.32         9.47 o
  -4   7 -11         23.88         11.99         4.91 o
  -3   7 -11         76.59         62.27         9.74 o
  -2   7 -11         36.50         43.70         5.45 o
  -1   7 -11        354.11        402.90        24.80 o
   0   7 -11        140.26        151.92         6.49 o
   1   7 -11         70.31         76.19         4.69 o
   2   7 -11         31.13         32.38         3.09 o
   3   7 -11         73.83         78.59         4.82 o
   4   7 -11         43.47         41.23         3.64 o
   5   7 -11         33.29         35.95         3.54 o
   6   7 -11         78.17         84.41         5.20 o
   7   7 -11          9.14          6.39         2.36 o
   8   7 -11         46.08         46.24         4.49 o
   9   7 -11         19.45         23.26         3.28 o
  10   7 -11        202.44        207.04         9.00 o
  11   7 -11         55.70         50.50        10.10 o
  -1   8 -11        140.62        144.51        14.97 o
   0   8 -11        107.22         82.02        11.05 o
   1   8 -11          1.24         -5.41         5.41 o
   2   8 -11         15.35          7.48         4.55 o
   3   8 -11         87.71         81.52         8.88 o
   4   8 -11         26.89         23.25         7.33 o
   5   8 -11         22.14         18.01         4.70 o
   6   8 -11         36.76         39.53         6.15 o
   7   8 -11          8.52          2.89         5.14 o
   8   8 -11          7.85         18.67         7.12 o
 -13   0 -10         17.54         13.84         3.11 o
 -12   0 -10        234.43        229.88        10.31 o
 -11   0 -10         40.19         45.52         4.70 o
 -10   0 -10        620.87        607.84        15.54 o
  -9   0 -10          2.21          2.27         2.29 o
  -8   0 -10        422.37        380.65        19.12 o
  -7   0 -10        183.44        155.38         9.46 o
  -6   0 -10       1785.05       1825.62        18.73 o
  -5   0 -10        285.68        299.70         5.55 o
  -4   0 -10        213.50        221.36         4.63 o
  -3   0 -10         57.14         46.04         2.08 o
  -2   0 -10         69.14         62.96         2.32 o
  -1   0 -10         12.74          8.92         1.08 o
   0   0 -10       1056.60       1030.45        13.60 o
   1   0 -10        273.02        288.31         6.79 o
   2   0 -10       2474.00       2671.27        39.07 o
   3   0 -10        756.00        755.94        13.72 o
   4   0 -10       1336.93       1372.94        24.78 o
   5   0 -10       1701.11       1972.64        23.00 o
   6   0 -10        171.99        168.97         4.00 o
   7   0 -10        268.10        306.60         5.71 o
   8   0 -10       1660.59       1809.83        43.72 o
   9   0 -10        985.98       1011.26        30.21 o
  10   0 -10        335.16        350.09         7.25 o
  11   0 -10        761.76        784.40        21.44 o
  12   0 -10        561.61        579.59        19.84 o
  13   0 -10        129.70        144.72         7.49 o
  14   0 -10        317.39        308.62        12.95 o
  15   0 -10       3327.25       2974.50        35.96 o
  16   0 -10         58.30         42.68         3.76 o
  17   0 -10        563.44        597.15        14.28 o
  18   0 -10         42.80         43.05         4.36 o
  19   0 -10         29.22         32.28         3.99 o
  20   0 -10         15.14         15.52         5.97 o
  21   0 -10        485.11        533.10        15.36 o
  22   0 -10         40.36         40.14         4.66 o
 -15   1 -10         41.06         43.51         7.80 o
 -14   1 -10         45.72         36.30         4.76 o
 -13   1 -10         31.07         33.37         5.25 o
 -12   1 -10        109.21        106.09         6.13 o
 -11   1 -10          2.58          5.55         2.23 o
 -10   1 -10         42.82         34.52         6.38 o
  -9   1 -10        366.69        376.21        13.47 o
  -8   1 -10        507.37        476.63         9.11 o
  -7   1 -10       2124.84       2052.03        28.69 o
  -6   1 -10       1425.51       1362.98        24.79 o
  -5   1 -10       2628.08       2516.66        50.06 o
  -4   1 -10       2503.02       2548.83        43.69 o
  -3   1 -10        427.01        457.04         5.56 o
  -2   1 -10         75.09         56.30         4.98 o
  -1   1 -10        882.00        825.69        26.01 o
   0   1 -10       1099.87       1274.47        13.90 o
   1   1 -10       2214.44       2374.68        36.41 o
   2   1 -10       4158.76       4584.59        33.52 o
   3   1 -10        681.80        685.21         8.27 o
   4   1 -10       2195.99       2418.00        19.71 o
   5   1 -10        518.54        528.61         5.33 o
   6   1 -10        244.49        272.43         3.87 o
   7   1 -10        227.38        218.46         3.55 o
   8   1 -10        819.48        864.00        11.23 o
   9   1 -10        279.45        316.14         5.84 o
  10   1 -10         38.08         38.86         1.99 o
  11   1 -10        287.12        300.46         6.30 o
  12   1 -10        525.29        543.80         9.16 o
  13   1 -10        523.63        501.36        19.05 o
  14   1 -10       1992.90       1819.95        15.50 o
  15   1 -10        102.13        108.98         3.79 o
  16   1 -10        291.58        266.65         8.14 o
  17   1 -10        140.88        148.44         6.40 o
  18   1 -10        108.79        105.15         5.63 o
  19   1 -10         50.91         48.78         3.74 o
  20   1 -10         34.10         33.85         3.26 o
  21   1 -10        116.08        121.01         5.92 o
  22   1 -10         17.24         15.83         4.04 o
 -15   2 -10          9.39         11.36         6.36 o
 -14   2 -10         25.29         21.20         4.21 o
 -13   2 -10         28.92         27.61         3.74 o
 -12   2 -10         57.69         55.57         4.92 o
 -11   2 -10         86.95         82.66        14.92 o
 -10   2 -10         88.98         93.03         7.44 o
  -9   2 -10        153.24        161.84         6.23 o
  -8   2 -10        114.01         86.14        10.90 o
  -7   2 -10        264.66        272.76         6.16 o
  -6   2 -10        232.14        215.17         4.91 o
  -5   2 -10        368.84        368.87         6.17 o
  -4   2 -10        253.86        259.56         5.01 o
  -3   2 -10        161.87        133.10         6.02 o
  -2   2 -10        121.54        118.81         2.59 o
  -1   2 -10         20.95         18.82         1.08 o
   0   2 -10        554.92        568.29         9.08 o
   1   2 -10         41.95         43.90         2.08 o
   2   2 -10        373.42        365.71        10.54 o
   3   2 -10        876.38        914.35         9.22 o
   4   2 -10        222.03        240.86         4.54 o
   5   2 -10       1478.05       1546.09        10.47 o
   6   2 -10        135.57        153.26         3.11 o
   7   2 -10        138.15        147.27         2.58 o
   8   2 -10        978.46        997.69         8.11 o
   9   2 -10        218.42        210.17         3.99 o
  10   2 -10        216.04        224.24         4.24 o
  11   2 -10         47.81         47.04         1.86 o
  12   2 -10        682.05        712.96        16.58 o
  13   2 -10        440.54        395.71         6.88 o
  14   2 -10         39.20         36.84         3.05 o
  15   2 -10        424.90        379.83         7.72 o
  16   2 -10        171.85        150.39         6.17 o
  17   2 -10        211.64        210.75         7.59 o
  18   2 -10         37.49         36.08         3.43 o
  19   2 -10         30.41         30.82         3.34 o
  20   2 -10         18.39         25.61         4.19 o
  21   2 -10        138.30        167.55         9.18 o
  22   2 -10        117.75        143.57        14.92 o
 -15   3 -10        162.90        199.70        47.10 o
 -14   3 -10         16.00         14.00         3.71 o
 -13   3 -10         78.16         76.63         7.64 o
 -12   3 -10          1.70          1.93         6.74 o
 -11   3 -10          8.46          4.53         3.65 o
 -10   3 -10        252.29        255.33        10.56 o
  -9   3 -10        293.75        312.32         9.64 o
  -8   3 -10        377.58        382.56        10.43 o
  -7   3 -10        570.34        602.72        11.97 o
  -6   3 -10        560.37        566.94        11.07 o
  -5   3 -10        475.46        470.55         9.64 o
  -4   3 -10       1426.82       1497.90        16.14 o
  -3   3 -10        296.37        279.51         4.81 o
  -2   3 -10        597.96        613.08         7.45 o
  -1   3 -10        431.02        424.70        17.75 o
   0   3 -10         87.07         79.15         3.13 o
   1   3 -10        860.76        982.98        14.05 o
   2   3 -10        779.01        802.44        14.44 o
   3   3 -10        519.39        537.41         5.75 o
   4   3 -10        172.60        205.85         3.74 o
   5   3 -10       1648.70       1731.01        10.96 o
   6   3 -10        430.95        405.41         6.08 o
   7   3 -10         99.81         99.63         2.58 o
   8   3 -10        354.88        350.53         4.75 o
   9   3 -10        142.55        143.65         3.53 o
  10   3 -10        167.73        163.40         4.52 o
  11   3 -10        173.93        144.03         9.60 o
  12   3 -10        110.57        114.38         2.71 o
  13   3 -10        156.36        154.04         3.71 o
  14   3 -10        244.34        243.85         5.97 o
  15   3 -10        233.00        240.10        10.16 o
  16   3 -10        308.66        331.27        12.21 o
  17   3 -10         61.33         59.05         5.74 o
  18   3 -10        187.51        199.23         9.99 o
  19   3 -10        181.15        202.90        10.24 o
 -13   4 -10         53.36         62.36         7.36 o
 -12   4 -10         26.04         26.85         5.43 o
 -11   4 -10         48.02         50.47         5.75 o
 -10   4 -10          9.92          6.21         2.53 o
  -9   4 -10        118.88        120.65         6.59 o
  -8   4 -10          6.95          7.56         2.39 o
  -7   4 -10        121.32        128.15         6.36 o
  -6   4 -10         20.45         22.16         2.99 o
  -5   4 -10        211.21        211.34         6.31 o
  -4   4 -10          4.79          5.77         1.57 o
  -3   4 -10        243.52        257.28         5.09 o
  -2   4 -10         58.64         62.87         3.20 o
  -1   4 -10          4.21          5.92         1.67 o
   0   4 -10        182.09        169.05         5.31 o
   1   4 -10         54.07         53.36         3.18 o
   2   4 -10        298.21        309.18         7.18 o
   3   4 -10         52.26         52.07         2.65 o
   4   4 -10        174.65        178.01         4.95 o
   5   4 -10        122.58        120.67         4.31 o
   6   4 -10         29.61         28.73         1.47 o
   7   4 -10        338.03        339.10         5.47 o
   8   4 -10        154.65        156.28         3.56 o
   9   4 -10         13.94         14.11         1.31 o
  10   4 -10        307.26        321.36         5.71 o
  11   4 -10         76.26         73.19         3.17 o
  12   4 -10        457.45        468.23        10.60 o
  13   4 -10        449.88        456.16        10.43 o
  14   4 -10         45.16         57.24         6.19 o
  15   4 -10         47.10         50.30         5.08 o
  16   4 -10         37.04         32.84         6.11 o
  17   4 -10         60.59         54.16         7.75 o
  18   4 -10        141.84        152.31        10.08 o
 -12   5 -10         44.80         47.16         9.87 o
 -11   5 -10         70.91         76.53         7.17 o
 -10   5 -10        115.85        137.56         7.35 o
  -9   5 -10        470.59        508.60        13.65 o
  -8   5 -10        235.00        245.18         9.50 o
  -7   5 -10         87.08         85.20         5.65 o
  -6   5 -10        113.07        119.68         6.43 o
  -5   5 -10        116.14        118.50         6.23 o
  -4   5 -10        421.77        462.88        15.26 o
  -3   5 -10        462.83        495.20         9.36 o
  -2   5 -10        231.40        249.16         6.84 o
  -1   5 -10        269.77        281.03         7.39 o
   0   5 -10         76.92         79.38         3.05 o
   1   5 -10         25.71         20.86         1.60 o
   2   5 -10         36.98         38.36         2.09 o
   3   5 -10        202.19        175.88         9.39 o
   4   5 -10          2.53          5.99         1.39 o
   5   5 -10        546.06        545.22        15.70 o
   6   5 -10        160.56        165.36         4.79 o
   7   5 -10         26.51         26.25         2.08 o
   8   5 -10         91.83         85.03         3.69 o
   9   5 -10        283.30        308.87         6.89 o
  10   5 -10         64.18         68.42         3.42 o
  11   5 -10        248.49        265.48         6.45 o
  12   5 -10         60.01         63.54         3.33 o
  13   5 -10        109.91        110.22         5.91 o
  14   5 -10        343.42        351.44        10.72 o
  15   5 -10         45.70         54.80         5.74 o
  16   5 -10        123.06        123.95         8.42 o
 -10   6 -10         56.90         51.58         8.93 o
  -9   6 -10         25.52         27.32         8.07 o
  -8   6 -10          2.95          4.75         4.13 o
  -7   6 -10          8.22          3.90         2.29 o
  -6   6 -10         16.66         14.69         3.06 o
  -5   6 -10         32.52         31.15         3.62 o
  -4   6 -10          4.94          2.78         2.77 o
  -3   6 -10        296.97        323.53        10.45 o
  -2   6 -10         65.23         65.63         4.00 o
  -1   6 -10        345.35        377.50        11.63 o
   0   6 -10        115.27        128.41         5.57 o
   1   6 -10          4.00          2.62         1.54 o
   2   6 -10         65.38         66.61         4.07 o
   3   6 -10          5.42          3.29         1.69 o
   4   6 -10         72.04         78.27         4.44 o
   5   6 -10         79.70         86.90         5.17 o
   6   6 -10         55.77         60.07         3.77 o
   7   6 -10         54.18         51.80         3.45 o
   8   6 -10        136.18        141.82         5.24 o
   9   6 -10          0.12         -0.17         1.49 o
  10   6 -10         77.73         76.97         3.95 o
  11   6 -10         17.52         14.87         2.67 o
  12   6 -10        369.05        394.65        14.29 o
  13   6 -10         47.27         54.41         5.65 o
  14   6 -10         96.65        105.34         7.73 o
  -8   7 -10        104.78         70.43        10.64 o
  -7   7 -10         21.66         11.90         5.55 o
  -6   7 -10         29.86         13.93         5.05 o
  -5   7 -10          1.00          2.34         4.82 o
  -4   7 -10        106.45        107.95        12.67 o
  -3   7 -10        519.90        591.29        21.71 o
  -2   7 -10         89.30         89.58         7.00 o
  -1   7 -10        203.78        224.39         7.71 o
   0   7 -10          5.31          2.48         3.36 o
   1   7 -10         81.32         80.33         5.21 o
   2   7 -10          9.48         10.48         2.44 o
   3   7 -10         87.05         96.75         5.30 o
   4   7 -10         17.76         16.63         2.68 o
   5   7 -10        174.93        192.88         7.37 o
   6   7 -10        186.34        194.95         7.36 o
   7   7 -10         69.84         70.09         5.09 o
   8   7 -10         24.01         25.31         3.54 o
   9   7 -10         14.83         16.07         3.41 o
  10   7 -10         46.24         51.78         5.79 o
  11   7 -10         95.15        114.03         8.25 o
  -3   8 -10          6.84          6.09         4.28 o
  -2   8 -10        126.99         95.28        11.81 o
  -1   8 -10         11.36          6.09         4.73 o
   0   8 -10         46.43         37.70         7.94 o
   1   8 -10         29.17         17.04         6.22 o
   2   8 -10          4.91          7.33         3.52 o
   3   8 -10         12.67         15.38         3.51 o
   4   8 -10         12.24         12.38         5.14 o
   5   8 -10          0.53          0.67         2.49 o
   6   8 -10         69.30         67.38         5.22 o
   7   8 -10         18.17          9.65         8.57 o
   8   8 -10         10.82          8.75         4.42 o
 -15   1  -9          7.67         13.07         3.29 o
 -14   1  -9         36.73         37.73         4.87 o
 -13   1  -9         46.99         51.53         4.36 o
 -12   1  -9          3.25          2.78         1.45 o
 -11   1  -9         46.13         48.16         3.25 o
 -10   1  -9         53.57         51.09         5.08 o
  -9   1  -9         84.03         91.65         6.69 o
  -8   1  -9         18.17         13.74         1.66 o
  -7   1  -9        178.11        171.23         4.33 o
  -6   1  -9        167.05        157.69         3.24 o
  -5   1  -9         27.07         27.23         1.11 o
  -4   1  -9        274.34        242.42         7.62 o
  -3   1  -9        108.82         94.34         3.17 o
  -2   1  -9        880.63        978.67         8.36 o
  -1   1  -9        827.53        854.32         8.81 o
   0   1  -9       1172.58       1263.80        13.90 o
   1   1  -9        123.70        114.33         2.99 o
   2   1  -9        530.76        583.02         8.95 o
   3   1  -9        662.83        690.16         8.52 o
   4   1  -9        320.43        345.50         6.30 o
   5   1  -9        126.92        160.42         3.11 o
   6   1  -9        828.57        961.43        10.86 o
   7   1  -9        215.18        226.59         3.63 o
   8   1  -9        397.45        428.99         5.13 o
   9   1  -9        243.62        266.04         4.44 o
  10   1  -9       1065.05       1082.02        16.58 o
  11   1  -9        359.89        364.51         6.73 o
  12   1  -9        152.10        146.24         6.89 o
  13   1  -9        419.96        389.54         6.94 o
  14   1  -9        895.00        856.54        10.20 o
  15   1  -9       1306.79       1221.32        18.93 o
  16   1  -9        186.50        178.03         6.61 o
  17   1  -9         39.08         52.60         4.44 o
  18   1  -9         37.29         37.27         3.51 o
  19   1  -9        268.58        286.25         9.09 o
  20   1  -9        139.51        147.20         6.81 o
  21   1  -9         31.44         25.34         4.12 o
  22   1  -9         31.10         45.73         5.17 o
 -16   2  -9        121.90        103.57        11.63 o
 -15   2  -9         44.77         36.59         5.28 o
 -14   2  -9         22.86         20.28         3.10 o
 -13   2  -9          3.42          4.14         1.94 o
 -12   2  -9         64.54         67.12         5.15 o
 -11   2  -9        323.64        340.31        22.39 o
 -10   2  -9        350.42        346.48         7.39 o
  -9   2  -9        194.69        180.62         5.61 o
  -8   2  -9         25.83         20.13         1.43 o
  -7   2  -9        144.76        134.88         6.72 o
  -6   2  -9        391.42        387.12         6.90 o
  -5   2  -9        174.63        169.28         4.07 o
  -4   2  -9          6.90          8.34         1.19 o
  -3   2  -9         92.06         89.99         4.15 o
  -2   2  -9        705.46        686.42         7.09 o
  -1   2  -9        563.89        598.10         8.82 o
   0   2  -9        317.04        351.74         4.96 o
   1   2  -9        254.63        274.16         5.01 o
   2   2  -9        223.34        235.18         5.30 o
   3   2  -9        149.97        163.19         4.33 o
   4   2  -9        235.90        246.85         3.95 o
   5   2  -9        933.50        927.91        11.44 o
   6   2  -9       1939.96       2069.20        18.16 o
   7   2  -9        297.48        305.72         4.06 o
   8   2  -9        308.79        341.89         4.38 o
   9   2  -9        967.57       1032.63        10.70 o
  10   2  -9        308.20        298.18         4.36 o
  11   2  -9        309.69        314.87         5.25 o
  12   2  -9        510.85        525.50         8.83 o
  13   2  -9       2548.12       2483.54        32.39 o
  14   2  -9        345.29        333.16         8.17 o
  15   2  -9        244.31        236.31         6.02 o
  16   2  -9        204.92        211.01         7.33 o
  17   2  -9         72.16         60.16         5.12 o
  18   2  -9         66.62         68.86         6.46 o
  19   2  -9         15.01         22.45         3.99 o
  20   2  -9          9.86          7.64         3.26 o
  21   2  -9        241.17        293.12        10.65 o
 -15   3  -9         56.67         72.61         7.21 o
 -14   3  -9         11.38         10.65         4.19 o
 -13   3  -9         27.08         23.98         7.39 o
 -12   3  -9        136.79        147.11         9.88 o
 -11   3  -9         43.02         41.51         7.01 o
 -10   3  -9          6.93          4.11         3.39 o
  -9   3  -9        252.84        275.55         8.79 o
  -8   3  -9        158.06        150.60         5.56 o
  -7   3  -9        116.34        110.08         4.67 o
  -6   3  -9        383.62        382.39         7.34 o
  -5   3  -9        185.67        182.87         5.32 o
  -4   3  -9         89.20         78.44         3.75 o
  -3   3  -9        165.31        172.38         3.49 o
  -2   3  -9       1410.67       1458.05        20.26 o
  -1   3  -9        436.52        394.23         8.75 o
   0   3  -9        236.10        241.67         5.19 o
   1   3  -9        774.60        824.87         9.10 o
   2   3  -9        402.29        397.76         6.21 o
   3   3  -9       1228.77       1258.04         8.85 o
   4   3  -9        343.97        398.18         5.93 o
   5   3  -9        819.22        861.38         7.18 o
   6   3  -9       1236.49       1254.97        13.15 o
   7   3  -9        107.80        106.69         2.48 o
   8   3  -9         87.62         89.29         2.94 o
   9   3  -9        367.32        341.77         5.73 o
  10   3  -9        600.86        605.92         8.31 o
  11   3  -9         93.40         98.81         4.12 o
  12   3  -9        528.33        517.89         6.66 o
  13   3  -9        806.14        788.86         8.71 o
  14   3  -9        192.63        192.27         4.57 o
  15   3  -9        657.74        663.50        16.59 o
  16   3  -9         41.97         40.90         4.28 o
  17   3  -9         36.06         33.23         4.39 o
  18   3  -9        126.55        131.43         8.27 o
  19   3  -9         57.91         62.17         6.33 o
  20   3  -9         24.65         31.08         5.59 o
 -14   4  -9         23.07         29.32         5.42 o
 -13   4  -9         12.68         17.35         4.37 o
 -12   4  -9         59.57         68.56         8.41 o
 -11   4  -9        213.54        223.42        10.16 o
 -10   4  -9        129.09        132.91         6.64 o
  -9   4  -9          8.68          7.32         2.32 o
  -8   4  -9         16.50         14.73         2.68 o
  -7   4  -9         52.07         49.80         3.98 o
  -6   4  -9         44.76         47.26         4.02 o
  -5   4  -9         93.97         98.92         5.27 o
  -4   4  -9        132.51        143.62         7.13 o
  -3   4  -9        250.82        277.94         6.23 o
  -2   4  -9          4.66          3.70         1.30 o
  -1   4  -9        573.62        593.56         9.52 o
   0   4  -9        120.93        132.03         4.61 o
   1   4  -9         44.29         46.96         2.03 o
   2   4  -9         95.14         74.28         3.48 o
   3   4  -9         14.95         12.83         1.88 o
   4   4  -9       1059.16       1133.38        12.29 o
   5   4  -9        220.08        228.62         4.96 o
   6   4  -9        293.25        308.77         4.34 o
   7   4  -9        146.87        149.66         3.51 o
   8   4  -9        188.55        202.13         4.04 o
   9   4  -9        388.95        405.00         6.19 o
  10   4  -9        388.28        387.11         6.63 o
  11   4  -9        845.80        871.61        13.24 o
  12   4  -9        134.52        145.98         4.20 o
  13   4  -9        205.49        203.04         9.23 o
  14   4  -9         15.57         15.32         3.31 o
  15   4  -9        157.63        161.55         8.75 o
  16   4  -9        340.09        361.80        13.32 o
  17   4  -9         34.09         33.53         4.56 o
  18   4  -9         30.02         36.17         5.02 o
 -13   5  -9         26.24         32.56         7.80 o
 -12   5  -9          3.25          4.08         4.96 o
 -11   5  -9        301.96        341.06        11.30 o
 -10   5  -9         38.31         38.32         4.07 o
  -9   5  -9        158.37        171.19         7.87 o
  -8   5  -9         35.92         31.36         3.58 o
  -7   5  -9         17.23         17.16         2.70 o
  -6   5  -9        236.56        256.35         8.90 o
  -5   5  -9         54.36         50.77         4.21 o
  -4   5  -9        256.14        268.25        10.36 o
  -3   5  -9        926.04       1018.90        13.36 o
  -2   5  -9        241.38        248.19         6.80 o
  -1   5  -9        676.52        702.24        11.36 o
   0   5  -9         49.79         47.17         3.13 o
   1   5  -9         45.91         48.83         2.49 o
   2   5  -9         25.49         24.72         1.81 o
   3   5  -9        316.84        295.67         6.31 o
   4   5  -9        485.28        493.00         9.93 o
   5   5  -9        317.77        322.28         5.65 o
   6   5  -9         56.25         56.27         2.46 o
   7   5  -9        176.50        193.44         4.41 o
   8   5  -9        124.39        114.68         3.25 o
   9   5  -9         79.56         76.64         3.62 o
  10   5  -9        119.93        128.49         4.49 o
  11   5  -9         54.80         58.25         3.11 o
  12   5  -9         77.31         82.72         4.14 o
  13   5  -9        289.32        298.75         9.63 o
  14   5  -9        113.03        110.17         7.54 o
  15   5  -9         51.65         46.13         7.03 o
  16   5  -9        106.18        109.41         8.06 o
 -11   6  -9         31.56         31.65         7.80 o
 -10   6  -9         35.48         32.01         7.44 o
  -9   6  -9         24.37         34.56         4.86 o
  -8   6  -9          1.70          2.58         2.39 o
  -7   6  -9          8.42          3.67         2.40 o
  -6   6  -9         44.70         48.21         4.40 o
  -5   6  -9         43.08         47.30         4.33 o
  -4   6  -9         83.64         90.80         6.51 o
  -3   6  -9         54.34         47.77         3.36 o
  -2   6  -9        161.40        180.53         6.33 o
  -1   6  -9         29.45         28.19         3.95 o
   0   6  -9          0.13          2.22         1.70 o
   1   6  -9          1.47          0.57         1.99 o
   2   6  -9         41.11         41.60         2.63 o
   3   6  -9         82.48         87.09         3.70 o
   4   6  -9         59.45         63.17         3.23 o
   5   6  -9         79.08         75.76         3.44 o
   6   6  -9        117.96        115.33         4.06 o
   7   6  -9        151.14        159.64         4.73 o
   8   6  -9        122.14        117.61         4.20 o
   9   6  -9         37.34         40.03         2.96 o
  10   6  -9        262.86        294.52         8.11 o
  11   6  -9        131.83        133.06         5.61 o
  12   6  -9        175.33        181.30         7.82 o
  13   6  -9        130.77        132.25         7.09 o
  14   6  -9         83.85         79.52         5.52 o
  -8   7  -9          0.72         -0.41         4.01 o
  -7   7  -9         21.73         21.10         7.21 o
  -6   7  -9         29.61         18.26         5.32 o
  -5   7  -9        112.98        127.72        11.19 o
  -4   7  -9         27.45         28.54         4.75 o
  -3   7  -9         20.47         23.76         4.13 o
  -2   7  -9        388.40        421.22        11.94 o
  -1   7  -9         35.67         41.01         3.49 o
   0   7  -9         90.73        101.18         5.22 o
   1   7  -9         52.97         57.47         4.06 o
   2   7  -9         38.16         38.56         3.40 o
   3   7  -9         66.83         62.18         4.21 o
   4   7  -9        212.58        219.96         7.67 o
   5   7  -9        281.52        299.92         8.93 o
   6   7  -9         91.38         89.53         4.53 o
   7   7  -9         13.85         13.11         2.16 o
   8   7  -9         25.22         24.37         2.92 o
   9   7  -9         70.05         65.19         4.30 o
  10   7  -9        122.44        136.91         8.62 o
  11   7  -9         72.29         81.44         7.98 o
  12   7  -9         55.45         63.67        11.50 o
  -4   8  -9         25.23         14.29         4.87 o
  -3   8  -9         14.36          9.47         4.73 o
  -2   8  -9         96.44         91.94        11.68 o
  -1   8  -9         70.78         73.86        10.87 o
   0   8  -9         70.73         71.56        10.28 o
   1   8  -9         17.99         18.48         3.21 o
   2   8  -9          6.30          2.74         2.43 o
   3   8  -9         46.90         42.19         4.28 o
   4   8  -9         35.32         35.23         3.93 o
   5   8  -9         48.90         41.71         4.71 o
   6   8  -9         12.48         14.60         4.90 o
   7   8  -9         20.51         14.23         5.95 o
   8   8  -9         11.57         11.26         3.20 o
   9   8  -9         19.95         17.04         6.04 o
 -15   0  -8         94.00         96.40         9.96 o
 -14   0  -8        260.55        276.44        11.69 o
 -13   0  -8         29.75         27.76         3.71 o
 -12   0  -8        272.73        254.94        10.61 o
 -11   0  -8        456.98        417.02        12.96 o
 -10   0  -8        917.64        854.09        17.82 o
  -9   0  -8        699.85        718.22        15.64 o
  -8   0  -8         69.64         56.33         3.10 o
  -7   0  -8        201.28        206.26         6.53 o
  -6   0  -8        172.62        172.84         5.55 o
  -5   0  -8        393.36        383.77         6.58 o
  -4   0  -8         19.28         17.35         1.15 o
  -3   0  -8       2401.15       2711.51        23.03 o
  -2   0  -8       2565.55       2877.56        22.86 o
  -1   0  -8        153.40        176.20         3.90 o
   0   0  -8       5550.26       5645.99        63.09 o
   1   0  -8       3292.04       3504.17        35.26 o
   2   0  -8       1192.99       1098.79        10.38 o
   3   0  -8         52.72         50.04         2.37 o
   4   0  -8       2594.14       2767.85        41.14 o
   5   0  -8       8203.35       8679.89       184.48 o
   6   0  -8       1688.30       1828.29        12.22 o
   7   0  -8        615.07        614.70        12.79 o
   8   0  -8       2028.06       2224.99        47.46 o
   9   0  -8       6964.61       7343.03        75.32 o
  10   0  -8         91.42         83.53         4.34 o
  11   0  -8       1670.86       1645.91        48.38 o
  12   0  -8       1630.84       1610.57        32.78 o
  13   0  -8       1505.27       1471.87        32.33 o
  14   0  -8       1458.60       1433.12        50.79 o
  15   0  -8        548.41        535.92        17.63 o
  16   0  -8        298.89        288.68        11.55 o
  17   0  -8        540.74        497.56        15.86 o
  18   0  -8         50.15         47.16         5.79 o
  19   0  -8         67.57         73.78         6.82 o
  20   0  -8        304.57        316.78        13.95 o
  21   0  -8         90.69        101.46         8.48 o
  22   0  -8        635.36        732.81        49.98 o
 -16   1  -8         61.90         59.83         8.97 o
 -15   1  -8         55.00         54.82         7.80 o
 -14   1  -8         37.80         33.94         3.70 o
 -13   1  -8         37.59         38.85         3.15 o
 -12   1  -8        115.33        108.50         4.81 o
 -11   1  -8        108.59        103.23         4.59 o
 -10   1  -8        303.88        326.96        11.73 o
  -9   1  -8        217.93        221.20         9.55 o
  -8   1  -8        874.99        900.06        10.96 o
  -7   1  -8         97.19         87.57         2.61 o
  -6   1  -8        234.91        234.82         3.85 o
  -5   1  -8       1312.71       1292.54        16.71 o
  -4   1  -8        540.38        550.44        10.23 o
  -3   1  -8        716.73        712.28        21.07 o
  -2   1  -8        577.21        594.51         7.50 o
  -1   1  -8        969.40       1066.39        11.52 o
   0   1  -8       5632.55       5820.07        80.76 o
   1   1  -8       2420.95       2624.55        37.01 o
   2   1  -8       3056.01       3505.81        27.92 o
   3   1  -8        476.55        471.80         6.40 o
   4   1  -8        948.78        951.63         7.00 o
   5   1  -8        243.21        268.93         3.79 o
   6   1  -8       2871.15       2952.04        19.94 o
   7   1  -8       2450.45       2689.96        18.39 o
   8   1  -8        285.31        293.41         4.43 o
   9   1  -8        260.69        288.99         4.63 o
  10   1  -8        307.78        347.81         5.11 o
  11   1  -8       1465.27       1357.60        33.03 o
  12   1  -8         42.82         38.55         3.21 o
  13   1  -8        436.08        432.09         7.53 o
  14   1  -8        865.40        796.48         9.95 o
  15   1  -8         77.55         73.54         5.63 o
  16   1  -8        360.95        352.92        10.39 o
  17   1  -8         46.20         44.41         3.58 o
  18   1  -8         10.13         10.30         2.11 o
  19   1  -8        266.12        257.15         8.67 o
  20   1  -8        266.45        277.68         9.20 o
  21   1  -8         29.10         26.15         5.48 o
  22   1  -8         38.66         43.36         8.18 o
 -17   2  -8         28.98         29.08         7.44 o
 -16   2  -8         26.27         23.00         5.95 o
 -15   2  -8         48.98         52.60         6.01 o
 -14   2  -8         23.69         18.17         2.86 o
 -13   2  -8        132.97        143.01        10.25 o
 -12   2  -8         94.08         94.17         5.74 o
 -11   2  -8         60.49         67.24         3.98 o
 -10   2  -8        116.23        106.35         4.21 o
  -9   2  -8        101.60         94.81         3.53 o
  -8   2  -8         11.85          9.34         1.14 o
  -7   2  -8         42.50         34.48         1.71 o
  -6   2  -8        128.42         99.91         9.18 o
  -5   2  -8        222.75        253.63         5.89 o
  -4   2  -8        479.64        501.40         7.12 o
  -3   2  -8         90.16         73.66         2.62 o
  -2   2  -8        498.39        526.73         7.29 o
  -1   2  -8        415.45        438.28         6.40 o
   0   2  -8       2083.18       2144.64        17.64 o
   1   2  -8        641.04        658.76        14.72 o
   2   2  -8         95.17         86.23         2.17 o
   3   2  -8        926.46        961.49        14.30 o
   4   2  -8        100.97         88.76         2.16 o
   5   2  -8        657.46        665.84        12.03 o
   6   2  -8        652.99        625.05         6.37 o
   7   2  -8        105.90        120.31         2.59 o
   8   2  -8        532.71        590.53         7.18 o
   9   2  -8        201.57        239.99         3.50 o
  10   2  -8        212.96        205.60         3.18 o
  11   2  -8        178.38        179.67         3.74 o
  12   2  -8          3.70          3.20         0.91 o
  13   2  -8         73.14         62.35         3.49 o
  14   2  -8         63.92         63.40         3.67 o
  15   2  -8        299.10        275.40         6.89 o
  16   2  -8         91.82         86.62         5.47 o
  17   2  -8        312.66        303.86        13.68 o
  18   2  -8         64.52         55.09         6.31 o
  19   2  -8        166.27        182.37        11.30 o
  20   2  -8         24.28         22.38         3.24 o
  21   2  -8        188.05        205.04         9.90 o
 -16   3  -8        274.12        298.86        21.51 o
 -15   3  -8          2.64          5.27         2.90 o
 -14   3  -8         26.72         25.75         3.78 o
 -13   3  -8        186.31        178.95        10.50 o
 -12   3  -8         46.19         48.62         5.75 o
 -11   3  -8        226.33        240.53        11.71 o
 -10   3  -8        550.39        562.42         8.80 o
  -9   3  -8         55.14         50.14         2.57 o
  -8   3  -8         21.23         16.67         1.61 o
  -7   3  -8         36.58         35.01         2.76 o
  -6   3  -8          3.82          0.86         1.21 o
  -5   3  -8        148.92        150.62         5.05 o
  -4   3  -8        371.07        387.93         7.78 o
  -3   3  -8         84.21         89.71         2.82 o
  -2   3  -8         69.01         77.25         2.62 o
  -1   3  -8       1209.76       1255.83        17.43 o
   0   3  -8        837.41        898.35        12.33 o
   1   3  -8       1423.05       1542.94        24.40 o
   2   3  -8        464.25        461.31         6.55 o
   3   3  -8        127.88        133.87         3.09 o
   4   3  -8        664.65        667.04         7.46 o
   5   3  -8       1367.52       1347.68        11.70 o
   6   3  -8        509.51        571.80         6.48 o
   7   3  -8        300.30        314.08         4.22 o
   8   3  -8        654.21        661.50         6.89 o
   9   3  -8        772.08        800.55         8.05 o
  10   3  -8         53.46         38.17         2.07 o
  11   3  -8        113.45        101.30         2.32 o
  12   3  -8         26.45         26.48         1.27 o
  13   3  -8         33.70         30.00         1.84 o
  14   3  -8        136.12        132.93         4.62 o
  15   3  -8        446.19        443.95        13.48 o
  16   3  -8         49.50         52.69         5.02 o
  17   3  -8         21.14         21.06         3.70 o
  18   3  -8          1.61         -0.70         2.69 o
  19   3  -8        107.96        107.98         7.58 o
  20   3  -8         54.00         58.58         7.43 o
 -15   4  -8          7.44          5.95         5.50 o
 -14   4  -8          9.44         13.04         3.83 o
 -13   4  -8         96.20        112.11         9.06 o
 -12   4  -8         52.74         53.87         6.29 o
 -11   4  -8         68.13         70.04         5.75 o
 -10   4  -8        326.80        353.23        10.44 o
  -9   4  -8        271.52        273.74         9.02 o
  -8   4  -8         80.96         75.08         4.64 o
  -7   4  -8         32.24         32.50         3.32 o
  -6   4  -8         69.77         69.66         4.32 o
  -5   4  -8        208.36        211.71         7.30 o
  -4   4  -8         81.92         82.27         5.34 o
  -3   4  -8        148.99        161.50         4.78 o
  -2   4  -8          5.97          6.22         1.40 o
  -1   4  -8        220.11        223.59         5.30 o
   0   4  -8        217.28        216.57         5.18 o
   1   4  -8        274.65        303.99         6.18 o
   2   4  -8        193.59        185.33         4.10 o
   3   4  -8        673.42        674.54         7.09 o
   4   4  -8        421.68        426.85         5.19 o
   5   4  -8        333.91        306.46         4.54 o
   6   4  -8        312.41        315.93         4.00 o
   7   4  -8        346.41        353.04         5.32 o
   8   4  -8         64.88         73.42         2.60 o
   9   4  -8        113.29        117.86         3.40 o
  10   4  -8          2.19          3.48         1.15 o
  11   4  -8        560.43        574.38         9.01 o
  12   4  -8         73.92         76.77         3.43 o
  13   4  -8        342.48        372.95        10.04 o
  14   4  -8        286.44        288.03        11.27 o
  15   4  -8        209.94        218.95        10.03 o
  16   4  -8         42.74         41.66         5.04 o
  17   4  -8         79.57         82.19         6.69 o
  18   4  -8        159.45        169.66         9.62 o
 -14   5  -8         39.98         65.02        10.78 o
 -13   5  -8          7.48          7.01         3.67 o
 -12   5  -8         57.17         72.31         7.80 o
 -11   5  -8        142.57        146.69         7.41 o
 -10   5  -8          1.29         -1.14         2.35 o
  -9   5  -8          6.83          4.97         2.47 o
  -8   5  -8        103.62        106.49         7.70 o
  -7   5  -8         70.50         78.61         5.15 o
  -6   5  -8          0.02         -1.94         1.97 o
  -5   5  -8          6.26          4.52         2.36 o
  -4   5  -8        196.24        200.20         8.63 o
  -3   5  -8        160.02        158.75         5.32 o
  -2   5  -8         62.24         58.91         3.42 o
  -1   5  -8         33.02         28.51         2.64 o
   0   5  -8         59.70         68.04         3.71 o
   1   5  -8         30.59         26.41         1.98 o
   2   5  -8        196.28        189.04         4.86 o
   3   5  -8        605.50        611.65        11.14 o
   4   5  -8        410.04        401.28         6.26 o
   5   5  -8        301.08        296.63         5.24 o
   6   5  -8        268.77        278.70         5.17 o
   7   5  -8         36.05         29.60         1.89 o
   8   5  -8         89.04         85.47         2.30 o
   9   5  -8        160.92        163.98         4.99 o
  10   5  -8         55.89         50.43         2.88 o
  11   5  -8        367.72        369.21         8.38 o
  12   5  -8         73.34         75.54         3.91 o
  13   5  -8         59.55         57.37         5.45 o
  14   5  -8         40.59         49.43         5.29 o
  15   5  -8         98.75        101.49         7.50 o
  16   5  -8        280.63        303.99        14.53 o
 -12   6  -8         67.67         34.94         8.43 o
 -11   6  -8          0.25          1.10         3.53 o
 -10   6  -8         81.87         75.38         6.40 o
  -9   6  -8          6.20          5.55         2.34 o
  -8   6  -8         19.56         25.30         3.58 o
  -7   6  -8         32.89         36.32         4.01 o
  -6   6  -8         86.21         91.45         5.81 o
  -5   6  -8         47.44         47.15         4.27 o
  -4   6  -8         15.89         18.03         3.42 o
  -3   6  -8         78.00         80.86         4.26 o
  -2   6  -8          9.70         10.29         1.93 o
  -1   6  -8         46.40         45.49         3.34 o
   0   6  -8         35.70         39.27         3.10 o
   1   6  -8         79.17         84.90         3.66 o
   2   6  -8        175.76        185.85         5.36 o
   3   6  -8         18.20         17.26         1.98 o
   4   6  -8        160.98        162.12         4.68 o
   5   6  -8        158.41        155.25         4.58 o
   6   6  -8         33.92         33.21         2.29 o
   7   6  -8         95.63         97.35         3.79 o
   8   6  -8         63.58         60.35         3.10 o
   9   6  -8         63.48         63.96         3.43 o
  10   6  -8         92.16         88.46         4.07 o
  11   6  -8          9.14          9.08         1.93 o
  12   6  -8        172.65        177.78         7.79 o
  13   6  -8          6.62          4.79         2.33 o
  14   6  -8         54.30         49.79         4.52 o
  15   6  -8         42.19         43.20         8.48 o
  16   6  -8         61.75         42.52         8.07 o
  -8   7  -8         29.62         17.59         5.37 o
  -7   7  -8         64.71         68.45         9.65 o
  -6   7  -8         28.45         29.43         3.92 o
  -5   7  -8        202.40        222.64         9.14 o
  -4   7  -8          1.18         -0.90         4.25 o
  -3   7  -8        485.03        541.26        27.78 o
  -2   7  -8         17.85         20.65         2.70 o
  -1   7  -8         16.11         11.81         1.97 o
   0   7  -8         32.40         29.87         3.04 o
   1   7  -8         39.89         36.59         3.26 o
   2   7  -8          3.82          4.59         2.04 o
   3   7  -8         13.41         12.74         2.49 o
   4   7  -8         41.31         38.15         3.43 o
   5   7  -8         41.53         39.28         3.13 o
   6   7  -8        252.92        258.40         7.06 o
   7   7  -8         36.14         36.91         3.27 o
   8   7  -8        171.87        186.85         6.99 o
   9   7  -8         39.05         39.34         3.53 o
  10   7  -8         11.22          4.51         2.90 o
  11   7  -8         46.83         45.49         5.48 o
  12   7  -8         24.20         32.09         4.44 o
  -3   8  -8         11.51          2.03         3.65 o
  -2   8  -8         60.99         39.27         7.44 o
  -1   8  -8          1.07          0.78         2.80 o
   0   8  -8          3.43          4.31         3.04 o
   1   8  -8          9.42          7.01         2.47 o
   2   8  -8         20.36         22.43         2.87 o
   3   8  -8         25.94         28.75         3.38 o
   4   8  -8          2.01          2.88         2.16 o
   5   8  -8         78.18         79.44         5.67 o
   6   8  -8         96.55        102.14         6.01 o
   7   8  -8          5.32          4.62         2.64 o
   8   8  -8         17.10         24.67         4.01 o
   9   8  -8         30.28         44.28         9.24 o
 -17   1  -7         73.46         74.76        10.19 o
 -16   1  -7          0.74         -0.14         3.79 o
 -15   1  -7         10.99          6.15         2.55 o
 -14   1  -7        101.17        105.41         4.42 o
 -13   1  -7        136.04        129.50         5.28 o
 -12   1  -7        208.24        188.38         6.13 o
 -11   1  -7        258.90        266.48         7.05 o
 -10   1  -7        864.22        854.50        30.05 o
  -9   1  -7        576.24        584.99        14.57 o
  -8   1  -7         58.85         53.21         2.40 o
  -7   1  -7        370.24        388.58         5.32 o
  -6   1  -7          2.69          1.89         0.81 o
  -5   1  -7        480.89        486.82         6.96 o
  -4   1  -7          9.56          7.93         0.98 o
  -3   1  -7        682.29        676.71        18.74 o
  -2   1  -7       1715.11       1785.12        16.25 o
  -1   1  -7        773.97        812.71         6.76 o
   0   1  -7        595.68        597.62         5.67 o
   1   1  -7       1543.07       1496.35        18.33 o
   2   1  -7       3884.29       3914.23        21.59 o
   3   1  -7       2981.00       2883.71        18.50 o
   4   1  -7       3108.91       3038.76        22.56 o
   5   1  -7       2298.00       2364.66        20.96 o
   6   1  -7       1200.06       1313.06        10.19 o
   7   1  -7        770.33        847.01        11.59 o
   8   1  -7        732.10        803.53        15.73 o
   9   1  -7        482.35        494.71         5.94 o
  10   1  -7        148.88        146.35         3.11 o
  11   1  -7        156.97        151.41         3.83 o
  12   1  -7         76.75         72.43         3.10 o
  13   1  -7         56.95         53.13         2.63 o
  14   1  -7         17.74         18.88         2.64 o
  15   1  -7         70.69         68.63         4.61 o
  16   1  -7         54.33         54.08         4.35 o
  17   1  -7          1.19          0.91         1.70 o
  18   1  -7         21.37         23.38         2.77 o
  19   1  -7        128.52        132.31         6.19 o
  20   1  -7         89.86         93.62         5.42 o
  21   1  -7         77.24         84.61         6.60 o
  22   1  -7         39.36         46.81         6.48 o
 -17   2  -7         11.60         12.04         4.55 o
 -16   2  -7         83.71         91.71        12.56 o
 -15   2  -7          0.61          1.65         3.09 o
 -14   2  -7          0.44          0.64         2.87 o
 -13   2  -7        101.40         98.71         4.87 o
 -12   2  -7        230.15        224.69         7.48 o
 -11   2  -7        336.25        313.31         8.02 o
 -10   2  -7        287.19        271.64         8.30 o
  -9   2  -7       1191.34       1182.66        12.22 o
  -8   2  -7        498.25        521.06         6.77 o
  -7   2  -7         38.53         37.42         1.86 o
  -6   2  -7         88.46         88.97         3.69 o
  -5   2  -7        196.96        190.64         4.91 o
  -4   2  -7        875.37        927.41        10.22 o
  -3   2  -7       1041.36       1051.62        16.35 o
  -2   2  -7        435.68        444.12         7.10 o
  -1   2  -7       1086.65       1008.77        26.17 o
   0   2  -7        784.55        820.65         9.44 o
   1   2  -7       2546.20       2517.04        76.57 o
   2   2  -7        863.14        926.38        11.51 o
   3   2  -7       2864.59       2838.79        28.06 o
   4   2  -7        240.56        264.96         4.54 o
   5   2  -7        987.74        868.78        21.55 o
   6   2  -7       1428.37       1558.78        18.36 o
   7   2  -7       1154.28       1203.98        11.71 o
   8   2  -7        255.18        274.66         4.05 o
   9   2  -7       1742.64       1920.09        18.72 o
  10   2  -7       1098.53       1133.38         9.81 o
  11   2  -7         40.62         36.05         1.84 o
  12   2  -7        145.40        156.72         5.25 o
  13   2  -7        811.14        768.49        13.23 o
  14   2  -7        982.66        956.63        14.14 o
  15   2  -7        162.17        162.61         5.59 o
  16   2  -7         17.13         15.89         2.04 o
  17   2  -7        122.04        128.98         6.56 o
  18   2  -7         20.95         18.43         7.28 o
  19   2  -7         35.53         32.79         3.89 o
  20   2  -7        398.24        439.56        16.65 o
  21   2  -7         55.62         68.64         7.48 o
 -16   3  -7          7.15          8.08         3.40 o
 -15   3  -7        127.93        119.74        11.43 o
 -14   3  -7         41.43         39.95         4.41 o
 -13   3  -7         30.54         26.61         4.62 o
 -12   3  -7         37.05         54.19         6.22 o
 -11   3  -7        344.37        342.68        13.49 o
 -10   3  -7        184.25        182.80         5.32 o
  -9   3  -7        556.24        586.36         8.88 o
  -8   3  -7        100.94         87.50         3.24 o
  -7   3  -7        596.84        603.93         9.23 o
  -6   3  -7        433.09        464.95         8.66 o
  -5   3  -7         55.13         68.02         3.36 o
  -4   3  -7        199.61        220.80         5.67 o
  -3   3  -7        249.88        244.49         4.32 o
  -2   3  -7       1359.30       1436.41        12.07 o
  -1   3  -7         48.74         54.97         2.13 o
   0   3  -7        545.18        546.27         7.88 o
   1   3  -7        592.63        607.87        10.74 o
   2   3  -7        137.96        125.04         2.37 o
   3   3  -7        812.24        838.46        11.83 o
   4   3  -7        505.79        492.16         4.85 o
   5   3  -7        152.14        156.55         2.51 o
   6   3  -7         76.28         71.60         1.95 o
   7   3  -7        925.54        958.02         8.58 o
   8   3  -7        674.03        675.50         6.48 o
   9   3  -7        144.22        138.10         3.18 o
  10   3  -7        125.57        119.18         2.48 o
  11   3  -7         98.53        101.83         2.69 o
  12   3  -7        465.60        432.21         5.72 o
  13   3  -7        344.75        343.81         7.05 o
  14   3  -7        117.39        110.33         4.23 o
  15   3  -7        121.41        114.26         6.80 o
  16   3  -7         30.35         21.78         5.82 o
  17   3  -7        108.80        103.07         8.47 o
  18   3  -7        135.93        136.71        10.06 o
  19   3  -7         12.57         14.40         4.21 o
  20   3  -7        114.37        111.51         9.64 o
 -16   4  -7         52.83         58.30         9.87 o
 -15   4  -7         11.70         11.67         4.96 o
 -14   4  -7         17.41         21.69         4.64 o
 -13   4  -7        165.95        183.74        11.27 o
 -12   4  -7         38.33         37.94         5.23 o
 -11   4  -7        123.45        129.66         7.26 o
 -10   4  -7         49.38         47.52         3.97 o
  -9   4  -7        205.88        200.88         5.20 o
  -8   4  -7         74.95         68.77         4.52 o
  -7   4  -7        176.40        178.23         6.76 o
  -6   4  -7        107.49        110.33         5.24 o
  -5   4  -7        215.87        219.86         7.18 o
  -4   4  -7        347.13        375.94        10.54 o
  -3   4  -7         53.97         54.72         2.91 o
  -2   4  -7        845.40        843.60         9.92 o
  -1   4  -7        299.69        311.00         6.10 o
   0   4  -7        707.80        713.33         9.16 o
   1   4  -7         12.42         11.82         1.30 o
   2   4  -7       1170.60       1184.11        12.01 o
   3   4  -7         37.90         33.31         1.45 o
   4   4  -7         21.26         23.65         1.24 o
   5   4  -7        281.09        279.68         4.19 o
   6   4  -7        474.29        477.84         4.78 o
   7   4  -7        302.09        317.95         4.19 o
   8   4  -7         56.46         50.05         1.99 o
   9   4  -7        208.30        217.24         4.94 o
  10   4  -7        498.47        525.30         7.73 o
  11   4  -7         69.37         70.84         3.35 o
  12   4  -7         20.71         15.10         2.48 o
  13   4  -7        304.90        303.26        11.09 o
  14   4  -7          8.80          4.61         2.74 o
  15   4  -7         82.76         82.73         6.35 o
  16   4  -7        265.91        280.29        11.72 o
  17   4  -7         29.01         32.98         4.82 o
  18   4  -7         14.21         11.18         3.14 o
 -14   5  -7        149.44        159.90        10.90 o
 -13   5  -7         55.05         73.39         7.88 o
 -12   5  -7         28.52         27.27         6.36 o
 -11   5  -7        193.50        179.06        10.11 o
 -10   5  -7         83.80         81.84         5.34 o
  -9   5  -7         69.90         63.26         5.04 o
  -8   5  -7        189.47        189.44         7.63 o
  -7   5  -7          1.48          2.23         2.25 o
  -6   5  -7         90.17         88.52         5.02 o
  -5   5  -7         54.35         53.39         3.95 o
  -4   5  -7        286.24        288.20         9.97 o
  -3   5  -7          3.16          2.79         1.31 o
  -2   5  -7         89.26         76.40         3.78 o
  -1   5  -7        482.18        502.51         9.26 o
   0   5  -7        146.01        151.14         5.14 o
   1   5  -7         35.90         38.78         2.55 o
   2   5  -7        105.88        104.75         3.43 o
   3   5  -7        169.75        166.11         4.22 o
   4   5  -7          5.96          6.22         1.07 o
   5   5  -7         25.27         27.98         1.85 o
   6   5  -7        316.62        327.76         5.63 o
   7   5  -7        419.40        431.34         5.54 o
   8   5  -7         12.02          9.06         0.98 o
   9   5  -7         34.07         36.18         1.95 o
  10   5  -7         72.76         73.57         3.88 o
  11   5  -7          7.06          5.44         1.61 o
  12   5  -7         39.01         41.76         3.47 o
  13   5  -7        130.16        132.00         8.02 o
  14   5  -7        206.22        210.14        10.19 o
  15   5  -7        224.02        235.03        10.90 o
  16   5  -7        259.92        266.96        15.77 o
  17   5  -7         20.41         22.05         7.26 o
 -12   6  -7         64.75         80.22        12.26 o
 -11   6  -7         39.14         38.52         6.54 o
 -10   6  -7         20.77         24.93         3.50 o
  -9   6  -7        112.79        116.89         6.56 o
  -8   6  -7        176.62        185.57         8.15 o
  -7   6  -7         36.83         41.12         4.08 o
  -6   6  -7         53.64         53.57         4.41 o
  -5   6  -7         27.37         28.15         3.29 o
  -4   6  -7         63.07         67.64         5.42 o
  -3   6  -7         77.24         77.16         4.09 o
  -2   6  -7         12.72         14.84         2.08 o
  -1   6  -7         47.77         42.44         3.09 o
   0   6  -7         43.93         43.51         3.19 o
   1   6  -7         71.67         73.50         3.45 o
   2   6  -7        120.58        115.88         4.28 o
   3   6  -7         59.93         64.99         3.11 o
   4   6  -7        583.76        610.58         8.38 o
   5   6  -7         42.92         38.61         2.43 o
   6   6  -7        109.72        107.07         3.95 o
   7   6  -7          6.50          5.84         1.48 o
   8   6  -7          4.65          2.02         2.00 o
   9   6  -7         86.14         85.42         3.93 o
  10   6  -7        297.14        300.67         7.36 o
  11   6  -7          5.25          5.73         1.65 o
  12   6  -7        120.52        113.79         7.65 o
  13   6  -7        138.47        136.43         7.16 o
  14   6  -7         14.58         18.21         3.23 o
  15   6  -7        173.80        147.31        13.66 o
  -8   7  -7         25.16         22.27         6.31 o
  -7   7  -7         97.08         95.71         6.68 o
  -6   7  -7         10.36          4.43         2.29 o
  -5   7  -7         20.98         25.26         3.18 o
  -4   7  -7         82.25         82.07         5.42 o
  -3   7  -7         40.89         38.27         3.69 o
  -2   7  -7         76.73         80.66         4.90 o
  -1   7  -7         60.27         65.07         4.24 o
   0   7  -7         17.55         17.00         2.29 o
   1   7  -7        292.86        296.16         7.46 o
   2   7  -7         12.99         14.27         2.06 o
   3   7  -7         38.00         40.39         2.96 o
   4   7  -7         53.88         51.41         3.01 o
   5   7  -7        201.32        207.58         5.47 o
   6   7  -7         18.82         18.82         2.03 o
   7   7  -7         59.17         60.71         3.57 o
   8   7  -7         71.94         65.62         3.78 o
   9   7  -7         15.51         19.76         2.39 o
  10   7  -7          3.45          3.83         1.47 o
  11   7  -7         37.70         38.11         3.56 o
  12   7  -7          3.07          0.98         3.15 o
  13   7  -7         17.14         15.51         5.41 o
  14   7  -7          5.21          8.79         5.77 o
  -3   8  -7         44.91         37.79         7.26 o
  -2   8  -7          2.86          0.45         3.06 o
  -1   8  -7          4.98          4.67         2.16 o
   0   8  -7         16.82         15.91         2.74 o
   1   8  -7          1.18          0.23         2.19 o
   2   8  -7          9.04          6.78         2.37 o
   3   8  -7         97.37         99.86         7.13 o
   4   8  -7         70.68         72.88         5.39 o
   5   8  -7         49.29         44.13         3.77 o
   6   8  -7         52.98         58.24         3.93 o
   7   8  -7         10.81         12.11         2.30 o
   8   8  -7         20.06         23.02         2.97 o
   9   8  -7          7.48          7.54         4.07 o
   1   9  -7          4.12         -1.35         4.51 o
 -17   0  -6        114.90        140.00        13.21 o
 -16   0  -6         65.15         60.60         8.79 o
 -15   0  -6        378.05        426.40        18.60 o
 -14   0  -6         82.77         79.72         6.10 o
 -13   0  -6        113.44         99.75         6.67 o
 -12   0  -6        452.12        442.47        13.18 o
 -11   0  -6       1175.78       1150.30        20.50 o
 -10   0  -6        737.23        728.71        15.67 o
  -9   0  -6         20.35         12.40         3.97 o
  -8   0  -6        965.32       1079.70        19.04 o
  -7   0  -6       1262.01       1259.87        44.72 o
  -6   0  -6        109.79        101.99         3.60 o
  -5   0  -6        936.00        939.28        18.43 o
  -4   0  -6       1478.80       1629.11        11.10 o
  -3   0  -6       5910.65       6032.51        55.53 o
  -2   0  -6        703.00        642.53         5.61 o
  -1   0  -6       4644.28       4529.84        28.87 o
   0   0  -6       1362.01       1182.01         9.32 o
   1   0  -6      10943.30       9844.29        94.97 o
   2   0  -6        494.44        437.12         7.82 o
   3   0  -6       2083.18       2062.29        12.00 o
   4   0  -6       6500.36       6780.07       132.57 o
   5   0  -6       2714.65       2793.62        17.77 o
   6   0  -6       3168.93       3407.65        53.29 o
   7   0  -6       3631.48       4293.99        80.97 o
   8   0  -6       5890.50       6687.82        42.38 o
   9   0  -6       4431.62       5314.95        79.40 o
  10   0  -6       2350.39       2643.24        34.74 o
  11   0  -6        937.89        934.03        22.52 o
  12   0  -6        137.22        146.23         9.78 o
  13   0  -6        212.91        228.24         9.15 o
  14   0  -6         32.40         37.26         6.70 o
  15   0  -6        309.30        312.81        15.51 o
  16   0  -6        578.78        557.34        18.58 o
  17   0  -6         25.58         20.08         3.73 o
  18   0  -6         77.21         69.41         6.26 o
  19   0  -6        182.41        176.41        15.17 o
  20   0  -6        116.59        128.61         9.02 o
  21   0  -6        574.76        590.25        21.46 o
  22   0  -6          8.21         19.30         6.81 o
 -18   1  -6         96.68        138.02        14.79 o
 -17   1  -6         91.19         92.39        11.72 o
 -16   1  -6        167.62        159.25         9.45 o
 -15   1  -6         24.80         16.55         2.68 o
 -14   1  -6        610.41        573.16        10.22 o
 -13   1  -6        291.19        272.57         7.42 o
 -12   1  -6        897.96        795.20        12.16 o
 -11   1  -6       1654.00       1609.08        16.70 o
 -10   1  -6        515.61        541.97        11.20 o
  -9   1  -6        877.69        852.61        13.95 o
  -8   1  -6        288.64        294.52         5.27 o
  -7   1  -6        651.01        672.23         6.73 o
  -6   1  -6        484.33        509.13         6.45 o
  -5   1  -6        333.82        293.81         4.02 o
  -4   1  -6        163.65        170.92         3.41 o
  -3   1  -6         67.10         60.97         3.22 o
  -2   1  -6       3092.36       3100.08        33.35 o
  -1   1  -6        832.95        816.19         7.10 o
   0   1  -6       3065.69       2766.18        29.28 o
   1   1  -6       1932.88       1819.14        28.49 o
   2   1  -6        398.56        366.95         4.34 o
   3   1  -6       1129.13       1089.22        10.33 o
   4   1  -6       1305.69       1321.04        10.25 o
   5   1  -6       1515.33       1467.50         9.85 o
   6   1  -6        916.00        970.38         9.19 o
   7   1  -6         52.58         68.20         2.03 o
   8   1  -6         19.39         22.10         1.94 o
   9   1  -6        237.69        236.55         6.13 o
  10   1  -6         72.13         69.97         2.53 o
  11   1  -6        498.48        445.54        25.15 o
  12   1  -6         67.97         76.88         3.29 o
  13   1  -6        182.05        177.06         7.88 o
  14   1  -6        190.40        191.11        14.90 o
  15   1  -6        128.28        137.04         7.48 o
  16   1  -6         11.47          6.26         3.02 o
  17   1  -6         56.41         56.05         4.46 o
  18   1  -6         16.41         14.11         2.67 o
  19   1  -6         93.38         97.43         6.04 o
  20   1  -6         78.07         85.52         5.34 o
  21   1  -6        147.01        154.81        10.73 o
  22   1  -6         18.99         26.61         5.75 o
 -18   2  -6         36.09         27.73         7.26 o
 -17   2  -6         33.95         22.41         6.13 o
 -16   2  -6         23.47         26.88         4.80 o
 -15   2  -6         27.68         25.91         4.17 o
 -14   2  -6         16.27         19.47         2.70 o
 -13   2  -6         15.03         12.22         2.00 o
 -12   2  -6         77.39         71.43         3.72 o
 -11   2  -6        110.64         89.43         4.19 o
 -10   2  -6         14.79         16.73         2.19 o
  -9   2  -6         38.70         34.90         1.98 o
  -8   2  -6        158.91        159.99         3.75 o
  -7   2  -6        265.57        270.22         4.72 o
  -6   2  -6        343.35        334.35         5.53 o
  -5   2  -6        239.58        229.96         8.13 o
  -4   2  -6        128.01        131.40         4.49 o
  -3   2  -6        670.95        701.01         6.66 o
  -2   2  -6       2838.12       2795.39        37.39 o
  -1   2  -6        416.71        420.91         6.33 o
   0   2  -6        292.04        293.56         8.26 o
   1   2  -6        540.24        535.72         7.58 o
   2   2  -6       1586.88       1589.52        12.27 o
   3   2  -6        359.70        389.48         4.59 o
   4   2  -6        950.67        940.26         6.40 o
   5   2  -6        509.56        546.17         8.40 o
   6   2  -6        623.36        612.48        14.69 o
   7   2  -6       4565.38       5013.56        55.14 o
   8   2  -6        623.40        692.94         6.23 o
   9   2  -6       2020.69       2133.11        20.78 o
  10   2  -6       1758.45       1896.71        26.02 o
  11   2  -6        248.55        230.95         5.65 o
  12   2  -6         44.06         46.66         3.03 o
  13   2  -6         11.81         12.90         2.69 o
  14   2  -6        234.48        214.15         9.28 o
  15   2  -6        110.81        110.47         6.86 o
  16   2  -6         38.08         35.06         4.02 o
  17   2  -6        195.75        184.58         8.91 o
  18   2  -6         21.97         21.13         2.81 o
  19   2  -6         66.34         64.09         6.34 o
  20   2  -6         59.87         62.21         8.30 o
  21   2  -6         29.02         33.28         9.11 o
 -17   3  -6         29.99         40.49         9.24 o
 -16   3  -6         46.95         50.20         9.49 o
 -15   3  -6        292.37        296.43        20.29 o
 -14   3  -6         35.90         36.47         3.97 o
 -13   3  -6        595.86        621.72        14.07 o
 -12   3  -6        461.82        436.61        15.01 o
 -11   3  -6        337.53        294.58        12.09 o
 -10   3  -6        498.53        478.98        12.38 o
  -9   3  -6        279.40        299.77         6.51 o
  -8   3  -6        948.17        966.53        10.20 o
  -7   3  -6         64.31         61.79         2.56 o
  -6   3  -6        300.86        343.41         5.42 o
  -5   3  -6        207.09        218.28         5.67 o
  -4   3  -6        112.90        109.69         4.49 o
  -3   3  -6         51.36         49.69         2.03 o
  -2   3  -6        686.86        673.00         6.78 o
  -1   3  -6       2089.34       2068.85        29.41 o
   0   3  -6        328.27        324.45         8.81 o
   1   3  -6        286.66        300.54         5.75 o
   2   3  -6        634.54        666.88         9.54 o
   3   3  -6        387.68        396.97         4.36 o
   4   3  -6        136.73        121.63         2.15 o
   5   3  -6        791.77        799.30         5.62 o
   6   3  -6        788.75        814.62         6.42 o
   7   3  -6       1040.11       1055.20         7.75 o
   8   3  -6        431.22        437.36         5.14 o
   9   3  -6        170.04        148.92         2.46 o
  10   3  -6        104.48        111.85         3.07 o
  11   3  -6        175.97        183.16         3.89 o
  12   3  -6         12.43         11.16         1.76 o
  13   3  -6         19.87         22.66         2.38 o
  14   3  -6        126.52        111.72         5.08 o
  15   3  -6        203.66        202.17         8.89 o
  16   3  -6        112.45        114.71        12.31 o
  17   3  -6         13.09         12.22         4.73 o
  18   3  -6         22.44         22.95         7.30 o
  19   3  -6        197.96        198.62        16.86 o
  20   3  -6         95.26         93.70        12.72 o
 -16   4  -6         14.31         20.83         6.18 o
 -15   4  -6          3.02         -3.60         3.60 o
 -14   4  -6         28.04         24.04         5.88 o
 -13   4  -6          6.91          9.32         3.57 o
 -12   4  -6         17.38         18.44         4.07 o
 -11   4  -6         92.13         78.95         5.58 o
 -10   4  -6        232.15        219.85         7.83 o
  -9   4  -6        304.00        314.46         6.91 o
  -8   4  -6        368.83        370.16         7.28 o
  -7   4  -6        272.73        275.27         8.18 o
  -6   4  -6        415.08        429.17         9.88 o
  -5   4  -6        259.32        243.55         7.26 o
  -4   4  -6         32.41         29.60         3.21 o
  -3   4  -6        601.65        586.94         8.79 o
  -2   4  -6        405.80        427.50         6.46 o
  -1   4  -6        141.34        138.36         3.49 o
   0   4  -6        217.93        220.38         4.39 o
   1   4  -6        210.03        211.12         4.29 o
   2   4  -6        700.16        743.09         8.60 o
   3   4  -6         23.91         24.39         1.23 o
   4   4  -6        481.07        519.75         4.98 o
   5   4  -6        227.20        202.92         6.20 o
   6   4  -6       1675.45       1762.40        13.16 o
   7   4  -6        140.38        146.13         2.79 o
   8   4  -6        265.61        284.54         4.37 o
   9   4  -6         43.01         46.39         2.56 o
  10   4  -6       1204.93       1251.04        19.54 o
  11   4  -6         14.96         15.86         2.52 o
  12   4  -6         67.40         67.09         3.16 o
  13   4  -6        180.82        178.10        10.40 o
  14   4  -6         82.48         83.12         7.66 o
  15   4  -6        108.59        123.77         9.29 o
  16   4  -6        186.21        177.84        15.65 o
  17   4  -6         56.75         55.28         9.56 o
  18   4  -6         30.32         31.70         7.35 o
  19   4  -6         62.04         63.35        10.60 o
 -15   5  -6         85.36         72.87        11.09 o
 -14   5  -6         66.28         82.63         8.29 o
 -13   5  -6        100.01        106.55         9.01 o
 -12   5  -6         84.72         97.85         8.45 o
 -11   5  -6          8.21          8.14         2.88 o
 -10   5  -6        221.08        221.15        11.74 o
  -9   5  -6        340.09        360.59        12.43 o
  -8   5  -6        388.00        402.54        10.70 o
  -7   5  -6         59.49         55.39         4.30 o
  -6   5  -6        609.92        661.18        13.06 o
  -5   5  -6         15.05         16.54         2.46 o
  -4   5  -6        182.28        183.28         7.86 o
  -3   5  -6        381.23        373.11         7.89 o
  -2   5  -6         37.19         34.22         2.67 o
  -1   5  -6        187.23        181.80         4.99 o
   0   5  -6         36.55         41.18         2.56 o
   1   5  -6        449.31        447.93         7.82 o
   2   5  -6        334.86        359.14         5.76 o
   3   5  -6        121.88        119.27         3.32 o
   4   5  -6        376.68        368.32         5.44 o
   5   5  -6        697.43        711.34         7.70 o
   6   5  -6        139.81        127.57         4.17 o
   7   5  -6         22.00         20.38         1.25 o
   8   5  -6         54.03         47.65         2.01 o
   9   5  -6        247.34        248.12         4.71 o
  10   5  -6         84.27         82.47         3.76 o
  11   5  -6         13.81         12.92         2.12 o
  12   5  -6          7.57         11.23         2.25 o
  13   5  -6         25.64         16.44         3.78 o
  14   5  -6         20.69         26.53         4.96 o
  15   5  -6         34.53         30.12         4.97 o
  16   5  -6        150.10        171.45        15.01 o
  17   5  -6         59.43         64.43        10.51 o
 -13   6  -6          5.36         17.40         7.12 o
 -12   6  -6         78.98         95.34         8.89 o
 -11   6  -6         17.70         12.56         3.14 o
 -10   6  -6         71.97         68.14         5.18 o
  -9   6  -6          2.62          2.38         2.49 o
  -8   6  -6        207.32        223.75         8.74 o
  -7   6  -6         43.02         53.26         4.43 o
  -6   6  -6         64.83         64.72         4.75 o
  -5   6  -6        143.60        139.48         6.50 o
  -4   6  -6         43.29         40.18         4.15 o
  -3   6  -6         34.35         38.00         2.81 o
  -2   6  -6        249.78        255.27         7.22 o
  -1   6  -6        109.77        106.89         4.75 o
   0   6  -6         40.17         42.00         3.09 o
   1   6  -6         68.20         72.21         3.97 o
   2   6  -6         17.49         17.50         1.70 o
   3   6  -6        129.35        126.86         3.84 o
   4   6  -6         40.84         40.13         2.35 o
   5   6  -6        124.66        126.16         4.22 o
   6   6  -6        265.42        270.27         6.11 o
   7   6  -6        170.10        182.40         5.51 o
   8   6  -6         23.47         22.08         2.20 o
   9   6  -6         37.68         39.85         2.81 o
  10   6  -6        128.94        135.62         5.06 o
  11   6  -6        210.63        211.08         6.36 o
  12   6  -6         88.06         90.42         5.75 o
  13   6  -6         83.01         80.73         5.69 o
  14   6  -6        170.34        171.61         8.38 o
  -8   7  -6        177.63        207.60        13.36 o
  -7   7  -6         66.36         56.21         4.84 o
  -6   7  -6         40.30         40.68         6.21 o
  -5   7  -6         27.49         25.88         3.27 o
  -4   7  -6         13.74         11.44         2.32 o
  -3   7  -6         42.65         43.80         4.09 o
  -2   7  -6         62.40         57.40         5.07 o
  -1   7  -6          0.28         -1.84         1.84 o
   0   7  -6         63.59         68.51         4.24 o
   1   7  -6         21.21         22.76         2.36 o
   2   7  -6         18.67         17.57         2.12 o
   3   7  -6         94.94         91.15         4.78 o
   4   7  -6         32.94         42.14         2.70 o
   5   7  -6         54.84         53.15         3.40 o
   6   7  -6          0.12          2.03         1.50 o
   7   7  -6          0.85          0.93         1.54 o
   8   7  -6          4.10          5.26         1.57 o
   9   7  -6         43.89         41.58         3.20 o
  10   7  -6         26.53         28.77         2.76 o
  11   7  -6          8.61          5.79         2.63 o
  12   7  -6        114.99        114.70         6.56 o
  13   7  -6        154.84        138.43        14.25 o
  14   7  -6         76.65         57.99         9.33 o
  15   7  -6         43.18         36.25         7.80 o
  -3   8  -6          3.95          6.15         5.68 o
  -2   8  -6         14.04         12.52         2.67 o
  -1   8  -6         13.31         11.59         2.13 o
   0   8  -6         28.69         32.17         3.21 o
   1   8  -6         52.16         50.19         4.32 o
   2   8  -6         51.26         58.06         4.76 o
   3   8  -6         92.11         96.21         9.95 o
   4   8  -6         25.18         30.46         2.95 o
   5   8  -6         26.46         18.88         2.72 o
   6   8  -6          1.06          4.05         1.79 o
   7   8  -6         42.03         39.30         3.29 o
   8   8  -6         29.23         25.17         3.61 o
   9   8  -6         16.38         16.30         3.73 o
  10   8  -6        110.41        108.74         9.65 o
  11   8  -6         51.42         37.24         8.61 o
   0   9  -6         43.73         42.93         8.84 o
   1   9  -6         28.20         23.31         7.35 o
   4   9  -6         28.70         29.67         5.77 o
   5   9  -6         19.17         10.87         3.65 o
 -19   1  -5         71.70         82.74        11.81 o
 -18   1  -5          7.38          5.32         4.46 o
 -17   1  -5          6.02          8.28         3.09 o
 -16   1  -5         49.02         55.19         4.55 o
 -15   1  -5         36.45         33.51         3.62 o
 -14   1  -5        299.96        298.20         6.78 o
 -13   1  -5        167.21        160.74         4.91 o
 -12   1  -5        313.17        281.93         7.06 o
 -11   1  -5        121.42        104.60         4.27 o
 -10   1  -5       1337.44       1261.23        16.26 o
  -9   1  -5       2202.14       2152.74        47.96 o
  -8   1  -5        749.30        763.50        13.78 o
  -7   1  -5        189.36        178.40         3.63 o
  -6   1  -5        250.59        266.00         4.16 o
  -5   1  -5       2955.23       3054.27        22.92 o
  -4   1  -5        741.50        793.71         6.53 o
  -3   1  -5        376.69        328.82         9.35 o
  -2   1  -5       3115.53       2989.59        20.43 o
  -1   1  -5       1503.29       1362.93        14.97 o
   0   1  -5        404.30        350.71        12.90 o
   1   1  -5       1011.64        939.55        13.27 o
   2   1  -5        533.72        513.47         6.96 o
   3   1  -5        354.69        356.77         5.26 o
   4   1  -5        217.24        244.71         3.17 o
   5   1  -5       1402.55       1408.45        11.50 o
   6   1  -5        815.97        902.27        14.36 o
   7   1  -5        849.53        888.84        10.15 o
   8   1  -5        171.72        193.14         4.68 o
   9   1  -5        188.89        193.44         4.01 o
  10   1  -5        639.12        615.60         8.31 o
  11   1  -5         11.15         10.83         1.24 o
  12   1  -5         36.74         38.33         5.55 o
  13   1  -5        223.15        225.50        14.54 o
  14   1  -5         33.94         35.75         4.04 o
  15   1  -5        120.04        120.22         7.20 o
  16   1  -5        100.73        103.17         5.62 o
  17   1  -5         23.23         25.87         3.25 o
  18   1  -5        116.04        113.97         6.27 o
  19   1  -5         76.99         82.64         5.53 o
  20   1  -5         28.30         31.69         3.88 o
  21   1  -5          0.59         10.24         5.91 o
 -18   2  -5         38.62         31.16         7.39 o
 -17   2  -5         14.82         17.49         6.13 o
 -16   2  -5         67.68         77.93         5.60 o
 -15   2  -5         64.36         73.84         4.41 o
 -14   2  -5        100.30        105.22         5.02 o
 -13   2  -5         33.31         34.42         3.00 o
 -12   2  -5        171.29        174.47         5.27 o
 -11   2  -5        774.50        734.30        13.60 o
 -10   2  -5        136.27        140.10         5.87 o
  -9   2  -5        405.56        415.13         6.90 o
  -8   2  -5        137.87        153.14         3.63 o
  -7   2  -5        754.19        758.80         8.29 o
  -6   2  -5        244.98        261.39         4.61 o
  -5   2  -5       2229.52       2300.23        30.75 o
  -4   2  -5        935.49        883.78        21.34 o
  -3   2  -5        478.51        516.70         5.91 o
  -2   2  -5        917.28        961.42        13.66 o
  -1   2  -5        796.31        780.49         9.40 o
   0   2  -5        370.36        360.11         6.32 o
   1   2  -5        286.46        268.36         3.94 o
   2   2  -5        466.34        470.48        10.66 o
   3   2  -5        571.88        529.41         4.23 o
   4   2  -5       1479.56       1489.48        15.34 o
   5   2  -5       2295.44       2348.92        19.07 o
   6   2  -5        878.04        912.63        12.63 o
   7   2  -5         49.00         61.75         1.65 o
   8   2  -5       1177.30       1190.18        13.86 o
   9   2  -5        324.78        343.42         4.38 o
  10   2  -5        269.69        319.56        10.20 o
  11   2  -5        472.78        453.62         7.79 o
  12   2  -5        793.22        802.92         9.91 o
  13   2  -5        203.94        188.93         8.24 o
  14   2  -5        394.68        381.15        12.18 o
  15   2  -5        144.67        136.48         7.75 o
  16   2  -5        443.72        452.92        17.31 o
  17   2  -5        324.27        326.02         9.67 o
  18   2  -5        151.93        148.73         6.85 o
  19   2  -5          0.67          5.15         3.31 o
  20   2  -5        111.69        102.49        12.26 o
  21   2  -5         10.11          9.78         5.59 o
 -17   3  -5         25.11         22.05         6.99 o
 -16   3  -5        224.94        236.06        17.97 o
 -15   3  -5        243.58        233.54         9.47 o
 -14   3  -5        309.03        306.17         8.65 o
 -13   3  -5        109.26        123.56         6.04 o
 -12   3  -5        468.78        498.08        11.46 o
 -11   3  -5        557.64        523.12        15.54 o
 -10   3  -5       1061.42       1058.50        17.75 o
  -9   3  -5        261.90        277.83         7.78 o
  -8   3  -5        654.35        668.32         8.56 o
  -7   3  -5        559.98        570.99         7.55 o
  -6   3  -5         64.50         68.62         2.59 o
  -5   3  -5       1532.29       1545.00        15.23 o
  -4   3  -5         25.49         24.30         2.32 o
  -3   3  -5        114.05        135.19         3.41 o
  -2   3  -5         33.57         33.15         1.68 o
  -1   3  -5        851.45        822.75        16.28 o
   0   3  -5        369.99        373.31         8.14 o
   1   3  -5       1382.30       1332.79        25.11 o
   2   3  -5        520.62        534.25         7.55 o
   3   3  -5         17.16         12.82         0.97 o
   4   3  -5        715.48        672.83        11.02 o
   5   3  -5        244.09        220.69         3.05 o
   6   3  -5        225.26        249.01         3.72 o
   7   3  -5        439.18        467.46         5.45 o
   8   3  -5        121.06        123.17         2.50 o
   9   3  -5        430.80        409.45         4.79 o
  10   3  -5         60.32         59.75         2.17 o
  11   3  -5        124.45        123.62         3.27 o
  12   3  -5        133.05        108.91        10.19 o
  13   3  -5        154.60        141.85         5.58 o
  14   3  -5        828.54        828.13        17.59 o
  15   3  -5         90.97         78.23         5.89 o
  16   3  -5        167.78        159.08        13.80 o
  17   3  -5         53.85         49.28         8.61 o
  18   3  -5         43.19         25.66         6.22 o
  19   3  -5         34.07         31.34         7.44 o
  20   3  -5         14.42         21.37         6.67 o
 -16   4  -5         18.10         32.69         7.94 o
 -15   4  -5          1.80          3.27         2.73 o
 -14   4  -5        155.91        162.78        10.03 o
 -13   4  -5         35.58         38.51         5.37 o
 -12   4  -5         13.19         12.20         3.42 o
 -11   4  -5         70.00         58.21         4.71 o
 -10   4  -5        335.34        343.10         9.45 o
  -9   4  -5        216.56        212.87         7.33 o
  -8   4  -5        287.89        283.18         6.46 o
  -7   4  -5         30.24         30.18         2.14 o
  -6   4  -5        109.19        110.46         4.98 o
  -5   4  -5          6.73          5.82         1.67 o
  -4   4  -5        425.90        424.09        10.46 o
  -3   4  -5        238.59        227.63         5.04 o
  -2   4  -5        278.22        311.00         5.11 o
  -1   4  -5         18.12         24.58         1.63 o
   0   4  -5        125.24        123.75         3.24 o
   1   4  -5        142.25        156.72         3.65 o
   2   4  -5        294.87        252.77         3.96 o
   3   4  -5        148.39        143.80         2.61 o
   4   4  -5        139.83        128.27         2.51 o
   5   4  -5        762.95        768.31         5.43 o
   6   4  -5        175.20        191.17         3.16 o
   7   4  -5        766.41        786.92         6.93 o
   8   4  -5         81.44         76.93         2.69 o
   9   4  -5        116.41        102.07         3.56 o
  10   4  -5        264.79        247.35         9.02 o
  11   4  -5       1126.30       1117.84        32.28 o
  12   4  -5        366.71        368.79        10.98 o
  13   4  -5        588.14        530.97        19.55 o
  14   4  -5        179.35        186.13        15.15 o
  15   4  -5         13.70         20.29         6.36 o
  16   4  -5        182.08        181.80        15.69 o
  17   4  -5        348.92        314.55        21.15 o
  18   4  -5        351.71        320.09        21.87 o
  19   4  -5         55.61         42.34         8.34 o
 -16   5  -5        143.51        156.51        16.01 o
 -15   5  -5        220.41        235.82        18.94 o
 -14   5  -5         56.36         59.76         7.33 o
 -13   5  -5         30.96         37.12         5.91 o
 -12   5  -5        213.43        234.07        12.38 o
 -11   5  -5        485.84        490.78        12.41 o
 -10   5  -5        201.73        213.36         8.06 o
  -9   5  -5        167.48        157.73         6.82 o
  -8   5  -5        254.41        250.83         8.27 o
  -7   5  -5        126.87        136.49         6.10 o
  -6   5  -5         77.27         79.52         4.86 o
  -5   5  -5         67.03         60.09         3.88 o
  -4   5  -5        115.23        121.78         6.31 o
  -3   5  -5         72.31         68.55         3.44 o
  -2   5  -5         87.11         88.94         3.89 o
  -1   5  -5        260.98        279.02         6.07 o
   0   5  -5         96.97         99.50         3.71 o
   1   5  -5        100.63         98.35         3.44 o
   2   5  -5         82.53         79.45         2.60 o
   3   5  -5        194.26        203.06         4.32 o
   4   5  -5        310.93        326.97         5.15 o
   5   5  -5        270.01        282.15         4.89 o
   6   5  -5         88.46         87.63         2.29 o
   7   5  -5         89.89         85.53         2.78 o
   8   5  -5        165.03        171.85         4.32 o
   9   5  -5         17.25         16.71         1.70 o
  10   5  -5        105.26        105.00         4.93 o
  11   5  -5         31.83         35.44         3.22 o
  12   5  -5        142.37        154.98         6.76 o
  13   5  -5        137.87        136.61         9.76 o
  14   5  -5        294.90        323.11        30.62 o
  15   5  -5         24.20         29.44         5.39 o
  16   5  -5          3.58         13.45         4.24 o
  17   5  -5         21.06         16.95         6.22 o
 -14   6  -5          4.68         -3.38         6.04 o
 -13   6  -5          9.28          7.06         3.39 o
 -12   6  -5         18.85         25.20         5.10 o
 -11   6  -5         37.78         32.14         5.97 o
 -10   6  -5        306.39        330.84        10.52 o
  -9   6  -5         79.37         83.12         5.88 o
  -8   6  -5        372.48        381.05        15.02 o
  -7   6  -5        268.51        298.24        12.14 o
  -6   6  -5         56.39         55.70         4.11 o
  -5   6  -5         66.11         68.21         4.61 o
  -4   6  -5         23.46         24.82         3.41 o
  -3   6  -5        150.00        148.08         5.44 o
  -2   6  -5        309.75        310.77         7.86 o
  -1   6  -5        121.43        122.92         4.48 o
   0   6  -5        293.72        322.17         7.05 o
   1   6  -5        111.81        111.89         4.28 o
   2   6  -5        373.63        365.44         5.93 o
   3   6  -5         82.69         80.73         2.95 o
   4   6  -5        268.70        276.65         5.28 o
   5   6  -5         81.31         79.14         3.33 o
   6   6  -5        430.63        454.03         8.48 o
   7   6  -5         34.39         31.62         2.52 o
   8   6  -5        148.24        151.62         5.21 o
   9   6  -5        102.91         98.56         4.25 o
  10   6  -5         77.10         75.52         3.87 o
  11   6  -5        145.66        139.16         5.67 o
  12   6  -5        558.01        580.85        16.17 o
  13   6  -5         14.94         14.14         3.34 o
  14   6  -5         43.28         42.91         6.59 o
 -10   7  -5         26.81         34.31         8.66 o
  -9   7  -5        213.75        266.97        14.71 o
  -8   7  -5        138.54        142.38         8.97 o
  -7   7  -5        226.73        216.66        12.25 o
  -6   7  -5        102.40        101.29         5.95 o
  -5   7  -5         89.79         90.71         5.58 o
  -4   7  -5         20.57         24.29         3.12 o
  -3   7  -5         35.08         40.35         4.13 o
  -2   7  -5         33.45         26.09         2.66 o
  -1   7  -5         38.21         37.18         3.26 o
   0   7  -5        123.98        118.21         5.35 o
   1   7  -5         76.86         79.41         3.99 o
   2   7  -5         78.64         71.77         3.20 o
   3   7  -5         22.27         18.35         1.96 o
   4   7  -5         55.98         56.25         3.14 o
   5   7  -5         15.63         15.06         1.82 o
   6   7  -5          7.30          2.59         1.42 o
   7   7  -5        121.51        131.01         5.14 o
   8   7  -5         57.93         58.72         3.55 o
   9   7  -5        122.78        118.95         5.00 o
  10   7  -5         20.48         22.03         2.54 o
  11   7  -5        151.61        152.60         7.01 o
  12   7  -5         43.73         47.68         6.82 o
  13   7  -5         52.82         34.98         4.99 o
  14   7  -5          8.26         -6.40         6.72 o
  -4   8  -5          0.16         -4.91         4.91 o
  -3   8  -5          1.45         -2.97         3.52 o
  -2   8  -5        224.21        207.82        11.12 o
  -1   8  -5        165.67        161.62         7.47 o
   0   8  -5         64.18         58.62         4.56 o
   1   8  -5          1.40         -1.17         1.76 o
   2   8  -5         72.93         69.41         4.32 o
   3   8  -5        194.77        204.74         6.86 o
   4   8  -5          8.54          8.36         1.69 o
   5   8  -5        111.86        113.21         5.43 o
   6   8  -5         69.49         72.30         3.86 o
   7   8  -5         20.57         23.76         2.47 o
   8   8  -5          5.27          7.38         2.41 o
   9   8  -5         53.09         44.08         5.73 o
  10   8  -5        183.35        182.24        27.73 o
  11   8  -5         59.61         44.23         8.30 o
   0   9  -5          4.54         18.49         7.80 o
   1   9  -5         24.80         20.34         7.17 o
   4   9  -5         19.66         17.13         6.13 o
   5   9  -5         14.46         12.07         3.52 o
 -19   0  -4         39.37         61.46         9.65 o
 -18   0  -4        123.44        135.54        13.66 o
 -17   0  -4         88.15         78.77        10.19 o
 -16   0  -4         25.50         20.25         5.32 o
 -15   0  -4        193.79        205.64        14.97 o
 -14   0  -4        343.79        341.43        11.55 o
 -13   0  -4        756.12        732.45        16.33 o
 -12   0  -4         10.65          8.27         2.08 o
 -11   0  -4         61.02         65.17         4.71 o
 -10   0  -4        630.08        631.85        13.71 o
  -9   0  -4         19.85         12.31         3.97 o
  -8   0  -4         94.26        100.25         5.48 o
  -7   0  -4       3310.13       3823.67        76.25 o
  -6   0  -4       1170.09       1317.26        12.51 o
  -5   0  -4       3083.41       3208.34        25.50 o
  -4   0  -4       3996.77       3894.16        28.22 o
  -3   0  -4       2532.35       2525.80        25.93 o
  -2   0  -4        176.11        174.99         3.70 o
  -1   0  -4       4573.90       4501.94        20.01 o
   0   0  -4        846.12        832.02        18.42 o
   1   0  -4       2130.44       1958.58        65.34 o
   2   0  -4       1274.53       1240.88        17.18 o
   3   0  -4       5305.87       5276.80        29.33 o
   4   0  -4       2273.26       2341.19        43.45 o
   5   0  -4       4312.54       4333.16        59.19 o
   6   0  -4       2724.25       2766.00        33.05 o
   7   0  -4       2501.48       2617.03        34.36 o
   8   0  -4       5142.36       5904.09        55.19 o
   9   0  -4        479.51        519.80        17.31 o
  10   0  -4        860.20        975.79        25.12 o
  11   0  -4        857.66        909.86        17.19 o
  12   0  -4       1028.56       1081.45        28.68 o
  13   0  -4       2291.58       2303.88        40.27 o
  14   0  -4       5754.97       5652.35        65.61 o
  15   0  -4       3834.44       3833.96        55.46 o
  16   0  -4       1386.09       1447.84        35.44 o
  17   0  -4        130.84        141.58        11.59 o
  18   0  -4         69.31         75.48         8.93 o
  19   0  -4        548.76        579.36        24.93 o
  20   0  -4        175.67        181.94        14.74 o
 -19   1  -4         10.89          6.94         4.87 o
 -18   1  -4         85.78         78.05         7.50 o
 -17   1  -4         82.10         85.93         7.75 o
 -16   1  -4        312.46        348.85        10.69 o
 -15   1  -4         55.94         53.24         4.29 o
 -14   1  -4        585.79        592.13         8.99 o
 -13   1  -4        873.98        826.14        14.19 o
 -12   1  -4       1088.37       1041.01        11.51 o
 -11   1  -4       1187.75       1216.21        13.59 o
 -10   1  -4        253.53        215.34         6.38 o
  -9   1  -4        426.92        411.95         8.40 o
  -8   1  -4       1327.36       1418.05        12.67 o
  -7   1  -4        290.89        273.33         4.33 o
  -6   1  -4       4351.07       4658.68        30.84 o
  -5   1  -4        327.01        328.56         4.25 o
  -4   1  -4       3185.04       3118.27        17.55 o
  -3   1  -4        584.66        536.24        11.30 o
  -2   1  -4        205.77        200.92         3.56 o
  -1   1  -4        313.33        273.99         3.20 o
   0   1  -4        180.79        179.49         2.83 o
   1   1  -4       2272.83       2132.10        23.73 o
   2   1  -4        721.48        688.59         6.52 o
   3   1  -4       2776.99       2639.45        19.07 o
   4   1  -4       1840.05       1801.44        29.65 o
   5   1  -4       6414.60       6515.12       129.78 o
   6   1  -4        677.07        721.55        11.45 o
   7   1  -4       3407.90       3372.41        49.29 o
   8   1  -4       1241.01       1376.46        23.45 o
   9   1  -4        643.63        709.55        14.11 o
  10   1  -4        247.09        268.28         8.72 o
  11   1  -4        815.85        825.64        13.99 o
  12   1  -4        402.26        440.83        12.72 o
  13   1  -4         64.31         69.75         7.67 o
  14   1  -4        473.79        471.49        11.01 o
  15   1  -4        887.93        857.04        43.44 o
  16   1  -4         65.86         67.62         5.67 o
  17   1  -4         78.15         84.34         6.49 o
  18   1  -4         75.63         88.99         9.81 o
  19   1  -4         23.77         26.87         4.18 o
  20   1  -4         69.27         57.22         8.57 o
  21   1  -4         44.32         39.95         7.85 o
 -18   2  -4         34.38         39.00         8.39 o
 -17   2  -4         71.75         72.32         6.79 o
 -16   2  -4         35.36         35.29         3.90 o
 -15   2  -4        152.28        160.24         6.15 o
 -14   2  -4         15.60         17.17         2.44 o
 -13   2  -4        140.76        122.85         5.15 o
 -12   2  -4         13.19          9.14         2.01 o
 -11   2  -4        208.90        210.75         6.00 o
 -10   2  -4        158.13        150.98         5.93 o
  -9   2  -4        188.87        190.58         6.46 o
  -8   2  -4        358.15        396.57         5.88 o
  -7   2  -4         12.13         11.05         1.23 o
  -6   2  -4        850.68        935.93        10.42 o
  -5   2  -4        910.19        964.58         8.97 o
  -4   2  -4        164.15        171.78         3.55 o
  -3   2  -4        312.66        285.80         3.40 o
  -2   2  -4       2017.04       2036.40        11.40 o
  -1   2  -4       1208.51       1181.96        15.88 o
   0   2  -4        551.95        531.03         8.52 o
   1   2  -4        296.28        281.60         3.51 o
   2   2  -4        624.22        615.48         5.14 o
   3   2  -4        693.65        664.48         6.60 o
   4   2  -4       6347.99       6171.86        61.34 o
   5   2  -4        310.47        302.47         4.08 o
   6   2  -4       2028.36       2102.37        19.23 o
   7   2  -4        723.61        762.88        10.18 o
   8   2  -4        326.82        395.32         4.43 o
   9   2  -4       1196.63       1189.05        10.38 o
  10   2  -4        308.53        334.24         4.83 o
  11   2  -4         87.92         99.33         2.96 o
  12   2  -4        540.68        519.80         9.58 o
  13   2  -4       2621.64       2626.08        30.68 o
  14   2  -4       1972.46       1954.57        27.79 o
  15   2  -4       2188.12       2125.45        45.81 o
  16   2  -4        922.76        907.27        23.36 o
  17   2  -4        108.29        110.28         5.71 o
  18   2  -4         69.20         71.72         4.77 o
  19   2  -4        104.36        104.65        11.72 o
  20   2  -4        134.99        117.50        13.21 o
  21   2  -4         35.96         23.85         6.31 o
 -17   3  -4          1.19         -1.44         5.59 o
 -16   3  -4         11.27          7.11         2.71 o
 -15   3  -4         22.91         21.54         2.67 o
 -14   3  -4        210.11        216.05         7.28 o
 -13   3  -4        160.00        148.70         6.54 o
 -12   3  -4         80.82         84.79         4.83 o
 -11   3  -4        220.38        195.97         7.05 o
 -10   3  -4        598.44        593.30        15.64 o
  -9   3  -4        716.30        742.06        10.93 o
  -8   3  -4        178.24        198.44         4.68 o
  -7   3  -4        245.54        243.35         4.96 o
  -6   3  -4        501.78        514.22         6.90 o
  -5   3  -4        223.20        261.32         4.78 o
  -4   3  -4        389.47        351.54         5.67 o
  -3   3  -4        283.76        288.72         5.23 o
  -2   3  -4        476.06        516.60         7.62 o
  -1   3  -4        269.40        274.69         5.66 o
   0   3  -4        548.27        548.59         7.16 o
   1   3  -4        121.04        127.16         2.74 o
   2   3  -4        113.77        111.67         2.21 o
   3   3  -4         58.31         60.38         1.64 o
   4   3  -4        363.85        368.82         3.99 o
   5   3  -4        301.59        288.68         5.50 o
   6   3  -4       1299.30       1391.23        10.67 o
   7   3  -4        328.08        311.97         3.94 o
   8   3  -4        665.23        687.55         6.80 o
   9   3  -4        454.88        510.71         5.69 o
  10   3  -4        247.65        256.67         4.44 o
  11   3  -4        128.57        117.32         2.69 o
  12   3  -4         79.30         78.03         4.17 o
  13   3  -4        482.52        459.66        12.79 o
  14   3  -4        376.02        343.16        11.79 o
  15   3  -4         31.16         23.20         2.20 o
  16   3  -4         52.99         46.58         7.80 o
  17   3  -4         40.13         25.75         5.91 o
  18   3  -4        120.03        114.57        12.58 o
  19   3  -4          7.02          8.48         5.55 o
  20   3  -4          7.51          3.11         4.51 o
 -16   4  -4         10.92          4.67         3.27 o
 -15   4  -4        144.29        139.78         7.72 o
 -14   4  -4         11.67          7.66         3.03 o
 -13   4  -4        113.92        115.60         6.17 o
 -12   4  -4         60.74         61.59         4.48 o
 -11   4  -4         35.49         35.55         3.38 o
 -10   4  -4        459.15        445.06        10.44 o
  -9   4  -4         67.62         69.63         4.23 o
  -8   4  -4         58.41         60.17         3.91 o
  -7   4  -4        246.43        253.23         7.40 o
  -6   4  -4        387.09        395.66         7.24 o
  -5   4  -4        166.27        152.69         5.50 o
  -4   4  -4        626.53        697.95        11.28 o
  -3   4  -4        102.97        110.42         3.28 o
  -2   4  -4        738.65        813.28         8.90 o
  -1   4  -4         78.18         84.03         2.85 o
   0   4  -4        425.09        483.18         7.80 o
   1   4  -4        142.16        169.23         3.26 o
   2   4  -4        268.42        257.02         4.01 o
   3   4  -4        487.34        502.26         6.58 o
   4   4  -4        444.81        437.33         4.78 o
   5   4  -4        552.71        556.16         4.86 o
   6   4  -4         63.98         73.15         1.89 o
   7   4  -4        661.82        702.87         7.29 o
   8   4  -4        136.36        127.25         4.93 o
   9   4  -4        186.65        180.05         3.66 o
  10   4  -4        105.32        104.10         3.69 o
  11   4  -4        870.37        890.98        25.85 o
  12   4  -4        220.30        200.97         6.21 o
  13   4  -4       1443.89       1340.49        40.11 o
  14   4  -4        453.98        433.13        22.86 o
  15   4  -4         44.82         46.98         7.76 o
  16   4  -4        432.12        415.41        23.63 o
  17   4  -4        217.97        213.77        18.08 o
  18   4  -4        296.77        256.83        20.11 o
  19   4  -4        175.36        156.28        15.60 o
 -16   5  -4        105.20        143.30        15.20 o
 -15   5  -4         66.84         66.28         6.97 o
 -14   5  -4          5.20          9.59         3.78 o
 -13   5  -4        167.62        179.11        10.98 o
 -12   5  -4         11.10         13.08         4.04 o
 -11   5  -4         84.17         74.58         4.24 o
 -10   5  -4        109.64        112.44         4.67 o
  -9   5  -4        846.89        874.45        12.99 o
  -8   5  -4        803.04        820.04        14.48 o
  -7   5  -4         31.32         30.14         3.09 o
  -6   5  -4         40.53         29.65         2.95 o
  -5   5  -4         14.74         13.18         2.11 o
  -4   5  -4        108.19        115.68         5.98 o
  -3   5  -4        122.69        117.41         4.32 o
  -2   5  -4        193.56        178.55         5.34 o
  -1   5  -4        289.28        294.85         6.07 o
   0   5  -4         18.96         21.23         1.92 o
   1   5  -4         76.16         72.11         2.67 o
   2   5  -4          8.41          8.02         1.05 o
   3   5  -4        159.92        164.54         3.85 o
   4   5  -4          4.86          3.47         0.71 o
   5   5  -4         63.91         62.32         1.99 o
   6   5  -4         70.35         70.84         2.60 o
   7   5  -4        337.81        342.61         5.85 o
   8   5  -4        123.33        122.03         3.69 o
   9   5  -4         24.69         21.25         2.24 o
  10   5  -4         10.69          6.30         1.53 o
  11   5  -4         36.68         38.12         3.25 o
  12   5  -4        426.22        470.73        10.35 o
  13   5  -4        554.66        586.02        39.05 o
  14   5  -4         89.40         78.50        10.78 o
  15   5  -4         20.75         10.24         5.23 o
  16   5  -4          4.17          2.84         3.97 o
  17   5  -4          1.07          0.81         4.33 o
 -14   6  -4         52.82         50.59         8.70 o
 -13   6  -4        104.52        124.45        10.14 o
 -12   6  -4          7.45         12.51         4.22 o
 -11   6  -4        185.26        178.51        11.50 o
 -10   6  -4         39.85         33.78         5.11 o
  -9   6  -4        169.39        168.60         7.33 o
  -8   6  -4         27.24         25.00         2.88 o
  -7   6  -4          3.22          4.09         2.43 o
  -6   6  -4         67.76         65.66         4.72 o
  -5   6  -4         16.75         12.51         2.14 o
  -4   6  -4         45.71         47.20         3.65 o
  -3   6  -4         72.37         69.46         4.17 o
  -2   6  -4        613.26        644.42        11.05 o
  -1   6  -4        466.60        521.21         8.78 o
   0   6  -4         59.43         57.98         3.10 o
   1   6  -4         33.69         37.77         2.19 o
   2   6  -4         85.01         85.39         2.92 o
   3   6  -4        100.79         92.47         3.07 o
   4   6  -4         38.75         40.91         2.25 o
   5   6  -4        193.14        196.04         5.05 o
   6   6  -4         85.74         80.44         2.71 o
   7   6  -4          1.16          1.36         1.05 o
   8   6  -4        196.40        197.18         5.27 o
   9   6  -4        121.58        122.51         4.40 o
  10   6  -4        418.93        447.30         8.45 o
  11   6  -4        911.52        975.23        13.40 o
  12   6  -4        197.27        198.57        10.06 o
  13   6  -4        244.96        247.22         9.43 o
  14   6  -4         80.22         77.00        15.06 o
 -10   7  -4        121.69        142.08        16.01 o
  -9   7  -4         67.02         73.51         7.66 o
  -8   7  -4         29.00         30.62         4.37 o
  -7   7  -4        156.15        162.62         7.37 o
  -6   7  -4        132.64        132.59         6.87 o
  -5   7  -4         21.44         26.76         3.71 o
  -4   7  -4        117.46        119.99         8.78 o
  -3   7  -4          9.39          7.28         2.50 o
  -2   7  -4         49.01         50.54         3.58 o
  -1   7  -4         13.71         14.59         2.25 o
   0   7  -4          6.38          3.72         1.54 o
   1   7  -4          7.52          8.56         1.86 o
   2   7  -4         11.30         14.09         1.74 o
   3   7  -4         60.66         63.79         3.16 o
   4   7  -4          9.87         11.59         1.63 o
   5   7  -4         25.09         23.10         2.22 o
   6   7  -4         23.49         23.76         2.24 o
   7   7  -4          1.52          0.74         1.42 o
   8   7  -4          3.82          3.54         1.56 o
   9   7  -4          7.81          6.16         1.78 o
  10   7  -4         46.56         49.25         3.45 o
  11   7  -4        114.67        117.00         6.63 o
  12   7  -4         97.71         96.54         9.09 o
  13   7  -4        143.72        133.07        10.15 o
  14   7  -4         24.32          6.67         5.46 o
  -5   8  -4         10.78          4.87         4.55 o
  -4   8  -4         36.54         39.36         6.16 o
  -3   8  -4         44.02         48.03        10.75 o
  -2   8  -4        310.73        295.53        12.74 o
  -1   8  -4         49.74         56.24         5.18 o
   0   8  -4         69.92         66.82         4.33 o
   1   8  -4         93.34         95.67         5.96 o
   2   8  -4         37.78         43.34         3.27 o
   3   8  -4         28.06         25.59         2.38 o
   4   8  -4         78.39         77.91         3.94 o
   5   8  -4          7.23          3.59         1.47 o
   6   8  -4        115.30        111.88         8.64 o
   7   8  -4         40.92         35.10         3.88 o
   8   8  -4         51.40         45.44         5.49 o
   9   8  -4        190.13        178.24        11.24 o
  10   8  -4        341.00        360.70        30.00 o
  11   8  -4         91.38         61.09        19.34 o
   0   9  -4          3.85          1.98         5.05 o
   1   9  -4          4.05          8.88         5.91 o
   4   9  -4         16.05          8.25         5.77 o
 -20   1  -3         53.58         54.51        10.10 o
 -19   1  -3         56.31         66.10         7.24 o
 -18   1  -3         11.20          6.95         5.97 o
 -17   1  -3         67.81         74.60         6.85 o
 -16   1  -3         53.22         56.41         4.51 o
 -15   1  -3        382.01        395.33         8.76 o
 -14   1  -3         77.09         88.55         3.38 o
 -13   1  -3        116.01        119.98         3.87 o
 -12   1  -3        110.00        113.16         3.69 o
 -11   1  -3        207.28        207.36         4.79 o
 -10   1  -3         30.91         22.63         1.92 o
  -9   1  -3        543.12        550.22         7.84 o
  -8   1  -3       1241.15       1292.28        14.31 o
  -7   1  -3        389.14        336.32         5.24 o
  -6   1  -3        133.71        144.40         3.10 o
  -5   1  -3        513.79        500.54         7.38 o
  -4   1  -3          3.07          1.69         0.80 o
  -3   1  -3        559.51        520.61         4.56 o
  -2   1  -3        254.90        222.02         5.26 o
  -1   1  -3        434.72        417.53         9.31 o
   0   1  -3        725.46        689.26         7.40 o
   1   1  -3        335.05        291.53         4.06 o
   2   1  -3        775.62        767.96         8.86 o
   3   1  -3        488.10        465.11         4.31 o
   4   1  -3        490.82        502.23         7.37 o
   5   1  -3       1344.03       1240.70        17.32 o
   6   1  -3       2830.46       2859.19        46.69 o
   7   1  -3       1212.55       1306.01        18.37 o
   8   1  -3        162.78        144.67         4.11 o
   9   1  -3         67.18         53.06        14.58 o
  10   1  -3        200.29        230.25         6.05 o
  11   1  -3         58.35         48.63         3.03 o
  12   1  -3        414.31        423.98         7.80 o
  13   1  -3       1110.82       1092.05        12.85 o
  14   1  -3       1591.92       1578.78        20.43 o
  15   1  -3        699.79        685.83        13.97 o
  16   1  -3         44.18         46.89         4.23 o
  17   1  -3         45.01         42.63         4.19 o
  18   1  -3         21.19         19.18         4.28 o
  19   1  -3         10.15          6.80         2.59 o
  20   1  -3         40.36         34.99         6.99 o
 -19   2  -3         67.99         66.28        10.87 o
 -18   2  -3         34.20         40.25         6.02 o
 -17   2  -3        117.05        120.28         8.50 o
 -16   2  -3          5.89          4.95         2.18 o
 -15   2  -3        223.52        234.55         7.25 o
 -14   2  -3          7.62          8.23         1.87 o
 -13   2  -3         22.07         22.46         2.33 o
 -12   2  -3        460.71        465.88         8.35 o
 -11   2  -3         35.34         33.58         2.56 o
 -10   2  -3        304.78        297.24         7.94 o
  -9   2  -3        856.54        892.32        13.37 o
  -8   2  -3        206.53        203.30         4.87 o
  -7   2  -3       1217.49       1331.46        10.79 o
  -6   2  -3       1164.27       1225.95        12.25 o
  -5   2  -3        385.88        361.41         5.49 o
  -4   2  -3       1334.82       1426.13         9.39 o
  -3   2  -3        149.03        150.74         3.66 o
  -2   2  -3        726.17        715.79         5.55 o
  -1   2  -3        952.10        984.35        14.80 o
   0   2  -3        764.00        791.86        11.33 o
   1   2  -3        209.53        220.10         2.71 o
   2   2  -3       2499.37       2428.95        10.69 o
   3   2  -3       1643.09       1643.85        15.93 o
   4   2  -3        148.27        141.88         2.55 o
   5   2  -3       1398.55       1419.72        11.35 o
   6   2  -3       1322.29       1368.18        14.64 o
   7   2  -3        708.47        715.64         7.42 o
   8   2  -3        138.51        142.80         2.29 o
   9   2  -3       1998.53       1979.14        30.23 o
  10   2  -3        432.35        464.34         6.61 o
  11   2  -3        157.85        160.04         4.73 o
  12   2  -3       2204.65       2186.36        35.89 o
  13   2  -3        284.49        281.42         8.67 o
  14   2  -3       1434.36       1462.63        34.33 o
  15   2  -3        138.70        136.27         8.55 o
  16   2  -3       1253.40       1222.77        19.80 o
  17   2  -3        257.42        256.66         9.79 o
  18   2  -3         12.58         14.70         6.45 o
  19   2  -3         34.68         30.21         7.26 o
  20   2  -3         75.36         73.00         9.78 o
 -18   3  -3         19.68         26.06         8.16 o
 -17   3  -3        214.51        237.76        19.03 o
 -16   3  -3         79.79         89.01         5.98 o
 -15   3  -3        345.63        359.39         9.44 o
 -14   3  -3         81.58         81.22         4.64 o
 -13   3  -3          0.26          1.47         1.90 o
 -12   3  -3        388.67        400.94        11.43 o
 -11   3  -3        570.09        538.90        11.45 o
 -10   3  -3         37.46         51.87         4.91 o
  -9   3  -3         70.71         83.93         3.67 o
  -8   3  -3        416.45        450.56         8.02 o
  -7   3  -3        851.34        865.09        10.18 o
  -6   3  -3        169.48        152.92         3.78 o
  -5   3  -3       1103.86       1146.45        13.52 o
  -4   3  -3        103.21        103.46         4.47 o
  -3   3  -3         80.25         76.68         2.99 o
  -2   3  -3        292.79        321.88         5.84 o
  -1   3  -3         38.79         54.92         2.26 o
   0   3  -3        223.23        206.65         3.55 o
   1   3  -3        307.27        289.01         4.00 o
   2   3  -3       1277.82       1258.66         8.64 o
   3   3  -3        225.66        219.44         2.62 o
   4   3  -3        559.32        583.72         4.96 o
   5   3  -3        119.21        122.54         3.60 o
   6   3  -3        695.85        719.98        13.01 o
   7   3  -3        469.63        483.78         5.43 o
   8   3  -3        587.29        615.55         5.63 o
   9   3  -3         48.54         48.73         1.77 o
  10   3  -3        562.85        570.05         6.99 o
  11   3  -3         27.33         28.38         1.17 o
  12   3  -3        108.51         96.28         3.60 o
  13   3  -3        102.48         88.79         3.44 o
  14   3  -3        603.55        560.65        10.86 o
  15   3  -3        346.29        314.18         8.22 o
  16   3  -3        109.20        119.59         8.70 o
  17   3  -3         18.32         20.09         4.20 o
  18   3  -3          1.03         -0.72         4.19 o
  19   3  -3         44.66         45.14         8.30 o
  20   3  -3         10.83         19.75         7.17 o
 -16   4  -3          7.63          9.52         3.86 o
 -15   4  -3         33.69         34.12         4.08 o
 -14   4  -3        128.53        129.95         6.68 o
 -13   4  -3          4.43          4.77         2.60 o
 -12   4  -3        328.68        344.83        10.09 o
 -11   4  -3         30.82         33.27         2.90 o
 -10   4  -3        311.08        308.21         6.43 o
  -9   4  -3         46.66         49.96         3.52 o
  -8   4  -3        747.76        773.62        12.69 o
  -7   4  -3        105.19        112.05         4.81 o
  -6   4  -3         25.94         30.57         2.71 o
  -5   4  -3        648.33        674.18        10.12 o
  -4   4  -3        490.46        538.50         9.63 o
  -3   4  -3        424.74        445.15         6.27 o
  -2   4  -3       1666.03       1787.51        16.44 o
  -1   4  -3        465.83        479.06         6.07 o
   0   4  -3       1748.67       1923.48        12.63 o
   1   4  -3        141.83        132.37         2.72 o
   2   4  -3        585.44        659.15         6.97 o
   3   4  -3        605.20        604.45         6.08 o
   4   4  -3         84.57         87.27         2.01 o
   5   4  -3       1054.60       1040.20         7.30 o
   6   4  -3         76.22         76.45         1.86 o
   7   4  -3        261.46        278.85         4.46 o
   8   4  -3        109.18        105.03         2.98 o
   9   4  -3        179.70        173.49         3.64 o
  10   4  -3        401.70        415.01         6.05 o
  11   4  -3       1533.99       1592.34        23.23 o
  12   4  -3         76.29         72.63         2.61 o
  13   4  -3       1467.99       1447.66        55.89 o
  14   4  -3          3.68          7.26         3.51 o
  15   4  -3        877.10        833.76        32.37 o
  16   4  -3        339.40        310.44        20.38 o
  17   4  -3        375.44        341.20        21.64 o
  18   4  -3        134.83        121.56        13.12 o
  19   4  -3         19.72         12.26         6.36 o
 -16   5  -3         18.76         23.04         6.99 o
 -15   5  -3         12.45          9.76         3.32 o
 -14   5  -3         98.29        112.21         8.72 o
 -13   5  -3         17.32         15.62         5.43 o
 -12   5  -3         78.93         84.47         6.66 o
 -11   5  -3         93.36         86.78         4.87 o
 -10   5  -3         11.34         13.56         2.04 o
  -9   5  -3        220.74        233.04         6.48 o
  -8   5  -3         65.48         67.30         3.54 o
  -7   5  -3        102.85         93.13         3.96 o
  -6   5  -3         17.80         17.93         2.31 o
  -5   5  -3        107.45        113.33         5.11 o
  -4   5  -3        412.71        456.01        11.04 o
  -3   5  -3         61.63         51.53         2.89 o
  -2   5  -3        196.27        201.17         5.52 o
  -1   5  -3          3.63          4.19         1.22 o
   0   5  -3        101.76        107.89         3.39 o
   1   5  -3        184.88        154.95         4.09 o
   2   5  -3        316.53        317.60         5.36 o
   3   5  -3         59.67         55.93         3.27 o
   4   5  -3        277.50        291.45         4.47 o
   5   5  -3        156.39        161.83         3.39 o
   6   5  -3        118.70        119.79         3.24 o
   7   5  -3        105.13        112.35         3.50 o
   8   5  -3        410.12        416.25         6.82 o
   9   5  -3         26.91         23.48         1.61 o
  10   5  -3        118.85        116.72         3.97 o
  11   5  -3        105.04        107.88         4.81 o
  12   5  -3        185.67        196.25         7.46 o
  13   5  -3        224.90        214.18        16.95 o
  14   5  -3         54.41         41.98         8.16 o
  15   5  -3         10.92         11.45         5.64 o
  16   5  -3        105.42         94.87        12.40 o
  17   5  -3         11.79          6.90         4.06 o
 -14   6  -3         34.02         31.78         5.81 o
 -13   6  -3         14.55         11.45         3.84 o
 -12   6  -3         29.21         27.73         4.93 o
 -11   6  -3         10.84          7.76         2.13 o
 -10   6  -3        275.44        265.05         8.93 o
  -9   6  -3         27.40         30.27         3.27 o
  -8   6  -3         43.15         41.65         3.73 o
  -7   6  -3         44.41         46.51         3.84 o
  -6   6  -3         80.97         90.21         5.03 o
  -5   6  -3          6.14          5.44         1.96 o
  -4   6  -3         89.22         83.34         4.72 o
  -3   6  -3        364.70        386.68         9.35 o
  -2   6  -3        589.29        638.41        10.86 o
  -1   6  -3        668.67        703.66        11.42 o
   0   6  -3        259.74        280.50         5.39 o
   1   6  -3         87.28         80.97         3.03 o
   2   6  -3          6.82         10.01         1.20 o
   3   6  -3         11.95         10.60         1.32 o
   4   6  -3         25.20         18.90         1.47 o
   5   6  -3         11.10         11.19         1.26 o
   6   6  -3        141.46        142.31         3.93 o
   7   6  -3        241.99        250.49         5.39 o
   8   6  -3        120.26        120.49         4.26 o
   9   6  -3        234.80        251.66         6.34 o
  10   6  -3        344.16        370.09         7.89 o
  11   6  -3       1091.47       1240.24        17.34 o
  12   6  -3        167.77        164.37         6.47 o
  13   6  -3         10.39         12.70         3.36 o
  14   6  -3         62.09         67.30        13.62 o
 -10   7  -3        109.44        127.79        14.97 o
  -9   7  -3        132.69        127.89         8.34 o
  -8   7  -3         62.40         60.92         5.75 o
  -7   7  -3         38.75         40.26         7.61 o
  -6   7  -3         55.98         56.89         4.44 o
  -5   7  -3         11.04         11.96         2.36 o
  -4   7  -3         12.27         10.50         2.30 o
  -3   7  -3         87.67         83.32         6.52 o
  -2   7  -3         44.99         43.35         4.59 o
  -1   7  -3         27.11         27.44         3.16 o
   0   7  -3         32.97         34.45         3.28 o
   1   7  -3         71.43         68.87         2.97 o
   2   7  -3          9.28         10.18         1.59 o
   3   7  -3         37.65         32.70         2.37 o
   4   7  -3         41.01         42.49         2.72 o
   5   7  -3         33.88         34.46         2.51 o
   6   7  -3         65.91         66.86         3.42 o
   7   7  -3         58.93         59.92         3.62 o
   8   7  -3         19.01         23.46         2.58 o
   9   7  -3         40.14         33.21         3.24 o
  10   7  -3         28.69         31.56         3.12 o
  11   7  -3         80.83         83.45         5.89 o
  12   7  -3         83.98         84.05        11.79 o
  13   7  -3         39.84         28.38         7.03 o
  -6   8  -3          9.79          9.33         6.04 o
  -5   8  -3         11.84         25.04         5.35 o
  -4   8  -3         48.95         48.55         7.06 o
  -3   8  -3        565.10        613.67        56.81 o
  -2   8  -3        160.21        174.27        17.72 o
  -1   8  -3        686.38        731.66        30.87 o
   0   8  -3         27.63         29.61         2.97 o
   1   8  -3          6.34          5.96         1.90 o
   2   8  -3         13.51         12.75         1.96 o
   3   8  -3          7.57          8.02         1.64 o
   4   8  -3         36.13         37.08         3.62 o
   5   8  -3         12.68          7.48         1.59 o
   6   8  -3        169.46        172.64         6.17 o
   7   8  -3         80.32         73.87         5.50 o
   8   8  -3        137.43        129.15         8.09 o
   9   8  -3         48.42         43.57         3.74 o
  10   8  -3        448.46        392.64        17.23 o
  11   8  -3        270.22        233.93        19.03 o
   0   9  -3         39.38         29.98         7.03 o
   1   9  -3          1.51          6.04         4.82 o
   2   9  -3          4.23         -1.08         4.01 o
   3   9  -3         24.66         23.99         6.81 o
   4   9  -3          4.82          0.86         3.97 o
   5   9  -3          1.60          9.02         5.00 o
 -20   0  -2         63.28         83.28        11.14 o
 -19   0  -2        424.63        499.91        26.33 o
 -18   0  -2         68.85         82.11        10.87 o
 -17   0  -2        109.04        105.42        11.99 o
 -16   0  -2         87.10         90.09        10.37 o
 -15   0  -2         98.95         93.03         4.10 o
 -14   0  -2          6.81          5.25         1.51 o
 -13   0  -2        225.80        229.43         6.27 o
 -12   0  -2        892.55        917.92        16.39 o
 -11   0  -2        466.49        497.13        11.70 o
 -10   0  -2        324.81        304.01        11.36 o
  -9   0  -2       2862.95       3177.39       194.00 o
  -8   0  -2        315.18        364.44         9.15 o
  -7   0  -2       8917.99       9895.91        56.72 o
  -6   0  -2       7195.62       7327.08        50.41 o
  -5   0  -2       1410.52       1429.48         9.81 o
  -4   0  -2       3407.01       3547.88        44.79 o
  -3   0  -2      12790.21      12218.59        46.52 o
  -2   0  -2       2690.85       2553.67        39.28 o
  -1   0  -2       6240.18       5615.20        21.46 o
   3   0  -2        149.69        135.91         6.61 o
   4   0  -2       8554.82       8326.96        45.36 o
   5   0  -2       1484.47       1358.47        20.56 o
   6   0  -2      17168.37      17812.41        80.85 o
   7   0  -2       1664.34       1972.24        28.99 o
   8   0  -2       2024.57       2186.08        25.70 o
   9   0  -2       1215.08       1157.71        14.05 o
  10   0  -2       1172.24       1529.47        26.96 o
  11   0  -2        912.52        916.85        30.77 o
  12   0  -2       6413.10       6526.55        46.59 o
  13   0  -2       1078.65       1098.61        20.20 o
  14   0  -2       4586.69       4557.79        77.22 o
  15   0  -2        805.40        759.52        18.06 o
  16   0  -2        974.50        973.68        21.42 o
  17   0  -2        612.24        589.15        17.11 o
  18   0  -2        259.91        256.84        11.83 o
  19   0  -2         24.39         36.45         5.21 o
 -20   1  -2         55.97         62.37        13.19 o
 -19   1  -2        181.53        191.25        11.83 o
 -18   1  -2        234.10        267.37        13.24 o
 -17   1  -2         19.17         13.15         3.47 o
 -16   1  -2        156.45        152.93         6.89 o
 -15   1  -2        135.23        154.64         5.29 o
 -14   1  -2         22.45         29.15         2.55 o
 -13   1  -2        237.81        218.82         6.02 o
 -12   1  -2        359.28        347.15         5.89 o
 -11   1  -2        131.43        127.69         3.54 o
 -10   1  -2        217.08        229.49         4.34 o
  -9   1  -2         24.82         29.21         1.75 o
  -8   1  -2        257.51        249.21         4.47 o
  -7   1  -2       1103.42       1091.50        12.62 o
  -6   1  -2       1187.47       1357.33         9.66 o
  -5   1  -2       5590.19       5619.55        25.05 o
  -4   1  -2       5960.17       5650.47        23.50 o
  -3   1  -2        673.55        573.64         7.24 o
  -2   1  -2       1208.80       1069.69        10.43 o
  -1   1  -2        848.63        780.39         6.98 o
   0   1  -2       2596.14       2311.15        55.34 o
   1   1  -2         68.28         58.10         1.44 o
   2   1  -2        267.92        234.59         3.21 o
   3   1  -2        820.06        812.07         9.99 o
   4   1  -2       1504.45       1314.75         9.74 o
   5   1  -2         16.60         16.38         1.32 o
   6   1  -2        786.78        739.75        13.80 o
   7   1  -2        787.20        777.66        12.24 o
   8   1  -2        866.50        946.86        35.98 o
   9   1  -2        502.12        570.23        13.07 o
  10   1  -2        281.19        295.97         5.45 o
  11   1  -2        478.37        480.62         7.47 o
  12   1  -2         12.69         15.56         1.64 o
  13   1  -2       1574.74       1568.99        16.17 o
  14   1  -2        957.74        918.09        13.61 o
  15   1  -2       2029.26       2043.84        31.58 o
  16   1  -2         29.65         27.05         2.92 o
  17   1  -2         43.75         43.72         3.59 o
  18   1  -2        160.96        176.52         7.76 o
  19   1  -2         89.44         96.53         9.78 o
 -19   2  -2        112.82        121.94         9.57 o
 -18   2  -2         54.05         67.09         7.13 o
 -17   2  -2         75.45         93.73         7.76 o
 -16   2  -2         34.40         31.67         3.58 o
 -15   2  -2        252.42        259.36         8.82 o
 -14   2  -2        123.57        114.87         4.89 o
 -13   2  -2        120.19        121.41         4.90 o
 -12   2  -2         54.85         54.55         2.89 o
 -11   2  -2         89.06         93.24         3.98 o
 -10   2  -2        777.88        745.33        15.90 o
  -9   2  -2        115.97        141.76         4.74 o
  -8   2  -2       1245.15       1302.46        22.02 o
  -7   2  -2       2119.55       2329.30        20.50 o
  -6   2  -2       2070.05       2273.18        14.12 o
  -5   2  -2       1711.32       1775.86        12.51 o
  -4   2  -2       4748.91       4668.97        24.97 o
  -3   2  -2        252.45        257.49         4.11 o
  -2   2  -2        311.39        301.62         7.92 o
  -1   2  -2      16965.72      16277.18       138.63 o
   0   2  -2       3370.39       3216.98        25.97 o
   1   2  -2       9383.27       9021.44        38.19 o
   2   2  -2       7577.85       7413.79        56.32 o
   3   2  -2        850.89        720.61        12.24 o
   4   2  -2       1332.63       1218.74         9.64 o
   5   2  -2        588.25        612.70         5.81 o
   6   2  -2        577.20        591.34         4.77 o
   7   2  -2       2373.75       2495.31        18.85 o
   8   2  -2        205.31        220.47         2.82 o
   9   2  -2        564.17        521.27         5.31 o
  10   2  -2        548.41        513.82        10.38 o
  11   2  -2        983.87        939.34        10.41 o
  12   2  -2       2409.50       2470.30        37.40 o
  13   2  -2       1153.99       1128.96        15.14 o
  14   2  -2        294.39        282.64        11.71 o
  15   2  -2       1438.71       1417.22        28.66 o
  16   2  -2        140.20        138.34         6.68 o
  17   2  -2         14.00         14.68         3.08 o
  18   2  -2         79.38         76.78        12.85 o
  19   2  -2         70.05         54.95         9.40 o
  20   2  -2        120.89        109.03        11.99 o
 -18   3  -2         30.36         21.15         6.85 o
 -17   3  -2        101.25        116.11         6.85 o
 -16   3  -2         13.60         15.69         2.59 o
 -15   3  -2        113.91        113.04         5.32 o
 -14   3  -2         18.63         19.48         2.34 o
 -13   3  -2        107.24        113.55         5.05 o
 -12   3  -2         16.61         18.34         2.61 o
 -11   3  -2        148.96        154.13         6.10 o
 -10   3  -2         62.01         59.11         3.79 o
  -9   3  -2         59.96         54.56         2.95 o
  -8   3  -2        314.73        333.71         6.72 o
  -7   3  -2        200.12        198.01         4.68 o
  -6   3  -2        228.62        247.26         4.46 o
  -5   3  -2        682.08        693.36         8.65 o
  -4   3  -2       1210.34       1167.19        22.33 o
  -3   3  -2        841.29        813.57         7.99 o
  -2   3  -2        175.24        186.80         5.04 o
  -1   3  -2        187.85        195.95         3.32 o
   0   3  -2        880.65        955.25        10.19 o
   1   3  -2       1259.13       1208.39        10.17 o
   2   3  -2        174.29        153.90         2.25 o
   3   3  -2        442.12        474.08         4.67 o
   4   3  -2        212.58        245.33         2.80 o
   5   3  -2       1007.50        973.21         6.91 o
   6   3  -2       1877.59       1949.91        18.74 o
   7   3  -2        531.05        571.56         7.19 o
   8   3  -2         83.79         89.08         2.34 o
   9   3  -2        149.77        139.90         2.71 o
  10   3  -2         95.99         89.92         2.25 o
  11   3  -2        126.63        114.15         4.75 o
  12   3  -2        976.56        932.11        10.70 o
  13   3  -2        147.11        128.54         5.68 o
  14   3  -2        509.06        475.42        13.73 o
  15   3  -2        340.43        334.63        13.83 o
  16   3  -2        289.77        286.27        13.30 o
  17   3  -2        114.21        102.06         8.70 o
  18   3  -2         62.34         64.81         7.31 o
  19   3  -2         61.70         61.37         9.06 o
  20   3  -2         71.34         61.05         9.78 o
 -17   4  -2         58.02         59.74         9.02 o
 -16   4  -2        140.86        151.87         7.91 o
 -15   4  -2         30.84         29.92         3.10 o
 -14   4  -2        148.77        148.67         7.06 o
 -13   4  -2        135.62        136.94         6.68 o
 -12   4  -2          1.95          0.91         2.00 o
 -11   4  -2        210.11        197.44         6.19 o
 -10   4  -2        607.15        601.69         8.83 o
  -9   4  -2         59.75         61.39         2.90 o
  -8   4  -2        351.53        371.81         7.45 o
  -7   4  -2        186.54        205.31         5.43 o
  -6   4  -2        569.65        588.45         9.01 o
  -5   4  -2        583.40        588.09         8.11 o
  -4   4  -2       1089.73       1169.58        11.20 o
  -3   4  -2       1303.42       1398.66        10.92 o
  -2   4  -2       2014.79       2111.16        15.68 o
  -1   4  -2       5293.78       5375.49        38.37 o
   0   4  -2       2002.55       2013.31        13.50 o
   1   4  -2        203.93        221.46         5.64 o
   2   4  -2        257.10        268.89         3.43 o
   3   4  -2       1932.28       1951.65        11.07 o
   4   4  -2       1421.03       1467.86         8.55 o
   5   4  -2        401.52        395.69         4.92 o
   6   4  -2         33.54         34.91         1.35 o
   7   4  -2        411.46        421.20         4.92 o
   8   4  -2        604.55        595.18         6.28 o
   9   4  -2         74.91         76.70         2.41 o
  10   4  -2        641.86        660.35         6.77 o
  11   4  -2        852.55        894.24        17.85 o
  12   4  -2       1166.73       1216.76        29.76 o
  13   4  -2        219.62        206.16        12.89 o
  14   4  -2         59.23         54.05        11.00 o
  15   4  -2        369.24        380.67        15.34 o
  16   4  -2         99.95         92.63        11.52 o
  17   4  -2        130.66        124.49        28.54 o
  18   4  -2        157.50        202.00        18.35 o
  19   4  -2        157.40        152.81        15.15 o
 -17   5  -2          1.24          5.41         5.64 o
 -16   5  -2        131.07        134.05        13.71 o
 -15   5  -2         20.56         28.41         5.00 o
 -14   5  -2        200.42        213.19         8.94 o
 -13   5  -2         94.98        107.41         6.32 o
 -12   5  -2         54.45         55.05         4.47 o
 -11   5  -2         19.29         19.21         3.21 o
 -10   5  -2        280.69        291.39         7.41 o
  -9   5  -2          2.80          2.41         1.81 o
  -8   5  -2         26.09         25.52         2.35 o
  -7   5  -2        169.06        163.77         5.22 o
  -6   5  -2         46.38         48.99         3.47 o
  -5   5  -2          6.56          8.43         1.73 o
  -4   5  -2        175.37        173.79         5.96 o
  -3   5  -2         50.58         46.12         3.00 o
  -2   5  -2        311.83        318.00         6.84 o
  -1   5  -2        100.11         97.81         3.09 o
   0   5  -2         11.22         10.01         1.22 o
   1   5  -2        333.64        313.97         9.62 o
   2   5  -2         19.86         19.26         1.32 o
   3   5  -2         59.13         57.85         2.14 o
   4   5  -2        332.43        329.92         5.06 o
   5   5  -2        152.01        169.16         3.81 o
   6   5  -2         99.56        102.24         2.57 o
   7   5  -2        347.85        338.20         5.48 o
   8   5  -2        143.56        137.13         3.29 o
   9   5  -2         29.36         31.94         1.86 o
  10   5  -2         12.49         10.40         1.68 o
  11   5  -2         44.84         47.00         3.05 o
  12   5  -2        129.37        141.82         5.67 o
  13   5  -2          6.63          9.97         2.30 o
  14   5  -2         62.75         53.10         5.05 o
  15   5  -2        141.95        129.36        14.07 o
  16   5  -2        144.50        115.93        13.62 o
  17   5  -2         13.97          3.11         4.37 o
 -15   6  -2         14.64          9.06         4.69 o
 -14   6  -2         21.06         21.96         7.26 o
 -13   6  -2        100.97        122.28        13.93 o
 -12   6  -2          1.45          4.77         3.17 o
 -11   6  -2        144.63        147.19         6.68 o
 -10   6  -2        111.17        107.13         4.81 o
  -9   6  -2        150.33        158.23         6.65 o
  -8   6  -2         15.32         15.57         2.45 o
  -7   6  -2          4.62          4.13         1.87 o
  -6   6  -2        182.77        193.18         6.97 o
  -5   6  -2        419.51        431.89        10.90 o
  -4   6  -2        508.52        524.67        11.10 o
  -3   6  -2        582.82        621.47        11.71 o
  -2   6  -2       1696.07       1771.48        29.19 o
  -1   6  -2       1181.08       1232.56        17.11 o
   0   6  -2         54.08         55.06         2.91 o
   1   6  -2        178.46        178.29         5.07 o
   2   6  -2        149.94        126.80         7.14 o
   3   6  -2        814.26        873.03        10.45 o
   4   6  -2        682.04        714.32        10.36 o
   5   6  -2        299.06        297.97         5.60 o
   6   6  -2         24.65         25.31         1.99 o
   7   6  -2         54.62         48.96         2.53 o
   8   6  -2        323.88        329.94         7.14 o
   9   6  -2        453.27        466.15         8.79 o
  10   6  -2         36.56         37.66         2.80 o
  11   6  -2        864.25        935.80        13.43 o
  12   6  -2         87.35         89.78         5.49 o
  13   6  -2        164.70        167.40         7.65 o
  14   6  -2        175.93        197.17         9.81 o
 -11   7  -2         34.45         35.71         9.06 o
 -10   7  -2        245.49        249.24        15.76 o
  -9   7  -2          7.20          6.98         4.20 o
  -8   7  -2         32.16         36.35         8.00 o
  -7   7  -2          9.78          6.70         5.10 o
  -6   7  -2          1.99          1.98         2.37 o
  -5   7  -2         11.50          9.38         2.42 o
  -4   7  -2         60.20         59.50         4.78 o
  -3   7  -2         42.19         41.68         4.07 o
  -2   7  -2         15.22         15.19         2.64 o
  -1   7  -2        135.10        143.73         6.18 o
   0   7  -2         95.43        105.07         4.42 o
   1   7  -2         10.95         13.51         1.85 o
   2   7  -2          9.16         10.22         1.45 o
   3   7  -2         20.85         19.18         2.02 o
   4   7  -2         25.48         18.84         1.87 o
   5   7  -2         23.79         21.30         2.05 o
   6   7  -2         18.94         22.08         2.31 o
   7   7  -2          6.93          4.97         1.86 o
   8   7  -2         54.97         51.67         3.74 o
   9   7  -2         74.84         70.56         4.39 o
  10   7  -2         39.90         38.96         4.40 o
  11   7  -2         32.52         22.89         2.98 o
  12   7  -2          0.76          0.17         5.48 o
  13   7  -2          9.34          4.68         3.75 o
  -6   8  -2          1.13         -3.97         4.96 o
  -5   8  -2         51.57         45.59         6.61 o
  -4   8  -2        615.66        684.32        38.12 o
  -3   8  -2         69.67         81.98         8.41 o
  -2   8  -2        388.21        402.62        39.86 o
  -1   8  -2         75.51         97.68         8.87 o
   0   8  -2         67.53         69.83         4.78 o
   1   8  -2         21.58         23.67         2.53 o
   2   8  -2          2.72          3.57         1.54 o
   3   8  -2         68.11         63.03         3.47 o
   4   8  -2        240.13        254.71         7.00 o
   5   8  -2        264.41        264.94         7.08 o
   6   8  -2        108.76        110.97         5.95 o
   7   8  -2        116.79        116.77         6.80 o
   8   8  -2        209.27        222.61         8.60 o
   9   8  -2        178.11        155.98        11.18 o
  10   8  -2        143.43        116.67         9.21 o
  11   8  -2         20.16         16.68         5.28 o
  -1   9  -2         30.34         18.44         5.59 o
   0   9  -2         16.68         17.98         5.43 o
   1   9  -2          6.30          8.57         5.14 o
   2   9  -2          3.44          5.02         2.76 o
   3   9  -2          2.54         -1.33         5.95 o
   4   9  -2          3.73         -0.68         2.50 o
   5   9  -2          4.97          3.34        10.80 o
   6   9  -2          0.53         -4.37         4.37 o
 -20   1  -1        114.32        117.94         9.52 o
 -19   1  -1         69.88         90.99         8.35 o
 -18   1  -1          9.21          6.94         3.46 o
 -17   1  -1         21.49         24.74         4.57 o
 -16   1  -1          8.51          6.62         2.17 o
 -15   1  -1         15.88         17.32         1.91 o
 -14   1  -1          9.18         10.38         1.20 o
 -13   1  -1        150.22        143.43         6.20 o
 -12   1  -1        118.89        101.46         3.87 o
 -11   1  -1          6.00          5.44         1.36 o
 -10   1  -1        116.48        102.84         2.73 o
  -9   1  -1        320.00        330.29         6.41 o
  -8   1  -1         93.56         84.54         2.46 o
  -7   1  -1        455.83        457.68         4.96 o
  -6   1  -1       1533.47       1592.53         8.80 o
  -5   1  -1        747.09        773.36        12.38 o
  -4   1  -1         36.93         30.94         1.18 o
  -3   1  -1        150.96        158.60         2.47 o
  -2   1  -1          9.41          9.98         1.00 o
  -1   1  -1        550.33        545.86        14.72 o
   1   1  -1        136.15        107.39        11.45 o
   2   1  -1        473.55        455.95         5.13 o
   3   1  -1         76.28         73.66         1.72 o
   4   1  -1        437.76        408.37         5.95 o
   5   1  -1       2170.46       2095.32        16.45 o
   6   1  -1       4373.38       4527.39        43.51 o
   7   1  -1       3237.48       3173.03        27.80 o
   8   1  -1       1123.97       1120.62        14.40 o
   9   1  -1        142.12        151.30         4.21 o
  10   1  -1        362.13        395.50         4.34 o
  11   1  -1         87.29         76.96         2.07 o
  12   1  -1        140.76        131.39         4.68 o
  13   1  -1         22.62         22.17         2.30 o
  14   1  -1        437.44        442.59         9.35 o
  15   1  -1        657.81        661.42        11.87 o
  16   1  -1        196.79        194.91         6.77 o
  17   1  -1        152.69        169.52         6.59 o
  18   1  -1          1.10          3.68         2.41 o
  19   1  -1         42.76         49.50         5.10 o
 -20   2  -1          7.20          5.95         4.60 o
 -19   2  -1         54.70         66.61         6.87 o
 -18   2  -1         76.36         81.43         7.81 o
 -17   2  -1         67.57         62.18         6.51 o
 -16   2  -1        130.86        129.58         6.66 o
 -15   2  -1        173.36        178.86         5.98 o
 -14   2  -1         27.45         23.58         2.28 o
 -13   2  -1         39.91         37.95         2.81 o
 -12   2  -1        353.91        332.93         6.85 o
 -11   2  -1        156.86        151.25         4.49 o
 -10   2  -1        470.60        501.97         8.58 o
  -9   2  -1       1656.66       1681.14        39.59 o
  -8   2  -1        322.49        356.68         7.94 o
  -7   2  -1        623.43        629.71         7.12 o
  -6   2  -1       2117.08       2278.76        19.54 o
  -5   2  -1       1590.91       1584.66        17.51 o
  -4   2  -1        301.83        292.85         5.04 o
  -3   2  -1       1126.58       1148.63        11.92 o
  -2   2  -1       6254.50       5900.68        38.16 o
  -1   2  -1      37975.07      35633.90       160.23 o
   0   2  -1      30737.69      29472.20        96.29 o
   1   2  -1      12926.74      12507.11        71.75 o
   2   2  -1      31945.59      30352.90       158.57 o
   3   2  -1       7374.71       6986.94        43.55 o
   4   2  -1       1940.17       1851.70        21.57 o
   5   2  -1        357.33        390.50         4.18 o
   6   2  -1        453.88        394.46         6.07 o
   7   2  -1         38.04         36.90         1.36 o
   8   2  -1       2302.51       2562.46        21.81 o
   9   2  -1        344.57        391.86         5.30 o
  10   2  -1         54.26         50.16         1.92 o
  11   2  -1        173.19        182.26         3.67 o
  12   2  -1       1245.93       1204.87        19.44 o
  13   2  -1        412.87        444.70         9.68 o
  14   2  -1        151.36        155.02         5.73 o
  15   2  -1        382.97        382.94         9.13 o
  16   2  -1        343.30        335.04         8.89 o
  17   2  -1         60.48         66.06         5.54 o
  18   2  -1         25.27         24.92         4.62 o
  19   2  -1         35.90         37.88         5.68 o
 -18   3  -1        103.44        107.53         8.82 o
 -17   3  -1         89.98        109.81         6.61 o
 -16   3  -1         44.50         47.39         4.31 o
 -15   3  -1        126.37        119.48         5.32 o
 -14   3  -1          2.48          5.22         1.73 o
 -13   3  -1        147.56        162.88         5.91 o
 -12   3  -1         15.61         13.10         1.77 o
 -11   3  -1         88.86         82.11         3.66 o
 -10   3  -1         60.91         64.86         3.21 o
  -9   3  -1        295.02        299.26         6.73 o
  -8   3  -1        490.29        529.67         6.83 o
  -7   3  -1        731.39        768.14         7.96 o
  -6   3  -1         77.61         89.65         2.76 o
  -5   3  -1        715.98        674.24         7.31 o
  -4   3  -1        808.78        752.62         8.09 o
  -3   3  -1        959.11        902.66        10.75 o
  -2   3  -1        200.25        233.57         4.87 o
  -1   3  -1        492.62        472.57         5.07 o
   0   3  -1        514.41        490.34         5.33 o
   1   3  -1       2022.93       1918.59        13.53 o
   2   3  -1        563.14        553.25         4.89 o
   3   3  -1        372.29        329.18         3.22 o
   4   3  -1          6.62          7.63         0.62 o
   5   3  -1        151.26        144.43         2.42 o
   6   3  -1          5.77          2.26         0.65 o
   7   3  -1         42.90         39.18         1.62 o
   8   3  -1        209.10        253.88         3.77 o
   9   3  -1        345.52        344.63         6.69 o
  10   3  -1         97.48         99.91         2.92 o
  11   3  -1         66.25         65.80         2.38 o
  12   3  -1        422.24        410.46         8.50 o
  13   3  -1         79.61         78.07         2.53 o
  14   3  -1        527.65        527.12        16.66 o
  15   3  -1        394.31        380.77        19.07 o
  16   3  -1        547.05        555.85        37.27 o
  17   3  -1         22.43         14.72         6.54 o
  18   3  -1        130.16        131.17        14.02 o
  19   3  -1        135.12        100.96        11.95 o
  20   3  -1         34.25         34.31         7.58 o
 -17   4  -1          8.45          9.32         3.29 o
 -16   4  -1        169.76        173.91         8.48 o
 -15   4  -1         81.62         83.64         4.94 o
 -14   4  -1        135.19        137.29         6.04 o
 -13   4  -1        217.30        238.22         8.62 o
 -12   4  -1         98.56         99.00         5.52 o
 -11   4  -1         66.34         62.82         3.62 o
 -10   4  -1        457.47        438.06         8.98 o
  -9   4  -1        146.99        157.78         4.44 o
  -8   4  -1        220.84        206.21         4.89 o
  -7   4  -1        180.61        181.02         5.00 o
  -6   4  -1        796.81        822.76         9.47 o
  -5   4  -1        291.70        316.06         5.81 o
  -4   4  -1        115.87        107.73         3.44 o
  -3   4  -1       2659.01       2775.30        16.20 o
  -2   4  -1        906.82       1011.54         7.60 o
  -1   4  -1      14377.01      14698.38        81.78 o
   0   4  -1        854.51        836.97         7.15 o
   1   4  -1       2190.59       2309.27        18.11 o
   2   4  -1       2137.04       2337.91        16.80 o
   3   4  -1       5084.47       5261.28        39.18 o
   4   4  -1       1207.08       1230.84         9.89 o
   5   4  -1         28.00         27.74         1.21 o
   6   4  -1        944.92        933.69         8.36 o
   7   4  -1        996.74       1025.94         9.00 o
   8   4  -1        152.78        152.12         3.09 o
   9   4  -1         33.14         34.75         1.61 o
  10   4  -1        810.63        861.30        13.55 o
  11   4  -1        841.79        884.09        18.69 o
  12   4  -1        164.12        156.53         7.08 o
  13   4  -1        390.51        389.65        17.38 o
  14   4  -1        386.06        378.55        31.11 o
  15   4  -1        136.00        120.63         8.71 o
  16   4  -1        103.03        101.23        12.08 o
  17   4  -1        230.07        219.11        12.78 o
  18   4  -1         41.32         31.38         7.26 o
  19   4  -1         68.62         55.01         8.84 o
 -17   5  -1         78.78         82.65        10.64 o
 -16   5  -1         10.17         13.44         5.73 o
 -15   5  -1        220.74        235.66        16.12 o
 -14   5  -1         33.16         37.81         5.19 o
 -13   5  -1         63.27         78.71         5.60 o
 -12   5  -1          3.78         -0.68         2.20 o
 -11   5  -1         16.52         18.65         2.75 o
 -10   5  -1         13.82         11.44         1.80 o
  -9   5  -1         67.17         61.88         3.35 o
  -8   5  -1         51.15         46.37         2.99 o
  -7   5  -1        190.20        189.26         5.49 o
  -6   5  -1         31.82         31.16         2.42 o
  -5   5  -1        148.18        144.38         5.90 o
  -4   5  -1        295.07        288.01         7.34 o
  -3   5  -1         22.49         16.83         1.93 o
  -2   5  -1         17.40         20.60         1.70 o
  -1   5  -1         90.75         74.41         2.09 o
   0   5  -1         23.14         25.81         1.31 o
   1   5  -1         31.81         29.51         1.49 o
   2   5  -1          5.97          3.10         1.04 o
   3   5  -1         44.46         48.72         2.04 o
   4   5  -1        324.46        295.24         4.99 o
   5   5  -1        170.32        164.68         3.46 o
   6   5  -1         12.13         12.15         0.99 o
   7   5  -1          6.60          5.81         0.81 o
   8   5  -1         16.64         16.76         1.31 o
   9   5  -1          3.10          4.05         1.04 o
  10   5  -1         55.47         58.27         2.44 o
  11   5  -1        133.90        148.23         5.19 o
  12   5  -1        177.09        190.81         6.01 o
  13   5  -1         83.93         89.29         5.39 o
  14   5  -1         11.99          8.12         2.56 o
  15   5  -1        259.96        270.65        11.08 o
  16   5  -1        186.49        190.34         9.83 o
  17   5  -1         50.51         48.23         5.43 o
 -16   6  -1          9.53         11.09         4.60 o
 -14   6  -1         71.31         72.14        10.46 o
 -13   6  -1        146.56        145.69         9.42 o
 -12   6  -1        202.98        218.57        12.83 o
 -11   6  -1         53.53         42.32         4.10 o
 -10   6  -1         48.90         45.22         3.49 o
  -9   6  -1         18.05         16.86         3.16 o
  -8   6  -1         50.62         51.03         4.15 o
  -7   6  -1        330.26        359.58        10.41 o
  -6   6  -1         49.18         42.88         3.88 o
  -5   6  -1         46.61         53.00         4.14 o
  -4   6  -1        584.43        589.41        12.81 o
  -3   6  -1        573.61        606.53        14.57 o
  -2   6  -1       1884.69       1983.79        28.44 o
  -1   6  -1        712.82        753.89         9.85 o
   0   6  -1         85.26         78.38         3.05 o
   1   6  -1         72.88         82.80         2.87 o
   2   6  -1        269.25        269.32         5.51 o
   3   6  -1       1070.53       1097.96        15.11 o
   4   6  -1       1049.21       1054.19        14.24 o
   5   6  -1        440.40        451.91         7.01 o
   6   6  -1        194.56        208.53         4.95 o
   7   6  -1        133.17        127.04         3.54 o
   8   6  -1         40.38         41.77         2.49 o
   9   6  -1        239.78        239.55         6.47 o
  10   6  -1        154.35        153.30         5.35 o
  11   6  -1         94.80         95.85         4.00 o
  12   6  -1         43.61         43.81         3.72 o
  13   6  -1         36.63         33.17         3.96 o
  14   6  -1         29.55         29.91         4.63 o
  15   6  -1         16.94         27.78         6.67 o
 -11   7  -1          5.30          7.08         5.95 o
 -10   7  -1         37.53         31.32         5.40 o
  -9   7  -1         43.65         58.62         6.96 o
  -8   7  -1         49.50         50.08         6.23 o
  -7   7  -1         45.05         51.48         6.26 o
  -6   7  -1          4.39         10.61         3.99 o
  -5   7  -1        120.58        113.55         6.37 o
  -4   7  -1         59.80         63.69         5.28 o
  -3   7  -1         40.34         37.86         4.46 o
  -2   7  -1         32.27         39.67         3.67 o
  -1   7  -1         28.23         25.86         2.35 o
   0   7  -1         95.08         95.44         4.05 o
   1   7  -1         94.19         94.80         4.07 o
   2   7  -1         15.54         10.84         1.73 o
   3   7  -1         31.23         27.84         2.19 o
   4   7  -1        101.10         98.39         4.33 o
   5   7  -1         56.51         57.72         3.45 o
   6   7  -1         55.46         51.92         3.28 o
   7   7  -1         18.05         19.04         2.18 o
   8   7  -1         12.30         13.41         2.32 o
   9   7  -1         44.26         37.40         3.23 o
  10   7  -1          3.30          3.06         2.20 o
  11   7  -1         23.36         27.29         3.65 o
  12   7  -1         43.57         38.42         4.69 o
  13   7  -1         42.49         35.71         8.88 o
  -7   8  -1          0.29          6.81         5.10 o
  -6   8  -1         18.56         15.27         6.70 o
  -5   8  -1         78.68         89.55        11.34 o
  -4   8  -1        511.58        568.27        56.39 o
  -3   8  -1        103.21         99.94        23.09 o
  -2   8  -1        243.96        255.10        25.88 o
  -1   8  -1        181.33        186.80        11.57 o
   0   8  -1         30.64         25.67         2.79 o
   1   8  -1         34.58         34.13         3.00 o
   2   8  -1         22.27         20.50         2.11 o
   3   8  -1        121.98        119.05         4.93 o
   4   8  -1        455.18        466.52         9.29 o
   5   8  -1        388.69        412.81         8.86 o
   6   8  -1        236.28        231.30         7.25 o
   7   8  -1         96.01         95.21         5.51 o
   8   8  -1         38.77         34.35         4.41 o
   9   8  -1        162.75        137.98         9.07 o
  10   8  -1         20.79          9.70         6.74 o
  -2   9  -1         11.53          0.86         5.23 o
  -1   9  -1          7.31          0.05         3.24 o
   0   9  -1         17.81         20.18         4.30 o
   1   9  -1          3.28          6.45         4.06 o
   2   9  -1         10.95         -0.38         3.77 o
   3   9  -1         29.05         20.17         9.49 o
   4   9  -1          8.73          0.72         2.93 o
   5   9  -1          4.45          5.08         2.52 o
   6   9  -1          8.51          2.48         4.01 o
 -21   0   0        715.05        791.42        35.22 o
 -20   0   0         19.47         12.08         5.28 o
 -19   0   0        119.85        117.73        13.71 o
 -18   0   0         90.56         85.13        11.32 o
 -17   0   0         57.39         51.58         8.39 o
 -16   0   0        286.14        322.57        18.94 o
 -15   0   0       1275.69       1265.89        18.03 o
 -14   0   0         79.90         69.80         3.04 o
 -13   0   0        772.32        794.08         9.32 o
 -12   0   0        934.73        912.11        10.01 o
 -11   0   0        497.11        448.69        10.48 o
 -10   0   0        310.91        321.76         6.33 o
  -9   0   0       5262.40       5895.57        38.91 o
  -8   0   0        232.67        288.20        13.30 o
  -7   0   0       2353.90       2490.95        22.18 o
  -6   0   0        982.71       1044.78        10.96 o
  -5   0   0       2718.30       2706.80        28.09 o
  -4   0   0       7727.91       7691.62        57.63 o
  -3   0   0         30.69         37.24         1.98 o
   3   0   0         31.26         36.10         1.53 o
   4   0   0       7722.60       7599.01        60.01 o
   5   0   0       2714.11       2707.40        38.10 o
   6   0   0        984.80       1044.87        17.22 o
   7   0   0       2354.38       2519.58        18.69 o
   8   0   0        233.35        293.45         6.31 o
   9   0   0       5262.71       5963.32        26.65 o
  10   0   0        310.92        314.26         6.52 o
  11   0   0        495.95        444.91         8.43 o
  12   0   0        935.08        915.83        11.90 o
  13   0   0        772.74        801.11        13.88 o
  14   0   0         79.77         69.93         3.71 o
  15   0   0       1274.86       1272.19        36.57 o
  16   0   0        286.10        305.15        11.71 o
  17   0   0         57.47         59.41         5.71 o
  18   0   0         90.48         95.05        12.76 o
  19   0   0        119.48        117.46        13.75 o
 -21   1   0         53.85         76.11        11.68 o
 -20   1   0        126.62        141.15        10.52 o
 -19   1   0        389.08        434.73        17.50 o
 -18   1   0         89.75         89.71         7.91 o
 -17   1   0         49.66         42.69         5.97 o
 -16   1   0          0.41          3.60         1.67 o
 -15   1   0        108.66        115.87         4.06 o
 -14   1   0        343.06        327.58         6.79 o
 -13   1   0        273.09        264.71         9.96 o
 -12   1   0        225.42        221.34         5.41 o
 -11   1   0        650.95        645.69         8.85 o
 -10   1   0        364.12        365.77        12.17 o
  -9   1   0        168.53        191.88         4.58 o
  -8   1   0        140.46        140.86         4.16 o
  -7   1   0        491.22        487.98         6.14 o
  -6   1   0       2097.81       2184.15        20.64 o
  -5   1   0        618.54        644.91         6.24 o
  -4   1   0        261.71        218.81         3.01 o
  -3   1   0        605.63        632.06         6.33 o
  -2   1   0        229.75        225.91         2.96 o
  -1   1   0        156.30        153.91         9.05 o
   0   1   0         10.70         21.46         1.89 o
   1   1   0        156.28        152.24         7.60 o
   2   1   0        229.12        207.43         4.32 o
   3   1   0        605.94        610.92         8.19 o
   4   1   0        261.67        219.93         2.61 o
   5   1   0        619.71        654.42         6.19 o
   6   1   0       2096.65       2192.55        25.14 o
   7   1   0        491.65        498.12         5.14 o
   8   1   0        140.99        142.82         2.94 o
   9   1   0        168.74        187.45         2.98 o
  10   1   0        364.20        387.50         4.45 o
  11   1   0        650.76        662.56         6.32 o
  12   1   0        224.81        213.65         4.11 o
  13   1   0        274.00        272.92         4.75 o
  14   1   0        343.37        323.53         5.22 o
  15   1   0        108.14        118.01         5.04 o
  16   1   0          0.40         -0.66         2.30 o
  17   1   0         49.45         49.47         4.69 o
  18   1   0         90.13         75.15         5.80 o
  19   1   0        388.83        406.12        17.58 o
 -20   2   0         32.92         38.91         8.16 o
 -19   2   0        109.09        120.65         9.43 o
 -18   2   0         53.96         51.41         6.02 o
 -17   2   0        171.54        169.61         7.51 o
 -16   2   0        189.18        199.43         8.09 o
 -15   2   0        385.26        391.81         8.62 o
 -14   2   0        295.45        303.17         7.53 o
 -13   2   0        733.92        669.67        19.16 o
 -12   2   0        180.29        173.28         4.08 o
 -11   2   0        551.65        580.13         8.55 o
 -10   2   0         83.67         75.85         3.07 o
  -9   2   0        884.33        875.04        13.85 o
  -8   2   0       1238.07       1343.05        23.61 o
  -7   2   0        321.34        335.71         7.27 o
  -6   2   0          9.56         13.47         1.25 o
  -5   2   0        167.43        170.20         3.30 o
  -4   2   0       2627.63       2475.89        24.50 o
  -3   2   0        803.27        809.13         9.49 o
  -2   2   0       9626.22       9300.21        76.54 o
  -1   2   0      36946.12      35360.70       243.14 o
   0   2   0      46582.15      44032.00       213.66 o
   1   2   0      36940.87      35092.11       206.52 o
   2   2   0       9629.73       9403.88        62.35 o
   3   2   0        803.19        803.93         9.13 o
   4   2   0       2627.46       2437.38        14.75 o
   5   2   0        167.36        164.14         2.59 o
   6   2   0          9.57         14.03         0.87 o
   7   2   0        320.92        341.17         4.23 o
   8   2   0       1236.79       1346.13        12.27 o
   9   2   0        884.80        882.85         7.80 o
  10   2   0         83.23         74.94         2.31 o
  11   2   0        551.89        580.99         7.65 o
  12   2   0        180.30        174.80         3.76 o
  13   2   0        734.39        735.21        12.81 o
  14   2   0        294.92        294.91         7.79 o
  15   2   0        385.86        397.37        13.83 o
  16   2   0        189.19        184.28         8.27 o
  17   2   0        171.37        159.22         8.12 o
  18   2   0         53.91         47.05         4.55 o
  19   2   0        109.32        112.27        13.21 o
 -19   3   0         57.42         69.84         9.78 o
 -18   3   0          9.76         12.66         3.79 o
 -17   3   0         21.12         24.57         3.59 o
 -16   3   0        104.59        104.89         6.25 o
 -15   3   0        435.20        435.16        12.18 o
 -14   3   0        194.11        195.04         6.54 o
 -13   3   0          5.73          3.13         1.59 o
 -12   3   0         60.94         55.03         2.99 o
 -11   3   0         21.52         19.51         1.96 o
 -10   3   0         67.95         65.98         3.18 o
  -9   3   0        636.40        638.76         8.04 o
  -8   3   0         81.17         82.51         2.96 o
  -7   3   0        397.72        373.96         5.43 o
  -6   3   0        247.75        241.65         4.28 o
  -5   3   0        247.70        230.99         5.07 o
  -4   3   0        928.87        947.91         8.18 o
  -3   3   0        502.12        490.45         6.23 o
  -2   3   0        259.34        215.71         3.07 o
  -1   3   0       1001.57        972.41        10.17 o
   0   3   0        351.73        366.29         4.37 o
   1   3   0       1002.10        973.88         7.14 o
   2   3   0        259.09        218.76         2.45 o
   3   3   0        502.54        497.85         3.97 o
   4   3   0        930.11        947.77         5.94 o
   5   3   0        247.92        239.13         3.16 o
   6   3   0        247.72        242.15         3.86 o
   7   3   0        398.09        380.61         4.30 o
   8   3   0         80.98         82.90         2.29 o
   9   3   0        636.14        637.60         6.64 o
  10   3   0         68.11         65.14         2.31 o
  11   3   0         21.70         21.75         1.52 o
  12   3   0         60.96         55.18         3.53 o
  13   3   0          5.74          6.80         2.41 o
  14   3   0        193.59        185.75        10.37 o
  15   3   0        434.80        422.76        13.09 o
  16   3   0        104.25         99.58         8.55 o
  17   3   0         20.93         13.57         3.54 o
  18   3   0          9.86          8.88         3.86 o
  19   3   0         57.59         57.22         9.15 o
 -18   4   0        248.82        310.13        19.57 o
 -17   4   0          3.50          1.13         2.09 o
 -16   4   0          4.41          1.77         2.77 o
 -15   4   0        105.72        100.28         6.38 o
 -14   4   0         15.56         17.20         3.07 o
 -13   4   0         75.65         76.70         4.99 o
 -12   4   0         27.69         28.08         3.23 o
 -11   4   0        140.20        146.91         5.28 o
 -10   4   0        232.77        220.69         6.39 o
  -9   4   0         26.49         24.90         2.19 o
  -8   4   0        276.23        279.21         5.59 o
  -7   4   0         74.26         87.56         3.17 o
  -6   4   0         40.73         44.51         2.35 o
  -5   4   0        366.15        338.19         5.88 o
  -4   4   0       1288.36       1356.40        11.39 o
  -3   4   0       4655.34       4881.97        32.07 o
  -2   4   0       1649.12       1602.19         9.24 o
  -1   4   0       6226.53       6499.02        36.43 o
   0   4   0        438.42        411.33         4.21 o
   1   4   0       6225.43       6501.72        57.66 o
   2   4   0       1650.01       1598.53        10.96 o
   3   4   0       4652.93       4869.37        26.52 o
   4   4   0       1286.62       1327.70         8.97 o
   5   4   0        366.73        346.12         4.02 o
   6   4   0         40.63         41.93         1.58 o
   7   4   0         74.07         83.27         2.43 o
   8   4   0        276.62        288.50         4.29 o
   9   4   0         26.47         26.06         1.49 o
  10   4   0        232.36        217.04         4.61 o
  11   4   0        140.16        149.41         3.56 o
  12   4   0         27.66         27.53         2.28 o
  13   4   0         75.77         72.03         6.68 o
  14   4   0         15.66         13.41         4.11 o
  15   4   0        106.04        101.08         8.16 o
  16   4   0          4.41          7.76         3.75 o
  17   4   0          3.40          1.52         3.23 o
  18   4   0        249.11        246.91        18.80 o
  19   4   0         47.88         38.10         8.07 o
 -17   5   0         59.96         65.20         9.38 o
 -16   5   0        439.29        487.76        17.15 o
 -15   5   0        255.66        240.09        10.20 o
 -14   5   0         15.95         16.42         3.56 o
 -13   5   0         11.08         12.62         3.43 o
 -12   5   0          0.82          1.83         2.44 o
 -11   5   0         27.91         30.92         4.16 o
 -10   5   0        103.89        110.71         5.20 o
  -9   5   0        243.17        247.53         5.83 o
  -8   5   0         16.10         13.45         1.88 o
  -7   5   0        193.18        173.35         4.74 o
  -6   5   0        197.61        207.27         5.07 o
  -5   5   0        401.70        401.53         7.37 o
  -4   5   0        136.47        129.18         4.80 o
  -3   5   0         82.52         82.55         3.79 o
  -2   5   0        153.55        156.16         3.36 o
  -1   5   0        267.25        274.36         4.23 o
   0   5   0       1343.08       1365.16        11.83 o
   1   5   0        267.16        266.72         3.99 o
   2   5   0        153.56        159.00         3.23 o
   3   5   0         82.33         81.50         2.07 o
   4   5   0        136.72        127.10         2.83 o
   5   5   0        401.71        393.52         5.07 o
   6   5   0        197.72        202.65         3.91 o
   7   5   0        193.49        177.26         3.56 o
   8   5   0         16.19         16.75         1.32 o
   9   5   0        242.92        244.91         4.40 o
  10   5   0        104.08        102.02         3.38 o
  11   5   0         28.03         27.35         2.53 o
  12   5   0          0.83          3.18         1.99 o
  13   5   0         11.13         12.67         2.54 o
  14   5   0         16.06         18.85         3.29 o
  15   5   0        255.68        254.11        10.78 o
  16   5   0        438.87        459.14        15.11 o
  17   5   0         59.99         52.16         6.61 o
 -16   6   0         89.74         98.12        12.81 o
 -15   6   0        112.52        117.78        13.80 o
 -14   6   0         46.68         38.09         5.44 o
 -13   6   0         19.14         15.40         3.59 o
 -12   6   0         47.43         40.32         5.18 o
 -11   6   0          7.90          4.50         2.48 o
 -10   6   0        129.05        121.37         6.99 o
  -9   6   0        117.10        109.57         5.06 o
  -8   6   0         27.59         24.56         3.38 o
  -7   6   0         99.09         96.45         5.40 o
  -6   6   0         33.94         29.45         2.98 o
  -5   6   0        451.52        463.91        11.95 o
  -4   6   0        625.72        631.33        12.81 o
  -3   6   0       2814.43       3020.56        45.92 o
  -2   6   0        667.55        721.69        10.10 o
  -1   6   0        145.30        154.71         3.93 o
   0   6   0         11.70         15.16         1.73 o
   1   6   0        145.78        158.99         3.86 o
   2   6   0        667.64        700.60        12.38 o
   3   6   0       2812.09       2974.12        55.68 o
   4   6   0        625.77        640.95         8.63 o
   5   6   0        450.91        456.11         8.15 o
   6   6   0         33.95         32.79         1.77 o
   7   6   0         98.89         90.24         2.87 o
   8   6   0         27.42         26.84         1.93 o
   9   6   0        117.20        113.94         4.26 o
  10   6   0        128.94        124.58         4.78 o
  11   6   0          7.96          6.08         2.29 o
  12   6   0         47.18         41.72         3.93 o
  13   6   0         19.16         14.87         3.00 o
  14   6   0         46.86         33.76         3.75 o
  15   6   0        112.43        120.63        13.89 o
  16   6   0         89.61        104.25        12.76 o
 -12   7   0         13.44          4.28         4.19 o
 -11   7   0         28.17         33.32         8.79 o
 -10   7   0          1.23         -1.04         4.06 o
  -9   7   0         66.86         68.64         8.66 o
  -8   7   0         44.50         51.85         6.64 o
  -7   7   0        104.26        115.46         8.80 o
  -6   7   0          1.85          2.94         3.62 o
  -5   7   0          0.44          3.09         1.78 o
  -4   7   0         71.11         69.47         4.84 o
  -3   7   0         56.53         59.41         4.38 o
  -2   7   0         55.57         58.66         5.22 o
  -1   7   0         12.58         14.11         1.93 o
   0   7   0         31.61         31.01         2.46 o
   1   7   0         12.65         15.79         1.94 o
   2   7   0         55.74         59.91         3.40 o
   3   7   0         56.59         61.73         3.43 o
   4   7   0         71.07         70.52         3.67 o
   5   7   0          0.45         -0.49         1.60 o
   6   7   0          1.88         -1.38         1.38 o
   7   7   0        104.19        109.61         4.76 o
   8   7   0         44.39         43.83         3.66 o
   9   7   0         67.03         69.24         4.43 o
  10   7   0          1.23         -0.11         2.75 o
  11   7   0         28.25         35.51         4.11 o
  12   7   0         13.51          3.59         4.55 o
  -8   8   0         50.00         34.49         8.39 o
  -7   8   0          9.47         -5.68         6.85 o
  -6   8   0        133.00        109.34        12.31 o
  -5   8   0        505.76        490.44        25.88 o
  -4   8   0        439.05        422.04        23.81 o
  -3   8   0        135.71        145.14        26.99 o
  -2   8   0        129.04        130.93        13.12 o
  -1   8   0         36.53         36.61        11.18 o
   0   8   0         43.53         56.01         7.41 o
   1   8   0         36.69         36.68         3.77 o
   2   8   0        128.98        137.04         4.96 o
   3   8   0        135.97        134.73         4.94 o
   4   8   0        438.81        451.38        10.55 o
   5   8   0        505.27        532.86        10.93 o
   6   8   0        133.04        123.30         5.41 o
   7   8   0          9.39          5.64         4.50 o
   8   8   0         49.93         56.47         9.49 o
   9   8   0         26.34         26.94         4.56 o
  10   8   0         10.35          9.42         4.78 o
  -3   9   0         12.60         -2.80         4.28 o
  -2   9   0          6.66          2.30         3.83 o
  -1   9   0          0.35          2.41         2.77 o
   0   9   0          6.49          3.83         3.95 o
   1   9   0          0.35         -0.05         3.92 o
   2   9   0          6.68          0.23         3.20 o
   3   9   0         12.63         10.38         3.08 o
   4   9   0          5.64         -2.62         4.60 o
 -21   1   1         25.20         28.63         7.94 o
 -20   1   1         57.34         55.30         7.00 o
 -19   1   1         42.96         44.29         6.02 o
 -18   1   1          1.09          6.59         3.71 o
 -17   1   1        153.23        161.09        10.33 o
 -16   1   1        197.45        198.22         9.42 o
 -15   1   1        658.98        667.67        12.62 o
 -14   1   1        438.12        441.16        10.11 o
 -13   1   1         22.61         27.08         2.76 o
 -12   1   1        140.81        140.00         4.09 o
 -11   1   1         87.01         79.98         2.95 o
 -10   1   1        362.22        397.39         7.62 o
  -9   1   1        142.22        160.96         4.01 o
  -8   1   1       1123.99       1130.16        13.97 o
  -7   1   1       3236.93       3192.82        60.60 o
  -6   1   1       4372.61       4562.37        38.23 o
  -5   1   1       2169.96       2088.62        24.28 o
  -4   1   1        437.37        402.17         3.39 o
  -3   1   1         76.12         69.46         1.52 o
  -2   1   1        473.65        444.14         4.07 o
  -1   1   1        136.08        112.57         5.10 o
   0   1   1        782.29        691.37         6.51 o
   1   1   1        551.05        520.53         5.55 o
   2   1   1          9.33         10.47         0.73 o
   3   1   1        150.45        152.72         2.35 o
   4   1   1         36.74         30.58         1.27 o
   5   1   1        746.19        775.95         6.06 o
   6   1   1       1533.31       1610.06        11.02 o
   7   1   1        455.95        462.07         5.29 o
   8   1   1         93.58         86.17         2.22 o
   9   1   1        319.28        330.08         4.30 o
  10   1   1        116.23         99.01         2.52 o
  11   1   1          6.04          5.59         0.92 o
  12   1   1        118.95        105.83         3.05 o
  13   1   1        150.27        154.92         3.78 o
  14   1   1          9.07         10.41         1.35 o
  15   1   1         16.09         16.92         2.16 o
  16   1   1          8.60          9.39         2.01 o
  17   1   1         21.35         19.80         4.21 o
  18   1   1          9.17          5.05         4.06 o
  19   1   1         70.03         80.62        11.00 o
 -21   2   1         34.70         41.75         8.75 o
 -20   2   1        134.52        163.27        15.69 o
 -19   2   1         35.92         37.25         5.76 o
 -18   2   1         25.35         28.91         5.13 o
 -17   2   1         60.74         66.03         4.90 o
 -16   2   1        343.25        336.21        10.17 o
 -15   2   1        383.47        378.43        14.00 o
 -14   2   1        151.47        159.35         6.63 o
 -13   2   1        412.76        445.73        14.52 o
 -12   2   1       1244.83       1247.82        17.40 o
 -11   2   1        173.83        178.52         3.77 o
 -10   2   1         53.86         51.38         2.00 o
  -9   2   1        344.45        375.24         9.21 o
  -8   2   1       2300.41       2518.63        42.34 o
  -7   2   1         38.25         37.13         2.03 o
  -6   2   1        454.74        384.36         5.32 o
  -5   2   1        356.43        393.01         4.58 o
  -4   2   1       1940.19       1851.46        14.16 o
  -3   2   1       7375.24       6797.67        34.94 o
  -2   2   1      31957.95      30095.08       131.87 o
  -1   2   1      12930.15      12428.78        48.23 o
   0   2   1      30732.32      28764.00       184.98 o
   1   2   1      37975.43      35307.57       258.78 o
   2   2   1       6251.13       5800.37        42.96 o
   3   2   1       1126.13       1127.83        13.04 o
   4   2   1        302.21        295.73         3.99 o
   5   2   1       1590.28       1580.91         9.22 o
   6   2   1       2116.28       2241.17        13.30 o
   7   2   1        624.48        617.65         6.31 o
   8   2   1        323.37        350.34         4.73 o
   9   2   1       1657.17       1730.51        10.96 o
  10   2   1        470.28        490.32         6.24 o
  11   2   1        157.24        152.34         3.29 o
  12   2   1        354.34        352.99         5.33 o
  13   2   1         39.73         37.54         2.03 o
  14   2   1         27.53         25.35         2.19 o
  15   2   1        173.24        179.85         8.51 o
  16   2   1        130.87        113.03         6.70 o
  17   2   1         67.55         62.51         8.71 o
  18   2   1         76.32         78.79         7.68 o
  19   2   1         54.93         50.59         9.02 o
 -20   3   1         34.47         45.41         8.61 o
 -19   3   1        135.53        154.61        14.56 o
 -18   3   1        130.27        145.86        10.20 o
 -17   3   1         22.47         24.77         3.35 o
 -16   3   1        547.79        573.44        16.88 o
 -15   3   1        394.48        383.94        11.34 o
 -14   3   1        527.58        531.31        12.94 o
 -13   3   1         79.26         78.94         3.46 o
 -12   3   1        422.03        392.04         6.89 o
 -11   3   1         65.76         72.35         3.31 o
 -10   3   1         97.44         95.04         4.40 o
  -9   3   1        346.10        335.52         5.76 o
  -8   3   1        209.22        250.59         5.33 o
  -7   3   1         42.78         39.78         1.83 o
  -6   3   1          5.85          1.86         0.88 o
  -5   3   1        151.35        144.36         3.53 o
  -4   3   1          6.63          6.34         1.12 o
  -3   3   1        371.97        311.95         6.87 o
  -2   3   1        563.17        564.11         6.19 o
  -1   3   1       2023.38       1890.90        12.81 o
   0   3   1        513.81        505.58         4.03 o
   1   3   1        493.09        473.73         3.95 o
   2   3   1        200.27        232.13         3.43 o
   3   3   1        957.96        891.16        11.84 o
   4   3   1        807.51        748.47         8.83 o
   5   3   1        716.20        663.27         4.73 o
   6   3   1         77.92         81.13         2.15 o
   7   3   1        730.64        765.75         7.16 o
   8   3   1        491.37        526.67         5.40 o
   9   3   1        294.86        311.11         4.49 o
  10   3   1         60.83         63.76         2.16 o
  11   3   1         88.89         80.81         2.52 o
  12   3   1         15.54         16.88         1.47 o
  13   3   1        147.40        155.25         7.20 o
  14   3   1          2.47          1.55         1.57 o
  15   3   1        126.29        120.86         6.84 o
  16   3   1         44.42         38.42         4.34 o
  17   3   1         90.06         95.09         7.52 o
  18   3   1        103.38        101.03         8.49 o
 -19   4   1         68.79         74.62        10.19 o
 -18   4   1         41.47         50.50         9.02 o
 -17   4   1        230.27        233.00        10.04 o
 -16   4   1        103.11         96.56         6.37 o
 -15   4   1        135.68        137.85         7.35 o
 -14   4   1        386.48        400.79        12.06 o
 -13   4   1        390.81        368.61        13.21 o
 -12   4   1        163.91        155.27         6.11 o
 -11   4   1        841.38        882.79        18.72 o
 -10   4   1        810.56        827.79        13.74 o
  -9   4   1         33.17         33.81         2.61 o
  -8   4   1        153.25        157.89         4.12 o
  -7   4   1        994.70       1031.92        10.81 o
  -6   4   1        945.20        932.17        12.95 o
  -5   4   1         28.16         29.07         1.79 o
  -4   4   1       1207.52       1238.38        15.38 o
  -3   4   1       5086.13       5216.79        64.10 o
  -2   4   1       2136.07       2322.11        15.17 o
  -1   4   1       2189.17       2293.91        17.39 o
   0   4   1        855.32        848.45         7.16 o
   1   4   1      14383.48      14621.85        82.79 o
   2   4   1        906.87        993.16         8.91 o
   3   4   1       2656.58       2711.21        18.78 o
   4   4   1        116.15        108.79         2.24 o
   5   4   1        291.54        308.44         3.98 o
   6   4   1        796.48        802.98        10.80 o
   7   4   1        180.68        181.02         3.72 o
   8   4   1        220.59        206.03         3.85 o
   9   4   1        146.11        154.62         3.45 o
  10   4   1        458.61        437.35         5.56 o
  11   4   1         66.35         64.03         2.37 o
  12   4   1         98.13         93.59         4.99 o
  13   4   1        218.19        226.06        11.50 o
  14   4   1        135.06        135.73        12.87 o
  15   4   1         81.42         72.56         7.02 o
  16   4   1        169.54        160.32        16.62 o
  17   4   1          8.40         15.74         7.08 o
  18   4   1         54.54         64.57        10.24 o
 -17   5   1         50.48         48.65         5.89 o
 -16   5   1        186.30        191.54         9.30 o
 -15   5   1        260.27        263.70        10.72 o
 -14   5   1         11.99          9.95         2.81 o
 -13   5   1         83.80         90.79         7.11 o
 -12   5   1        176.92        176.96         9.92 o
 -11   5   1        133.84        137.18         8.59 o
 -10   5   1         55.69         63.69         4.57 o
  -9   5   1          3.10          3.26         1.80 o
  -8   5   1         16.64         14.80         1.71 o
  -7   5   1          6.62          6.86         1.39 o
  -6   5   1         12.22         10.93         1.54 o
  -5   5   1        170.18        171.69         4.76 o
  -4   5   1        324.00        299.45         6.96 o
  -3   5   1         44.52         47.41         2.07 o
  -2   5   1          5.95          3.52         1.43 o
  -1   5   1         31.85         29.29         1.63 o
   0   5   1         23.08         25.98         1.32 o
   1   5   1         90.60         65.25         1.73 o
   2   5   1         17.51         16.44         0.99 o
   3   5   1         22.39         17.72         1.01 o
   4   5   1        294.75        285.17         3.97 o
   5   5   1        148.37        141.68         3.26 o
   6   5   1         31.65         31.25         1.68 o
   7   5   1        190.74        182.28         3.66 o
   8   5   1         50.98         46.62         1.94 o
   9   5   1         67.16         60.02         2.22 o
  10   5   1         13.85          9.27         1.38 o
  11   5   1         16.68         14.43         2.52 o
  12   5   1          3.87          2.33         1.60 o
  13   5   1         62.90         65.14         4.87 o
  14   5   1         33.14         33.22         4.29 o
  15   5   1        220.47        226.84        17.41 o
  16   5   1         10.25          9.48         2.98 o
  17   5   1         78.76         78.32        11.54 o
 -16   6   1         59.05         50.77         9.74 o
 -15   6   1         16.87         14.01         3.68 o
 -14   6   1         29.51         33.61         5.33 o
 -13   6   1         36.54         34.02         5.17 o
 -12   6   1         43.74         40.61         5.35 o
 -11   6   1         95.10         99.99         8.01 o
 -10   6   1        154.21        140.17         7.49 o
  -9   6   1        240.09        237.25         9.43 o
  -8   6   1         40.32         37.44         2.96 o
  -7   6   1        133.16        134.51         5.85 o
  -6   6   1        194.30        198.84         7.03 o
  -5   6   1        440.60        448.72        15.87 o
  -4   6   1       1048.19       1102.92        16.26 o
  -3   6   1       1069.10       1116.44        21.39 o
  -2   6   1        269.31        279.36         6.09 o
  -1   6   1         73.42         83.30         3.29 o
   0   6   1         85.46         81.90         3.23 o
   1   6   1        713.03        733.20        13.59 o
   2   6   1       1884.07       1970.90        14.35 o
   3   6   1        574.24        594.59         8.91 o
   4   6   1        584.25        565.05         6.84 o
   5   6   1         46.45         49.66         2.20 o
   6   6   1         49.21         46.45         2.31 o
   7   6   1        329.75        351.94         5.82 o
   8   6   1         50.47         48.86         2.71 o
   9   6   1         18.02         16.38         2.08 o
  10   6   1         49.36         47.28         3.10 o
  11   6   1         53.41         49.02         3.72 o
  12   6   1        203.02        204.72         8.13 o
  13   6   1        146.39        141.32         7.11 o
  14   6   1         71.38         73.68         5.57 o
  15   6   1         14.82          9.42         3.82 o
 -12   7   1         43.57         47.95         6.28 o
 -11   7   1         23.38         28.32         5.00 o
 -10   7   1          3.30          3.97         3.48 o
  -9   7   1         44.25         37.96         5.67 o
  -8   7   1         12.41          7.17         5.88 o
  -7   7   1         18.20         21.19         4.36 o
  -6   7   1         55.47         50.46         6.16 o
  -5   7   1         56.37         50.77         5.86 o
  -4   7   1        100.96        109.57         5.65 o
  -3   7   1         31.13         25.66         5.34 o
  -2   7   1         15.49         17.22         1.98 o
  -1   7   1         94.04         95.22         4.88 o
   0   7   1         95.03         97.71         3.53 o
   1   7   1         28.03         26.98         2.23 o
   2   7   1         32.10         39.08         2.44 o
   3   7   1         40.61         43.74         2.58 o
   4   7   1         60.07         64.63         3.10 o
   5   7   1        120.64        120.15         4.25 o
   6   7   1          4.38          3.44         1.44 o
   7   7   1         45.02         40.76         3.04 o
   8   7   1         49.56         52.47         3.92 o
   9   7   1         43.80         45.70         3.73 o
  10   7   1         37.32         44.90         3.74 o
  11   7   1          5.34          4.33         3.40 o
  12   7   1          2.88         -2.53         3.97 o
  -8   8   1         38.98         37.29         8.16 o
  -7   8   1         95.96         97.92        25.09 o
  -6   8   1        236.49        238.02        21.28 o
  -5   8   1        388.99        420.38        27.60 o
  -4   8   1        454.65        461.58        53.88 o
  -3   8   1        122.18        119.93        16.50 o
  -2   8   1         22.30         28.23        10.01 o
  -1   8   1         34.57         34.11         4.53 o
   0   8   1         30.71         32.71         4.45 o
   1   8   1        181.39        177.88         7.65 o
   2   8   1        244.07        244.02         9.87 o
   3   8   1        103.05         94.93         4.87 o
   4   8   1        511.47        533.00        13.63 o
   5   8   1         78.72         74.25         4.28 o
   6   8   1         18.54         12.52         1.96 o
   7   8   1          0.29          2.04         3.54 o
   8   8   1         55.57         55.68         5.43 o
   9   8   1          3.01          5.46         4.64 o
  10   8   1         18.32         14.02         5.10 o
  -4   9   1          8.73         -0.90         4.33 o
  -3   9   1         29.03         25.02         7.08 o
  -2   9   1         10.86          6.40         4.24 o
  -1   9   1          3.29          7.75         6.06 o
   0   9   1         17.82         14.70         4.55 o
   1   9   1          7.30          7.49         6.43 o
   2   9   1         11.55          3.02         3.16 o
   3   9   1         38.09         22.00         5.91 o
 -21   0   2        142.86        170.08        16.86 o
 -20   0   2         68.28         73.36        11.05 o
 -19   0   2         24.31         29.22         7.71 o
 -18   0   2        259.59        241.55        17.77 o
 -17   0   2        613.50        588.83        26.51 o
 -16   0   2        977.50        981.97        32.96 o
 -15   0   2        805.65        764.86        28.05 o
 -14   0   2       4582.91       4672.05        65.88 o
 -13   0   2       1080.36       1053.99        38.03 o
 -12   0   2       6410.87       6472.95        71.02 o
 -11   0   2        913.04        940.95        11.55 o
 -10   0   2       1173.12       1442.18        16.23 o
  -9   0   2       1212.82       1116.47        12.49 o
  -8   0   2       2019.76       2128.20        78.37 o
  -7   0   2       1662.45       1907.84        49.33 o
  -6   0   2      17173.75      17876.31        79.85 o
  -5   0   2       1487.20       1463.40        20.83 o
  -4   0   2       8557.76       8367.49        44.46 o
  -3   0   2        148.87        138.16         3.20 o
   1   0   2       6243.71       5687.70        21.73 o
   2   0   2       2687.98       2624.63        21.96 o
   3   0   2      12788.59      12262.13        82.06 o
   4   0   2       3406.06       3559.13        21.11 o
   5   0   2       1411.55       1458.45        13.56 o
   6   0   2       7195.13       7432.11        26.31 o
   7   0   2       8920.83      10044.51        81.92 o
   8   0   2        314.79        355.91         6.02 o
   9   0   2       2859.67       3214.30        28.01 o
  10   0   2        324.63        303.26         5.70 o
  11   0   2        467.78        506.10         8.35 o
  12   0   2        892.40        918.03        26.35 o
  13   0   2        226.22        218.31         6.67 o
  14   0   2          6.86          4.94         1.69 o
  15   0   2         99.20         93.30         6.76 o
  16   0   2         86.90         87.09         6.23 o
  17   0   2        109.15         93.83        11.81 o
  18   0   2         68.84         78.37        11.68 o
 -21   1   2         55.48         62.54        10.06 o
 -20   1   2         16.75         21.66         6.85 o
 -19   1   2         89.64         92.60         8.19 o
 -18   1   2        161.40        163.31        10.51 o
 -17   1   2         43.89         47.07         5.66 o
 -16   1   2         29.67         26.13         2.77 o
 -15   1   2       2028.99       2056.11        21.33 o
 -14   1   2        957.89        919.12        14.07 o
 -13   1   2       1575.82       1557.34        28.49 o
 -12   1   2         12.63         15.98         2.06 o
 -11   1   2        477.90        469.10         9.43 o
 -10   1   2        280.77        283.71         7.98 o
  -9   1   2        501.96        561.79        16.50 o
  -8   1   2        867.12        930.38        15.03 o
  -7   1   2        786.54        783.17        11.94 o
  -6   1   2        787.55        696.63        19.23 o
  -5   1   2         16.42         19.17         1.03 o
  -4   1   2       1506.11       1302.36        21.19 o
  -3   1   2        815.99        819.86         7.57 o
  -2   1   2        268.39        232.23         6.38 o
  -1   1   2         68.37         55.42         1.40 o
   0   1   2       2594.70       2294.51        34.27 o
   1   1   2        846.99        771.54         5.52 o
   2   1   2       1210.17       1053.75        14.01 o
   3   1   2        673.77        560.17         8.17 o
   4   1   2       5959.32       5635.80        43.29 o
   5   1   2       5588.88       5664.89        21.31 o
   6   1   2       1188.10       1324.22        10.08 o
   7   1   2       1105.94       1099.01         7.83 o
   8   1   2        257.33        254.97         4.02 o
   9   1   2         24.65         29.22         1.46 o
  10   1   2        217.11        229.57         3.70 o
  11   1   2        131.31        131.58         3.99 o
  12   1   2        360.40        344.83         7.92 o
  13   1   2        238.57        220.69         4.70 o
  14   1   2         22.71         26.39         2.13 o
  15   1   2        135.14        150.51         6.85 o
  16   1   2        156.30        147.03         7.20 o
  17   1   2         18.99         22.32         4.74 o
  18   1   2        233.82        268.85        18.64 o
  19   1   2        181.91        190.91        17.49 o
 -21   2   2        100.71        124.63        14.34 o
 -20   2   2        120.49        145.42        11.04 o
 -19   2   2         69.99         69.31         7.62 o
 -18   2   2         79.49         77.71         7.79 o
 -17   2   2         13.92         13.98         2.54 o
 -16   2   2        140.39        147.48         6.69 o
 -15   2   2       1440.11       1405.93        19.86 o
 -14   2   2        293.71        286.79         8.73 o
 -13   2   2       1152.59       1109.56        16.69 o
 -12   2   2       2412.48       2488.91        47.12 o
 -11   2   2        983.05        940.38        14.31 o
 -10   2   2        547.19        531.51        12.80 o
  -9   2   2        563.44        510.23         8.49 o
  -8   2   2        205.25        217.56         4.80 o
  -7   2   2       2375.54       2440.87        35.12 o
  -6   2   2        577.17        581.52        13.19 o
  -5   2   2        587.94        605.65         5.71 o
  -4   2   2       1333.21       1186.73         7.69 o
  -3   2   2        852.08        739.93         5.75 o
  -2   2   2       7582.56       7338.20        61.62 o
  -1   2   2       9382.32       9091.19        32.20 o
   0   2   2       3374.44       3246.68        25.44 o
   1   2   2      16963.79      16419.60        45.04 o
   2   2   2        311.82        296.67         3.15 o
   3   2   2        252.81        255.42         3.25 o
   4   2   2       4746.96       4702.28        20.36 o
   5   2   2       1712.15       1811.97        13.06 o
   6   2   2       2070.38       2297.51        22.69 o
   7   2   2       2120.09       2350.59        27.76 o
   8   2   2       1244.51       1299.39        11.82 o
   9   2   2        115.94        136.32         3.04 o
  10   2   2        777.26        754.34         6.99 o
  11   2   2         88.85         91.26         2.75 o
  12   2   2         54.78         61.02         2.48 o
  13   2   2        120.61        123.08         4.14 o
  14   2   2        123.67        113.78         4.08 o
  15   2   2        252.28        248.43         9.45 o
  16   2   2         34.35         23.31         2.98 o
  17   2   2         75.36         80.04         5.96 o
  18   2   2         54.21         61.11         7.17 o
  19   2   2        113.19        119.80        13.39 o
 -20   3   2         71.18         83.01        11.72 o
 -19   3   2         62.01         56.79         6.39 o
 -18   3   2         62.19         63.93         7.07 o
 -17   3   2        114.52        106.92         6.43 o
 -16   3   2        289.58        293.64        10.06 o
 -15   3   2        340.32        351.65        10.76 o
 -14   3   2        509.79        500.20        12.55 o
 -13   3   2        146.99        144.91         6.71 o
 -12   3   2        976.82        937.92        11.34 o
 -11   3   2        126.72        117.93         4.13 o
 -10   3   2         96.05         89.34         3.59 o
  -9   3   2        149.92        139.91         4.45 o
  -8   3   2         83.83         89.86         3.27 o
  -7   3   2        531.25        568.38         7.87 o
  -6   3   2       1878.04       1903.98        11.82 o
  -5   3   2       1007.78        969.58         7.79 o
  -4   3   2        212.89        239.70         3.43 o
  -3   3   2        441.97        475.13         6.15 o
  -2   3   2        174.46        153.93         3.22 o
  -1   3   2       1258.11       1230.97         9.43 o
   0   3   2        879.94        937.78         8.06 o
   1   3   2        187.99        196.46         2.76 o
   2   3   2        175.45        178.97         3.00 o
   3   3   2        841.09        802.35         8.62 o
   4   3   2       1212.19       1134.36        11.49 o
   5   3   2        682.57        677.44         7.66 o
   6   3   2        228.92        237.59         3.37 o
   7   3   2        200.66        190.71         3.34 o
   8   3   2        314.50        335.67         4.77 o
   9   3   2         59.90         57.33         1.98 o
  10   3   2         62.03         56.43         2.03 o
  11   3   2        149.36        155.75         3.54 o
  12   3   2         16.68         17.79         1.59 o
  13   3   2        107.50        110.70         4.37 o
  14   3   2         18.58         17.16         2.96 o
  15   3   2        114.34        111.09         6.69 o
  16   3   2         13.62         12.14         3.05 o
  17   3   2        101.60        109.17         8.98 o
  18   3   2         30.39         40.22         9.11 o
  19   3   2         52.73         52.98         9.42 o
 -19   4   2        157.34        189.56        16.64 o
 -18   4   2        157.59        174.54        15.29 o
 -17   4   2        130.41        132.27         7.56 o
 -16   4   2         99.87         94.45         6.21 o
 -15   4   2        370.19        375.78        11.95 o
 -14   4   2         59.14         54.58         4.79 o
 -13   4   2        220.05        204.39         8.39 o
 -12   4   2       1165.78       1168.75        16.24 o
 -11   4   2        851.61        884.93        14.84 o
 -10   4   2        641.05        638.71        11.97 o
  -9   4   2         75.07         73.46         4.27 o
  -8   4   2        604.16        607.19        10.17 o
  -7   4   2        410.60        414.47         6.68 o
  -6   4   2         33.59         33.28         1.87 o
  -5   4   2        402.57        399.13         5.64 o
  -4   4   2       1422.65       1408.18        15.61 o
  -3   4   2       1932.07       1903.73        18.85 o
  -2   4   2        257.70        271.18         4.40 o
  -1   4   2        204.09        233.78         3.58 o
   0   4   2       2001.43       1977.50        20.55 o
   1   4   2       5295.65       5323.11        34.07 o
   2   4   2       2013.02       2075.99        15.05 o
   3   4   2       1304.44       1379.32        14.45 o
   4   4   2       1089.97       1147.86        10.34 o
   5   4   2        583.04        563.99         7.59 o
   6   4   2        569.53        572.90         5.37 o
   7   4   2        186.45        191.57         3.48 o
   8   4   2        351.74        362.20         5.10 o
   9   4   2         59.93         54.03         2.85 o
  10   4   2        607.06        591.45         7.16 o
  11   4   2        209.84        205.41         4.92 o
  12   4   2          1.98          0.69         1.63 o
  13   4   2        135.50        126.85         5.96 o
  14   4   2        148.49        137.93         7.84 o
  15   4   2         30.82         28.34         4.14 o
  16   4   2        141.01        136.75         6.85 o
  17   4   2         57.94         52.22         6.66 o
  18   4   2         27.08         24.89         6.76 o
 -18   5   2        225.12        256.02        19.07 o
 -17   5   2         14.06         14.54         5.73 o
 -16   5   2        144.27        135.20         7.88 o
 -15   5   2        142.38        143.31         8.08 o
 -14   5   2         63.09         58.33         5.14 o
 -13   5   2          6.58          1.97         2.53 o
 -12   5   2        129.23        130.95         8.42 o
 -11   5   2         44.72         40.58         4.73 o
 -10   5   2         12.57         11.14         2.20 o
  -9   5   2         29.47         34.28         3.02 o
  -8   5   2        144.04        139.62         4.33 o
  -7   5   2        348.17        345.79         6.59 o
  -6   5   2         99.64        103.19         3.60 o
  -5   5   2        152.18        161.28         4.48 o
  -4   5   2        332.03        318.43         5.59 o
  -3   5   2         58.95         56.04         2.47 o
  -2   5   2         19.98         19.84         1.54 o
  -1   5   2        333.03        338.30         5.20 o
   0   5   2         11.22         10.61         0.86 o
   1   5   2        100.35         93.54         2.01 o
   2   5   2        311.75        315.37         3.65 o
   3   5   2         50.60         47.90         1.65 o
   4   5   2        175.55        171.43         3.45 o
   5   5   2          6.62          7.24         1.06 o
   6   5   2         46.73         44.98         2.02 o
   7   5   2        168.94        156.35         3.55 o
   8   5   2         25.95         24.26         1.57 o
   9   5   2          2.74          1.43         0.93 o
  10   5   2        280.91        292.84         9.42 o
  11   5   2         19.25         25.45         3.26 o
  12   5   2         54.62         52.51         4.18 o
  13   5   2         94.74         94.67         5.96 o
  14   5   2        199.87        196.75         8.31 o
  15   5   2         20.49         21.17         3.97 o
  16   5   2        131.71        140.30         8.59 o
 -17   6   2        224.97        250.75        19.34 o
 -16   6   2         31.34         33.83         7.91 o
 -15   6   2         37.72         39.43         6.09 o
 -14   6   2        176.33        186.10        11.21 o
 -13   6   2        165.28        152.81         9.96 o
 -12   6   2         87.05         90.70         9.22 o
 -11   6   2        862.10        899.83        32.58 o
 -10   6   2         36.59         36.56         5.36 o
  -9   6   2        452.57        445.92        12.82 o
  -8   6   2        324.26        298.98         7.46 o
  -7   6   2         54.84         52.18         3.18 o
  -6   6   2         24.84         23.60         3.79 o
  -5   6   2        299.26        302.17         8.05 o
  -4   6   2        682.59        724.44        12.03 o
  -3   6   2        815.42        858.57         9.29 o
  -2   6   2        150.35        139.99         4.52 o
  -1   6   2        178.80        179.47         5.18 o
   0   6   2         53.92         54.88         2.79 o
   1   6   2       1181.37       1145.21        35.61 o
   2   6   2       1695.83       1723.81        29.34 o
   3   6   2        582.88        605.71         6.76 o
   4   6   2        509.07        508.11         8.57 o
   5   6   2        418.71        423.03         8.31 o
   6   6   2        182.82        180.18         3.94 o
   7   6   2          4.65          4.28         1.12 o
   8   6   2         15.47         10.75         1.87 o
   9   6   2        150.55        160.14         5.48 o
  10   6   2        111.25        104.59         4.61 o
  11   6   2        144.32        142.39         6.05 o
  12   6   2          1.49         -2.34         2.34 o
  13   6   2        100.89        101.39         6.63 o
  14   6   2         20.98         23.28         4.09 o
  15   6   2         14.72         13.47         6.20 o
 -13   7   2          9.34         10.63         4.16 o
 -12   7   2          0.76          1.00         5.21 o
 -11   7   2         32.55         31.58         5.29 o
 -10   7   2         39.90         41.80         8.61 o
  -9   7   2         74.80         73.86         7.68 o
  -8   7   2         54.84         47.19         6.09 o
  -7   7   2          6.90          5.50         2.77 o
  -6   7   2         18.98         29.55         4.98 o
  -5   7   2         23.75         24.89         4.37 o
  -4   7   2         25.45         26.87         6.88 o
  -3   7   2         20.85         19.87         2.13 o
  -2   7   2          9.19         10.32         1.37 o
  -1   7   2         11.02         15.08         2.02 o
   0   7   2         95.48        104.36         5.95 o
   1   7   2        134.85        145.43         4.47 o
   2   7   2         15.24         15.77         1.70 o
   3   7   2         42.36         43.79         2.59 o
   4   7   2         60.13         57.54         3.05 o
   5   7   2         11.54          9.24         2.02 o
   6   7   2          1.93          0.38         1.55 o
   7   7   2          9.74          8.07         1.49 o
   8   7   2         32.21         27.24         2.27 o
   9   7   2          7.26          3.36         2.12 o
  10   7   2        245.24        252.51         9.95 o
  11   7   2         34.51         31.74         7.35 o
  -9   8   2        178.25        162.96        15.78 o
  -8   8   2        209.29        182.07        16.23 o
  -7   8   2        116.52        119.20        16.41 o
  -6   8   2        108.30        110.12        22.50 o
  -5   8   2        264.16        266.01        26.38 o
  -4   8   2        240.63        246.63        15.94 o
  -3   8   2         68.49         62.22         6.87 o
  -2   8   2          2.72          4.23         3.19 o
  -1   8   2         21.57         22.01         3.48 o
   0   8   2         67.72         68.73         6.07 o
   1   8   2         75.50         81.41         5.69 o
   2   8   2        388.75        389.98        10.30 o
   3   8   2         69.70         73.14         4.69 o
   4   8   2        615.46        646.81        12.34 o
   5   8   2         51.68         47.36         5.19 o
   6   8   2          1.10         -1.93         3.00 o
   7   8   2         22.91         32.76         6.72 o
   8   8   2         42.30         42.99         4.84 o
   9   8   2         12.17         11.09         4.19 o
  10   8   2         33.05         26.42         7.67 o
  -4   9   2          3.72         -2.89         4.28 o
  -3   9   2          2.54          4.06         4.24 o
  -1   9   2          6.29         -0.58         2.93 o
   0   9   2         16.72         16.68         3.77 o
   1   9   2         30.44         15.42         5.82 o
 -21   1   3          6.58          4.51         4.82 o
 -20   1   3         40.34         41.47         6.20 o
 -19   1   3         10.16         15.92         4.53 o
 -18   1   3         21.18         20.25         4.37 o
 -17   1   3         44.96         41.62         6.58 o
 -16   1   3         43.97         40.96         3.00 o
 -15   1   3        700.21        686.20        11.99 o
 -14   1   3       1591.89       1537.65        17.63 o
 -13   1   3       1110.29       1094.22        14.38 o
 -12   1   3        413.86        416.58        11.83 o
 -11   1   3         58.36         50.89         2.77 o
 -10   1   3        200.63        219.45         5.35 o
  -9   1   3         67.30         64.93         5.64 o
  -8   1   3        163.08        157.31         4.03 o
  -7   1   3       1212.92       1304.60        30.57 o
  -6   1   3       2830.65       2889.75        51.55 o
  -5   1   3       1346.02       1256.99        25.93 o
  -4   1   3        491.70        513.36         6.05 o
  -3   1   3        487.53        457.58         6.05 o
  -2   1   3        774.03        772.81         9.04 o
  -1   1   3        334.86        294.65         6.25 o
   0   1   3        725.18        697.52        15.36 o
   1   1   3        434.38        425.34         5.98 o
   2   1   3        255.26        222.26         3.25 o
   3   1   3        559.32        521.75         5.58 o
   4   1   3          3.07          0.78         0.89 o
   5   1   3        512.40        502.63         6.23 o
   6   1   3        133.32        130.41         5.69 o
   7   1   3        389.16        329.67         3.97 o
   8   1   3       1240.18       1297.91         9.91 o
   9   1   3        543.62        558.86         6.04 o
  10   1   3         30.90         23.15         1.39 o
  11   1   3        207.56        202.49         4.94 o
  12   1   3        109.65        112.20         3.11 o
  13   1   3        115.33        115.66         3.45 o
  14   1   3         76.81         85.13         3.45 o
  15   1   3        382.37        367.44        10.94 o
  16   1   3         53.38         42.38         4.30 o
  17   1   3         68.37         78.71         7.71 o
  18   1   3         11.31         15.22         4.69 o
 -21   2   3        195.81        220.72        18.98 o
 -20   2   3         75.63         71.59         7.78 o
 -19   2   3         35.04         28.91         5.35 o
 -18   2   3         12.78         10.22         9.31 o
 -17   2   3        256.49        257.23         8.86 o
 -16   2   3       1253.83       1218.51        18.78 o
 -15   2   3        138.59        138.98         6.27 o
 -14   2   3       1435.06       1502.71        27.33 o
 -13   2   3        284.03        282.64         8.35 o
 -12   2   3       2202.90       2139.40        47.84 o
 -11   2   3        157.62        152.75         5.57 o
 -10   2   3        431.50        462.01         7.54 o
  -9   2   3       1998.85       2101.79        37.14 o
  -8   2   3        138.34        149.01         3.95 o
  -7   2   3        708.76        707.87        13.20 o
  -6   2   3       1323.37       1349.59        18.27 o
  -5   2   3       1398.87       1389.68        17.33 o
  -4   2   3        148.19        143.69         2.97 o
  -3   2   3       1643.36       1616.27         9.54 o
  -2   2   3       2498.89       2424.55        11.94 o
  -1   2   3        209.97        217.79         3.19 o
   0   2   3        764.42        786.50         7.61 o
   1   2   3        949.78        978.94         8.55 o
   2   2   3        727.61        700.19         5.21 o
   3   2   3        149.08        148.40         3.36 o
   4   2   3       1333.80       1406.37        13.32 o
   5   2   3        386.64        359.07         3.81 o
   6   2   3       1162.72       1182.40         8.89 o
   7   2   3       1217.63       1348.21         9.03 o
   8   2   3        206.81        201.00         3.27 o
   9   2   3        856.70        866.92        14.81 o
  10   2   3        304.59        285.08         5.06 o
  11   2   3         35.36         34.45         1.86 o
  12   2   3        460.78        446.24         6.48 o
  13   2   3         21.91         19.44         1.76 o
  14   2   3          7.72          4.11         5.00 o
  15   2   3        222.97        208.22         9.11 o
  16   2   3          5.99          6.06         2.58 o
  17   2   3        117.14        121.77        10.87 o
  18   2   3         34.23         30.44         7.67 o
 -21   3   3         77.08         92.48        12.08 o
 -20   3   3         10.95          4.60         4.28 o
 -19   3   3         44.73         47.29         6.47 o
 -18   3   3          1.07          5.27         3.39 o
 -17   3   3         18.44         19.44         3.18 o
 -16   3   3        108.59        116.90         6.40 o
 -15   3   3        346.55        338.79        10.52 o
 -14   3   3        604.49        583.43        13.49 o
 -13   3   3        102.76         97.55         6.90 o
 -12   3   3        108.60        105.39         5.57 o
 -11   3   3         27.22         23.33         2.84 o
 -10   3   3        563.07        551.31         8.66 o
  -9   3   3         48.52         47.01         2.25 o
  -8   3   3        587.89        608.01        10.28 o
  -7   3   3        469.43        491.05         6.35 o
  -6   3   3        695.45        705.47         7.28 o
  -5   3   3        119.02        129.43         3.03 o
  -4   3   3        560.37        526.99        14.63 o
  -3   3   3        226.27        217.08         3.16 o
  -2   3   3       1276.10       1228.17         9.69 o
  -1   3   3        307.17        283.13         3.81 o
   0   3   3        223.31        202.85         3.16 o
   1   3   3         38.69         49.51         2.19 o
   2   3   3        292.83        298.33         6.09 o
   3   3   3         80.07         71.22         1.70 o
   4   3   3        103.88        102.76         2.89 o
   5   3   3       1104.12       1126.54        11.54 o
   6   3   3        169.55        151.66         2.89 o
   7   3   3        852.24        844.37         6.56 o
   8   3   3        417.36        424.47         5.24 o
   9   3   3         70.41         82.72         2.28 o
  10   3   3         37.41         46.37         1.91 o
  11   3   3        570.45        517.05        10.45 o
  12   3   3        388.90        365.24        15.81 o
  13   3   3          0.24          1.94         3.21 o
  14   3   3         81.76         76.57         6.34 o
  15   3   3        344.88        325.63        15.29 o
  16   3   3         79.53         77.87         5.74 o
  17   3   3        214.95        227.84        18.30 o
  18   3   3         19.64         18.40         5.86 o
 -20   4   3         80.35         76.92        11.59 o
 -19   4   3         19.59          4.24         4.69 o
 -18   4   3        134.91        129.32        13.84 o
 -17   4   3        375.75        377.76        12.46 o
 -16   4   3        337.98        329.72        11.34 o
 -15   4   3        877.83        875.05        18.16 o
 -14   4   3          3.65          2.62         2.85 o
 -13   4   3       1467.06       1499.29        22.48 o
 -12   4   3         76.47         72.35         3.83 o
 -11   4   3       1534.64       1519.53        31.23 o
 -10   4   3        402.17        410.69         9.71 o
  -9   4   3        180.68        179.57         5.71 o
  -8   4   3        109.09        107.25         4.95 o
  -7   4   3        261.62        277.98         5.57 o
  -6   4   3         76.29         73.97         2.15 o
  -5   4   3       1055.66        999.58        12.25 o
  -4   4   3         84.92         83.81         2.07 o
  -3   4   3        605.19        611.41         6.00 o
  -2   4   3        585.62        661.35        10.49 o
  -1   4   3        141.84        129.45         2.60 o
   0   4   3       1748.40       1900.50        15.77 o
   1   4   3        466.23        461.71         4.62 o
   2   4   3       1665.16       1753.25        13.03 o
   3   4   3        424.27        432.82         4.77 o
   4   4   3        489.62        506.96         6.44 o
   5   4   3        648.15        663.02         7.84 o
   6   4   3         25.90         27.54         1.23 o
   7   4   3        105.32        103.17         2.88 o
   8   4   3        748.41        764.81         7.84 o
   9   4   3         46.63         48.01         1.86 o
  10   4   3        309.94        292.06         4.93 o
  11   4   3         30.77         33.40         2.28 o
  12   4   3        328.67        326.20         8.30 o
  13   4   3          4.34          4.81         1.80 o
  14   4   3        128.66        124.33         6.28 o
  15   4   3         33.89         32.45         3.56 o
  16   4   3          7.58          7.42         2.57 o
  17   4   3         18.87         19.73         6.29 o
  18   4   3         18.44         20.07         6.36 o
 -18   5   3          1.93         14.52         6.99 o
 -17   5   3         11.77          9.70         6.61 o
 -16   5   3        105.53        106.09         7.13 o
 -15   5   3         10.94          8.96         2.46 o
 -14   5   3         54.60         48.54         4.84 o
 -13   5   3        225.23        222.14        11.40 o
 -12   5   3        185.88        179.69         9.83 o
 -11   5   3        105.09         99.35         5.56 o
 -10   5   3        118.56        126.00         6.11 o
  -9   5   3         26.85         25.58         2.98 o
  -8   5   3        410.54        422.98         9.48 o
  -7   5   3        105.19         98.37         4.25 o
  -6   5   3        118.48        108.97         3.56 o
  -5   5   3        156.58        157.19         3.84 o
  -4   5   3        277.01        289.72         5.55 o
  -3   5   3         59.78         63.49         2.75 o
  -2   5   3        316.26        323.01         5.28 o
  -1   5   3        184.99        157.06         3.87 o
   0   5   3        101.71        102.56         2.92 o
   1   5   3          3.65          4.33         0.72 o
   2   5   3        196.24        196.47         3.15 o
   3   5   3         61.52         51.73         1.88 o
   4   5   3        413.73        447.61         5.52 o
   5   5   3        107.74        110.17         2.77 o
   6   5   3         17.93         15.33         1.24 o
   7   5   3        102.62         90.42         2.79 o
   8   5   3         65.27         67.11         2.47 o
   9   5   3        221.21        227.33         5.97 o
  10   5   3         11.25         10.77         2.11 o
  11   5   3         93.40         79.28         5.03 o
  12   5   3         78.74         78.68         5.20 o
  13   5   3         17.30         12.58         4.32 o
  14   5   3         98.51         93.27         5.98 o
  15   5   3         12.34          9.08         4.14 o
  16   5   3         18.70         21.15         6.40 o
 -17   6   3        130.28        127.85        12.67 o
 -16   6   3        112.52        122.57        13.64 o
 -15   6   3        219.48        220.92        12.49 o
 -14   6   3         62.32         57.81         9.77 o
 -13   6   3         10.33          7.70         3.42 o
 -12   6   3        168.09        168.83        10.66 o
 -11   6   3       1091.66       1192.05        26.43 o
 -10   6   3        344.64        339.64        13.94 o
  -9   6   3        234.70        246.76         9.61 o
  -8   6   3        120.25        116.44         6.64 o
  -7   6   3        241.57        214.14        11.86 o
  -6   6   3        140.79        130.89         7.99 o
  -5   6   3         11.11         14.26         1.74 o
  -4   6   3         25.09         20.50         1.59 o
  -3   6   3         11.92          8.73         1.45 o
  -2   6   3          6.84          8.99         1.55 o
  -1   6   3         87.38         86.48         3.63 o
   0   6   3        259.57        277.11         5.82 o
   1   6   3        669.73        684.90         8.82 o
   2   6   3        589.43        595.74         9.38 o
   3   6   3        364.57        380.03         4.77 o
   4   6   3         88.76         80.04         2.22 o
   5   6   3          6.09          4.93         0.87 o
   6   6   3         81.03         78.13         2.95 o
   7   6   3         44.41         45.48         3.33 o
   8   6   3         43.55         38.19         3.26 o
   9   6   3         27.10         29.28         3.02 o
  10   6   3        275.49        262.89         8.41 o
  11   6   3         10.85          8.91         2.50 o
  12   6   3         29.24         26.64         3.48 o
  13   6   3         14.62          8.51         2.67 o
  14   6   3         33.99         22.79         4.72 o
  15   6   3          3.95         -6.36         6.36 o
 -14   7   3         44.77         57.22         9.78 o
 -13   7   3         40.04         38.31         8.39 o
 -12   7   3         83.95         86.96        14.81 o
 -11   7   3         80.84         75.87        16.12 o
 -10   7   3         28.70         31.66         5.25 o
  -9   7   3         40.38         40.60         9.92 o
  -8   7   3         19.13         26.53         5.06 o
  -7   7   3         58.71         65.94         6.95 o
  -6   7   3         65.97         68.57         6.88 o
  -5   7   3         33.76         36.14         4.89 o
  -4   7   3         40.92         44.43         6.63 o
  -3   7   3         37.75         39.07         3.31 o
  -2   7   3          9.32          5.69         1.53 o
  -1   7   3         71.22         79.46         4.96 o
   0   7   3         32.97         36.26         2.82 o
   1   7   3         26.93         23.89         1.99 o
   2   7   3         44.85         41.77         2.62 o
   3   7   3         88.03         86.92         3.67 o
   4   7   3         12.42          8.78         1.43 o
   5   7   3         10.95         11.86         2.51 o
   6   7   3         56.04         51.48         3.12 o
   7   7   3         38.74         34.34         2.89 o
   8   7   3         62.82         58.34         3.73 o
   9   7   3        132.62        131.99         7.94 o
  10   7   3        109.69        116.69         8.13 o
  -9   8   3         48.23         31.25         6.90 o
  -8   8   3        137.41        119.04        13.03 o
  -7   8   3         80.17         79.17         8.07 o
  -6   8   3        169.53        161.54        14.92 o
  -5   8   3         12.62         17.89         4.90 o
  -4   8   3         36.01         44.16        11.54 o
  -3   8   3          7.63         14.15        10.19 o
  -2   8   3         13.54         10.28         2.94 o
  -1   8   3          6.43          5.53         2.70 o
   0   8   3         27.75         25.57         2.99 o
   1   8   3        686.55        744.54        17.12 o
   2   8   3        160.29        158.40        10.29 o
   3   8   3        564.15        581.74        17.93 o
   4   8   3         48.95         45.38         4.61 o
   5   8   3         11.85         13.21         3.91 o
   6   8   3          9.83         10.58         2.54 o
   7   8   3         40.61         41.15         4.80 o
   8   8   3          4.63          3.89         4.73 o
   9   8   3        141.03        158.76        16.50 o
  -5   9   3          1.60         -7.26         7.26 o
  -4   9   3          4.81         -1.31         5.00 o
  -3   9   3         24.65          9.38         4.06 o
  -2   9   3          4.23         -6.00         6.00 o
 -21   0   4         34.06         34.31         8.48 o
 -20   0   4        174.65        191.09        16.95 o
 -19   0   4        549.10        610.88        29.31 o
 -18   0   4         69.53         71.51        10.37 o
 -17   0   4        132.02        141.13        13.48 o
 -16   0   4       1387.57       1477.24        40.45 o
 -15   0   4       3829.14       3760.87        62.00 o
 -14   0   4       5755.55       5913.29        74.44 o
 -13   0   4       2293.03       2368.49        45.27 o
 -12   0   4       1026.03       1057.68        28.90 o
 -11   0   4        858.86        927.26        18.13 o
 -10   0   4        859.90        946.12        40.15 o
  -9   0   4        479.96        472.11        23.92 o
  -8   0   4       5149.16       6050.54        54.47 o
  -7   0   4       2500.19       2659.41        33.77 o
  -6   0   4       2722.00       2794.68        32.33 o
  -5   0   4       4310.25       4206.09        24.44 o
  -4   0   4       2273.34       2391.56        78.64 o
  -3   0   4       5302.09       5289.02        59.50 o
  -2   0   4       1277.43       1257.89        23.00 o
  -1   0   4       2129.99       2025.12        19.77 o
   0   0   4        846.75        881.89        16.87 o
   1   0   4       4575.04       4508.14        55.71 o
   2   0   4        175.47        167.82         4.11 o
   3   0   4       2531.51       2543.08        34.43 o
   4   0   4       3992.11       3945.15        19.75 o
   5   0   4       3081.44       3266.88        15.39 o
   6   0   4       1170.43       1344.98        13.42 o
   7   0   4       3307.37       3800.44        30.39 o
   8   0   4         94.34        101.05         3.39 o
   9   0   4         19.89         12.50         1.46 o
  10   0   4        631.60        648.71        10.17 o
  11   0   4         61.44         71.71         3.65 o
  12   0   4         10.53          8.06         1.82 o
  13   0   4        754.89        717.79        12.32 o
  14   0   4        345.28        333.71        10.70 o
  15   0   4        193.59        203.49        16.01 o
  16   0   4         25.59         21.15         7.67 o
  17   0   4         88.14         98.97        12.63 o
  18   0   4        123.31        129.68        15.56 o
 -21   1   4         44.19         48.97         9.06 o
 -20   1   4         69.16         82.60         8.16 o
 -19   1   4         23.69         25.54         6.40 o
 -18   1   4         75.80         83.32         7.72 o
 -17   1   4         78.00         84.51         7.46 o
 -16   1   4         65.71         63.54         2.61 o
 -15   1   4        887.55        831.65        12.03 o
 -14   1   4        473.87        468.52         9.63 o
 -13   1   4         64.76         66.16         3.49 o
 -12   1   4        402.80        413.30         7.04 o
 -11   1   4        815.64        830.68        11.60 o
 -10   1   4        246.69        267.97         4.86 o
  -9   1   4        645.07        721.65        13.04 o
  -8   1   4       1241.90       1397.23        36.67 o
  -7   1   4       3411.02       3430.33        22.29 o
  -6   1   4        677.32        730.69        13.82 o
  -5   1   4       6418.52       6454.84        46.47 o
  -4   1   4       1840.68       1815.77        21.55 o
  -3   1   4       2776.71       2614.19        27.47 o
  -2   1   4        721.20        703.95         6.09 o
  -1   1   4       2270.04       2123.95        38.71 o
   0   1   4        182.01        185.43         3.94 o
   1   1   4        313.69        275.26         4.52 o
   2   1   4        206.26        183.23         6.71 o
   3   1   4        584.60        554.44         5.79 o
   4   1   4       3188.14       3206.02        12.64 o
   5   1   4        328.83        337.85         4.43 o
   6   1   4       4354.77       4731.68        46.11 o
   7   1   4        290.40        260.04         7.51 o
   8   1   4       1330.45       1398.27        10.81 o
   9   1   4        426.88        408.95         4.92 o
  10   1   4        253.34        225.43         4.05 o
  11   1   4       1186.00       1227.02        11.43 o
  12   1   4       1088.29       1031.53        11.20 o
  13   1   4        873.91        804.13        12.36 o
  14   1   4        585.20        549.79        15.31 o
  15   1   4         55.73         43.47         4.21 o
  16   1   4        312.23        329.21        15.14 o
  17   1   4         82.31         87.96        10.64 o
  18   1   4         85.79         90.63        12.67 o
 -21   2   4         36.23         48.43        10.64 o
 -20   2   4        135.37        144.56        10.73 o
 -19   2   4        104.35        105.45         9.13 o
 -18   2   4         69.70         76.74         7.49 o
 -17   2   4        109.03        120.09         6.00 o
 -16   2   4        922.07        926.36        16.17 o
 -15   2   4       2187.30       2185.15        24.19 o
 -14   2   4       1973.52       1939.18        22.30 o
 -13   2   4       2621.44       2611.23        30.63 o
 -12   2   4        540.69        518.92        12.07 o
 -11   2   4         88.47        102.77         3.98 o
 -10   2   4        308.35        336.52         5.95 o
  -9   2   4       1197.57       1212.23        17.53 o
  -8   2   4        327.24        397.66         6.13 o
  -7   2   4        723.96        760.97         8.96 o
  -6   2   4       2026.48       2117.90        13.17 o
  -5   2   4        310.94        301.05         3.95 o
  -4   2   4       6345.57       6239.10        40.80 o
  -3   2   4        693.12        676.13        12.95 o
  -2   2   4        624.69        580.53        19.18 o
  -1   2   4        297.25        274.98         3.02 o
   0   2   4        552.96        521.87         6.35 o
   1   2   4       1208.92       1156.74         7.70 o
   2   2   4       2018.05       1979.66        13.25 o
   3   2   4        312.64        263.85         7.48 o
   4   2   4        164.28        169.76         3.50 o
   5   2   4        910.20        970.25         7.68 o
   6   2   4        850.46        927.90         7.58 o
   7   2   4         12.22         10.36         1.29 o
   8   2   4        357.89        406.80         6.19 o
   9   2   4        188.28        187.68         4.66 o
  10   2   4        158.76        156.91         4.76 o
  11   2   4        207.92        208.31         6.12 o
  12   2   4         13.29         10.21         1.65 o
  13   2   4        140.96        113.87         6.20 o
  14   2   4         15.37         12.25         2.63 o
  15   2   4        152.67        155.84         8.54 o
  16   2   4         35.09         33.73         5.09 o
  17   2   4         72.06         69.87         7.65 o
  18   2   4         34.27         32.92         7.71 o
 -21   3   4         10.08          7.03         5.59 o
 -20   3   4          7.59         13.53         6.00 o
 -19   3   4          6.98         10.55         4.64 o
 -18   3   4        120.03        127.44         9.93 o
 -17   3   4         40.20         42.74         4.10 o
 -16   3   4         53.16         47.77         4.25 o
 -15   3   4         31.22         27.55         3.43 o
 -14   3   4        375.51        371.83        10.76 o
 -13   3   4        482.47        471.04        11.71 o
 -12   3   4         78.98         77.12         4.82 o
 -11   3   4        128.90        113.65         5.50 o
 -10   3   4        247.71        246.52         5.88 o
  -9   3   4        455.14        493.73         8.44 o
  -8   3   4        665.58        677.37         8.14 o
  -7   3   4        327.92        317.64         5.34 o
  -6   3   4       1299.04       1356.77        23.34 o
  -5   3   4        302.13        279.48         5.13 o
  -4   3   4        364.68        362.12         6.28 o
  -3   3   4         58.26         55.69         2.25 o
  -2   3   4        113.79        102.29         2.57 o
  -1   3   4        121.16        122.13         3.46 o
   0   3   4        547.74        532.69         6.96 o
   1   3   4        269.79        255.80         5.85 o
   2   3   4        475.92        508.93         5.10 o
   3   3   4        282.97        270.29         3.52 o
   4   3   4        389.96        347.87         4.16 o
   5   3   4        223.05        253.88         3.60 o
   6   3   4        501.79        497.38         6.84 o
   7   3   4        245.37        227.55         4.60 o
   8   3   4        178.37        177.72         7.53 o
   9   3   4        717.06        728.54        11.31 o
  10   3   4        598.42        582.57        16.40 o
  11   3   4        220.36        192.68         5.36 o
  12   3   4         80.72         80.74         4.61 o
  13   3   4        159.40        133.64         6.89 o
  14   3   4        209.81        200.82         8.76 o
  15   3   4         23.23         16.09         4.11 o
  16   3   4         11.32          9.86         3.56 o
  17   3   4          1.18          7.71         5.41 o
  18   3   4          2.87          6.27         4.91 o
 -20   4   4          0.84         -0.36         4.19 o
 -19   4   4        175.97        188.88        17.22 o
 -18   4   4        297.23        306.59        15.26 o
 -17   4   4        217.56        227.94         9.70 o
 -16   4   4        432.83        420.44        12.83 o
 -15   4   4         44.32         41.97         4.33 o
 -14   4   4        454.82        445.39        12.63 o
 -13   4   4       1443.86       1421.24        21.86 o
 -12   4   4        220.29        196.59         8.03 o
 -11   4   4        869.93        866.75        22.75 o
 -10   4   4        105.36        102.81         6.82 o
  -9   4   4        186.95        179.03         4.90 o
  -8   4   4        136.71        129.77         4.46 o
  -7   4   4        660.90        674.91         8.77 o
  -6   4   4         63.68         68.00         2.46 o
  -5   4   4        552.47        553.89         7.67 o
  -4   4   4        444.19        410.99         5.36 o
  -3   4   4        486.70        490.14         5.23 o
  -2   4   4        268.31        254.59         3.46 o
  -1   4   4        142.38        161.13         2.97 o
   0   4   4        425.21        470.75         5.32 o
   1   4   4         78.31         72.32         2.49 o
   2   4   4        739.60        762.96         6.49 o
   3   4   4        102.88        102.18         2.12 o
   4   4   4        626.73        660.31         5.48 o
   5   4   4        166.30        143.65         2.56 o
   6   4   4        386.22        387.39         6.28 o
   7   4   4        246.24        240.22         3.81 o
   8   4   4         58.85         56.88         2.04 o
   9   4   4         67.34         60.62         2.19 o
  10   4   4        459.58        426.83         7.03 o
  11   4   4         35.26         32.16         2.75 o
  12   4   4         60.85         61.34         3.84 o
  13   4   4        113.97        110.67         5.29 o
  14   4   4         11.66          8.47         2.47 o
  15   4   4        144.67        144.80         7.04 o
  16   4   4         11.02          6.44         4.73 o
  17   4   4         37.02         48.47         9.42 o
 -19   5   4         97.10         94.10        12.99 o
 -18   5   4         52.46         49.28         9.78 o
 -17   5   4          1.06          0.50         3.22 o
 -16   5   4          4.11          3.65         3.08 o
 -15   5   4         20.70         17.04         3.87 o
 -14   5   4         89.78         83.90         6.18 o
 -13   5   4        554.56        564.26        17.93 o
 -12   5   4        426.31        420.32        15.19 o
 -11   5   4         36.67         35.83         4.92 o
 -10   5   4         10.79          8.86         2.02 o
  -9   5   4         24.81         23.73         2.92 o
  -8   5   4        122.99        120.44         5.93 o
  -7   5   4        337.15        334.79         8.44 o
  -6   5   4         70.44         53.16         5.72 o
  -5   5   4         64.06         55.33         2.10 o
  -4   5   4          4.81          5.85         1.24 o
  -3   5   4        160.16        164.30         5.75 o
  -2   5   4          8.31          6.88         0.97 o
  -1   5   4         75.98         71.14         2.45 o
   0   5   4         18.81         22.40         1.39 o
   1   5   4        288.78        286.72         4.55 o
   2   5   4        193.12        176.21         3.00 o
   3   5   4        122.61        112.90         2.68 o
   4   5   4        108.21        114.75         2.83 o
   5   5   4         14.70         11.25         0.94 o
   6   5   4         40.58         27.80         1.54 o
   7   5   4         31.33         29.45         1.65 o
   8   5   4        803.74        799.96        12.17 o
   9   5   4        847.70        872.88        13.25 o
  10   5   4        109.83        109.66         4.73 o
  11   5   4         83.76         72.17         4.14 o
  12   5   4         11.00          9.95         2.02 o
  13   5   4        167.80        166.69         7.71 o
  14   5   4          5.05          4.01         3.53 o
  15   5   4         66.89         57.26         5.66 o
  16   5   4        105.48         76.61        11.77 o
 -17   6   4        279.36        293.32        14.84 o
 -16   6   4         10.44          2.07         3.30 o
 -15   6   4         94.78         86.99         7.99 o
 -14   6   4         80.61         76.37         6.20 o
 -13   6   4        245.16        251.03        12.80 o
 -12   6   4        196.78        200.72        11.32 o
 -11   6   4        911.69        939.07        45.25 o
 -10   6   4        419.18        410.26        28.32 o
  -9   6   4        121.00        126.98         8.65 o
  -8   6   4        196.97        199.25         8.48 o
  -7   6   4          1.16         -0.73         2.11 o
  -6   6   4         85.61         66.83         8.43 o
  -5   6   4        192.87        167.28        10.52 o
  -4   6   4         38.84         35.74         2.21 o
  -3   6   4        100.41         96.48         3.66 o
  -2   6   4         84.95         88.64         3.62 o
  -1   6   4         33.55         35.62         2.26 o
   0   6   4         59.68         60.88         3.18 o
   1   6   4        466.66        496.91        10.91 o
   2   6   4        613.66        625.02         8.53 o
   3   6   4         72.14         69.55         2.07 o
   4   6   4         45.82         43.46         1.85 o
   5   6   4         16.80         13.83         1.18 o
   6   6   4         67.97         66.98         3.30 o
   7   6   4          3.30          2.50         1.35 o
   8   6   4         26.98         30.57         2.87 o
   9   6   4        169.33        158.77         6.43 o
  10   6   4         39.91         36.35         3.35 o
  11   6   4        185.47        171.34         7.60 o
  12   6   4          7.40          6.84         2.35 o
  13   6   4        104.80         91.34         6.84 o
  14   6   4         52.89         46.53         6.26 o
 -15   7   4         19.10          7.39         5.32 o
 -14   7   4         24.37         14.02         5.23 o
 -13   7   4        144.08        134.62        11.93 o
 -12   7   4         97.79         93.13        14.09 o
 -11   7   4        114.63        110.49        16.77 o
 -10   7   4         46.72         45.18         6.14 o
  -9   7   4          7.81          6.27         5.73 o
  -8   7   4          3.78          3.33         3.64 o
  -7   7   4          1.52          5.03         3.12 o
  -6   7   4         23.41         27.42         4.76 o
  -5   7   4         25.06         19.53         3.89 o
  -4   7   4          9.90          8.59         2.47 o
  -3   7   4         60.66         66.04         4.36 o
  -2   7   4         11.29         11.02         2.04 o
  -1   7   4          7.54          6.73         1.71 o
   0   7   4          6.41          6.61         1.64 o
   1   7   4         13.79         12.25         2.09 o
   2   7   4         49.19         49.46         3.08 o
   3   7   4          9.39         10.37         1.57 o
   4   7   4        117.31        122.38         4.44 o
   5   7   4         21.39         22.59         2.25 o
   6   7   4        132.84        127.74         5.26 o
   7   7   4        156.66        162.59         6.01 o
   8   7   4         29.01         28.39         3.01 o
   9   7   4         66.94         72.02         4.74 o
  10   7   4        121.25        126.30        12.67 o
  -8   8   4         51.39         36.66         7.53 o
  -7   8   4         41.01         33.67         5.40 o
  -6   8   4        115.38        130.86        24.80 o
  -5   8   4          7.21          9.04         5.91 o
  -4   8   4         77.97         69.63         7.20 o
  -3   8   4         28.16         29.77         5.27 o
  -2   8   4         37.84         43.93         5.06 o
  -1   8   4         93.04        102.17         7.69 o
   0   8   4         69.97         63.10         6.18 o
   1   8   4         49.61         51.22         4.99 o
   2   8   4        310.53        312.64        12.06 o
   3   8   4         44.07         42.88         4.30 o
   4   8   4         36.71         33.48         6.61 o
   5   8   4         10.80          9.64         4.62 o
   6   8   4         28.05         41.64         7.76 o
   7   8   4         62.41         74.17        10.78 o
   8   8   4         11.51         12.69         2.96 o
   9   8   4        107.66        118.86        14.02 o
  -6   9   4         13.55          6.04         5.50 o
  -5   9   4         14.93          0.09         4.28 o
  -4   9   4         15.96         20.07         6.90 o
 -21   1   5          0.61         -5.37         7.03 o
 -20   1   5         28.34         29.96         5.41 o
 -19   1   5         77.11         93.09         8.42 o
 -18   1   5        115.89        121.39         9.03 o
 -17   1   5         23.25         23.18         4.26 o
 -16   1   5        100.82        108.20         5.07 o
 -15   1   5        119.75        120.56         3.55 o
 -14   1   5         33.92         36.63         2.12 o
 -13   1   5        222.91        237.44         6.73 o
 -12   1   5         36.59         39.15         1.90 o
 -11   1   5         11.08         10.78         1.17 o
 -10   1   5        639.60        610.25         6.68 o
  -9   1   5        189.38        201.03         3.87 o
  -8   1   5        171.88        204.48         5.61 o
  -7   1   5        849.99        870.67         7.10 o
  -6   1   5        815.21        893.20         6.58 o
  -5   1   5       1402.87       1410.46         8.91 o
  -4   1   5        216.89        236.82         3.27 o
  -3   1   5        354.90        344.27         5.18 o
  -2   1   5        533.79        517.28         4.99 o
  -1   1   5       1011.39        963.46        11.58 o
   0   1   5        404.19        387.72         4.63 o
   1   1   5       1502.11       1376.48        19.19 o
   2   1   5       3114.37       3029.46        16.33 o
   3   1   5        376.42        355.08         4.09 o
   4   1   5        742.54        823.52         8.99 o
   5   1   5       2958.98       3121.36        20.43 o
   6   1   5        250.72        268.31         4.70 o
   7   1   5        190.28        180.57         3.53 o
   8   1   5        749.33        777.98         8.52 o
   9   1   5       2203.45       2142.13        37.92 o
  10   1   5       1339.14       1261.51        15.99 o
  11   1   5        121.45         97.42         4.71 o
  12   1   5        312.93        262.67         8.01 o
  13   1   5        166.85        153.64         6.87 o
  14   1   5        299.75        273.31        10.04 o
  15   1   5         36.33         37.80        11.84 o
  16   1   5         48.72         50.37         6.01 o
  17   1   5          6.14          5.33         3.76 o
 -21   2   5         10.18         17.90         7.76 o
 -20   2   5        112.06        112.11         9.37 o
 -19   2   5          0.74         -1.29         3.03 o
 -18   2   5        151.71        167.93        13.53 o
 -17   2   5        323.69        332.91         9.63 o
 -16   2   5        443.59        464.23        11.36 o
 -15   2   5        144.81        148.26         6.83 o
 -14   2   5        393.54        369.27         9.96 o
 -13   2   5        204.40        203.10         7.06 o
 -12   2   5        792.89        802.50        11.91 o
 -11   2   5        472.21        460.91         7.23 o
 -10   2   5        270.29        329.97         5.88 o
  -9   2   5        324.88        346.16         5.79 o
  -8   2   5       1175.65       1205.84        11.47 o
  -7   2   5         49.10         64.63         2.35 o
  -6   2   5        877.59        917.53        10.37 o
  -5   2   5       2295.90       2375.08        12.97 o
  -4   2   5       1479.35       1500.29        12.77 o
  -3   2   5        571.69        539.07         8.19 o
  -2   2   5        465.94        463.46        14.30 o
  -1   2   5        286.60        261.62         2.73 o
   0   2   5        370.97        335.38         7.08 o
   1   2   5        796.51        767.25         7.47 o
   2   2   5        917.35        923.85        11.71 o
   3   2   5        478.79        518.73         6.48 o
   4   2   5        934.65        933.63         9.83 o
   5   2   5       2229.02       2392.72        19.55 o
   6   2   5        244.81        270.07         4.61 o
   7   2   5        753.21        758.16        11.90 o
   8   2   5        137.73        157.40         4.03 o
   9   2   5        403.98        410.47         8.53 o
  10   2   5        135.79        139.52         4.47 o
  11   2   5        775.22        716.84        19.39 o
  12   2   5        171.49        173.07         5.71 o
  13   2   5         33.34         25.03         3.21 o
  14   2   5        100.09         91.03         5.82 o
  15   2   5         64.25         64.30         5.84 o
  16   2   5         67.97         69.14         7.53 o
  17   2   5         14.82         12.76         6.09 o
 -20   3   5         14.47          7.48         6.04 o
 -19   3   5         33.97         31.73         9.94 o
 -18   3   5         43.07         33.31         6.36 o
 -17   3   5         53.77         45.69         4.21 o
 -16   3   5        167.61        165.00         7.61 o
 -15   3   5         90.81         83.42         5.29 o
 -14   3   5        828.94        845.21        16.05 o
 -13   3   5        154.35        152.83         6.87 o
 -12   3   5        132.56        136.26         5.30 o
 -11   3   5        124.77        115.97         4.27 o
 -10   3   5         60.17         57.80         2.71 o
  -9   3   5        430.61        410.42         6.77 o
  -8   3   5        121.59        124.89         3.36 o
  -7   3   5        440.55        460.48         6.49 o
  -6   3   5        225.25        236.46         5.50 o
  -5   3   5        244.35        222.96         4.75 o
  -4   3   5        716.00        690.26        10.54 o
  -3   3   5         17.15         15.21         1.63 o
  -2   3   5        520.73        512.71         8.55 o
  -1   3   5       1381.01       1303.99         9.93 o
   0   3   5        370.04        374.35         3.98 o
   1   3   5        851.43        802.37         5.50 o
   2   3   5         33.80         34.57         1.22 o
   3   3   5        113.98        127.76         2.50 o
   4   3   5         25.51         23.09         1.14 o
   5   3   5       1533.40       1519.18        19.35 o
   6   3   5         64.87         54.91         3.47 o
   7   3   5        560.99        558.70         7.04 o
   8   3   5        653.87        651.71        12.43 o
   9   3   5        261.33        273.61         7.56 o
  10   3   5       1061.02       1050.27        19.76 o
  11   3   5        557.66        496.69         9.51 o
  12   3   5        468.22        454.55        10.82 o
  13   3   5        109.35        106.38         5.69 o
  14   3   5        309.58        275.85         9.87 o
  15   3   5        243.11        222.10         8.52 o
  16   3   5        224.81        233.85        10.84 o
  17   3   5         25.15         33.10         7.30 o
  18   3   5         20.01         24.57         7.71 o
 -20   4   5         30.96         44.41         9.33 o
 -19   4   5         55.18         50.64         9.11 o
 -18   4   5        351.91        341.10        16.32 o
 -17   4   5        348.66        352.51        12.18 o
 -16   4   5        181.73        187.80         8.64 o
 -15   4   5         13.71         12.56         2.75 o
 -14   4   5        179.57        177.47         8.15 o
 -13   4   5        587.58        574.07        21.27 o
 -12   4   5        366.71        366.15        12.48 o
 -11   4   5       1126.22       1121.34        15.26 o
 -10   4   5        264.21        249.09         6.89 o
  -9   4   5        116.15        100.33         4.30 o
  -8   4   5         81.36         73.42         4.12 o
  -7   4   5        766.93        752.13         9.47 o
  -6   4   5        175.15        192.15         8.05 o
  -5   4   5        762.86        754.01         9.40 o
  -4   4   5        140.02        126.69         3.31 o
  -3   4   5        148.75        142.26         2.69 o
  -2   4   5        294.25        245.92         3.63 o
  -1   4   5        142.67        155.47         3.27 o
   0   4   5        125.45        119.47         3.01 o
   1   4   5         18.08         21.50         1.20 o
   2   4   5        278.14        289.67         4.12 o
   3   4   5        238.66        219.85         3.00 o
   4   4   5        426.22        413.46         5.24 o
   5   4   5          6.79          7.58         1.07 o
   6   4   5        109.26        104.26         2.64 o
   7   4   5         29.99         25.64         1.59 o
   8   4   5        287.14        271.40         5.59 o
   9   4   5        216.96        212.33         5.18 o
  10   4   5        335.39        336.24         7.94 o
  11   4   5         70.22         54.88         3.66 o
  12   4   5         13.19         10.52         2.32 o
  13   4   5         35.65         37.50         3.39 o
  14   4   5        155.44        155.43         7.04 o
  15   4   5          1.82         -1.22         2.58 o
  16   4   5         18.05         31.04         5.11 o
  17   4   5         14.73         -0.18         6.67 o
 -19   5   5          6.15         10.51         6.04 o
 -18   5   5         28.11         34.90         8.30 o
 -17   5   5         21.01         21.14         6.79 o
 -16   5   5          3.55          4.87         3.64 o
 -15   5   5         24.19         28.86         4.12 o
 -14   5   5        294.33        301.87        11.22 o
 -13   5   5        137.86        134.18         7.56 o
 -12   5   5        142.59        136.31         7.38 o
 -11   5   5         31.86         34.91         4.75 o
 -10   5   5        105.20         93.22         7.12 o
  -9   5   5         17.26         14.23         2.42 o
  -8   5   5        164.42        158.75         5.93 o
  -7   5   5         90.03         80.48         3.69 o
  -6   5   5         88.41         90.49         3.45 o
  -5   5   5        270.47        288.59         7.69 o
  -4   5   5        311.78        312.69         7.12 o
  -3   5   5        194.05        207.09         4.99 o
  -2   5   5         82.40         78.16         2.78 o
  -1   5   5        100.55         97.59         2.78 o
   0   5   5         97.03         94.26         2.88 o
   1   5   5        260.74        274.36         4.79 o
   2   5   5         86.80         71.54         2.76 o
   3   5   5         72.58         68.13         2.05 o
   4   5   5        115.27        105.12         2.37 o
   5   5   5         67.42         61.17         1.96 o
   6   5   5         77.40         74.33         2.59 o
   7   5   5        126.87        135.03         5.61 o
   8   5   5        254.68        253.20         7.94 o
   9   5   5        168.17        157.06         5.53 o
  10   5   5        201.71        196.48         6.45 o
  11   5   5        485.36        454.98        11.96 o
  12   5   5        213.44        205.74         7.06 o
  13   5   5         30.88         28.31         3.64 o
  14   5   5         56.50         47.52         5.05 o
  15   5   5        220.57        199.16        16.59 o
 -17   6   5        234.49        238.63        27.93 o
 -16   6   5         21.10         18.02        10.26 o
 -15   6   5         65.78         72.58         7.56 o
 -14   6   5         43.27         41.51         4.93 o
 -13   6   5         15.12         11.08         3.41 o
 -12   6   5        558.04        568.83        33.59 o
 -11   6   5        145.38        132.71         9.08 o
 -10   6   5         77.11         68.13         7.01 o
  -9   6   5        102.54         97.54        12.11 o
  -8   6   5        148.48        130.86         9.00 o
  -7   6   5         34.39         28.75         3.03 o
  -6   6   5        431.48        431.29        10.17 o
  -5   6   5         81.30         81.68         5.12 o
  -4   6   5        269.49        269.38         6.10 o
  -3   6   5         82.59         83.81         3.36 o
  -2   6   5        372.98        376.29         8.44 o
  -1   6   5        111.66        114.11         3.99 o
   0   6   5        293.62        307.91         6.55 o
   1   6   5        121.13        125.91         5.09 o
   2   6   5        309.84        293.39         5.86 o
   3   6   5        149.66        140.55         4.05 o
   4   6   5         23.41         24.15         1.63 o
   5   6   5         66.05         66.01         3.63 o
   6   6   5         56.26         56.91         3.17 o
   7   6   5        268.55        284.48         6.89 o
   8   6   5        372.41        382.79         9.72 o
   9   6   5         79.28         80.53         4.84 o
  10   6   5        306.44        315.93         9.42 o
  11   6   5         37.54         29.59         3.53 o
  12   6   5         18.86         12.00         2.92 o
  13   6   5          9.27          9.26         4.08 o
 -15   7   5         29.36         25.52         7.21 o
 -14   7   5          8.30          4.46         5.41 o
 -13   7   5         52.58         49.82         6.87 o
 -12   7   5         43.74         47.53         8.68 o
 -11   7   5        151.92        144.41        22.84 o
 -10   7   5         20.41         16.83         9.49 o
  -9   7   5        122.81        117.80         9.11 o
  -8   7   5         57.82         75.48        11.27 o
  -7   7   5        121.30        119.37        20.49 o
  -6   7   5          7.32          6.62         2.34 o
  -5   7   5         15.75         13.51         3.42 o
  -4   7   5         56.07         51.41         4.39 o
  -3   7   5         22.08         21.57         2.73 o
  -2   7   5         78.75         77.16         5.41 o
  -1   7   5         76.78         78.50         5.95 o
   0   7   5        123.51        119.30         6.94 o
   1   7   5         38.07         36.36         2.48 o
   2   7   5         33.62         30.43         2.64 o
   3   7   5         34.88         37.42         2.67 o
   4   7   5         20.42         22.94         2.83 o
   5   7   5         89.95         87.69         4.45 o
   6   7   5        102.30        109.23         5.48 o
   7   7   5        227.06        218.33         7.78 o
   8   7   5        138.69        143.30         6.45 o
   9   7   5        213.80        229.72        20.10 o
  10   7   5         26.81         21.42         7.12 o
  11   7   5         25.22         18.08         5.77 o
  -7   8   5         20.57         22.37         4.46 o
  -6   8   5         69.49         65.61        14.41 o
  -5   8   5        112.18        103.26        20.56 o
  -4   8   5          8.52          5.81         3.31 o
  -3   8   5        194.81        201.77        14.03 o
  -2   8   5         72.69         65.66         7.20 o
  -1   8   5          1.42          1.08         2.19 o
   0   8   5         64.35         77.20         8.28 o
   1   8   5        165.81        170.94        14.30 o
   2   8   5        224.42        237.86        11.46 o
   3   8   5          1.43          0.18         2.84 o
   4   8   5          0.16         -2.48         3.46 o
   5   8   5         10.80         18.13         6.58 o
   6   8   5         49.17         77.87        11.45 o
   7   8   5         78.45        113.72        13.39 o
   8   8   5         27.94         39.68         8.21 o
 -21   0   6        575.43        606.78        31.11 o
 -20   0   6        117.26        142.98        15.06 o
 -19   0   6        182.66        178.74        15.96 o
 -18   0   6         76.81         64.03         9.60 o
 -17   0   6         25.76         19.70         5.82 o
 -16   0   6        578.53        582.43        25.25 o
 -15   0   6        310.13        325.55        18.58 o
 -14   0   6         31.89         28.90         5.91 o
 -13   0   6        212.21        234.69        14.61 o
 -12   0   6        137.33        152.99        11.23 o
 -11   0   6        938.13        888.72        14.77 o
 -10   0   6       2351.10       2549.63        39.70 o
  -9   0   6       4430.30       5228.33        55.55 o
  -8   0   6       5888.50       6479.44        58.75 o
  -7   0   6       3634.40       4142.02        30.48 o
  -6   0   6       3167.83       3421.93        52.63 o
  -5   0   6       2713.00       2742.74        29.04 o
  -4   0   6       6500.96       6887.31        76.82 o
  -3   0   6       2082.92       2032.51        36.62 o
  -2   0   6        496.14        451.62        11.04 o
  -1   0   6      10941.18      10077.69       167.37 o
   0   0   6       1365.53       1179.62        19.24 o
   1   0   6       4643.78       4577.74       104.36 o
   2   0   6        702.78        593.93         8.72 o
   3   0   6       5914.86       5989.22        77.88 o
   4   0   6       1477.92       1639.57        16.15 o
   5   0   6        936.64        963.57        12.28 o
   6   0   6        110.19        105.41         4.43 o
   7   0   6       1261.06       1262.66        37.26 o
   8   0   6        964.65       1026.48        31.50 o
   9   0   6         20.83         16.53         1.78 o
  10   0   6        736.76        711.88        16.89 o
  11   0   6       1174.17       1129.81        19.74 o
  12   0   6        450.45        418.93        14.29 o
  14   0   6         82.75         72.32         9.60 o
  15   0   6        377.45        387.01        23.27 o
  16   0   6         65.12         63.98        10.87 o
  17   0   6        115.28        137.93        14.97 o
 -21   1   6        146.84        149.20        15.74 o
 -20   1   6         78.08         94.15         8.55 o
 -19   1   6         93.71        108.89         9.12 o
 -18   1   6         16.31         16.09         4.04 o
 -17   1   6         56.41         57.94         6.03 o
 -16   1   6         11.40          8.40         1.64 o
 -15   1   6        128.09        147.74         5.20 o
 -14   1   6        190.23        194.80         4.67 o
 -13   1   6        182.70        175.79         4.42 o
 -12   1   6         67.93         74.26         2.55 o
 -11   1   6        497.59        465.57         5.93 o
 -10   1   6         71.87         66.67         2.25 o
  -9   1   6        237.83        232.13         9.00 o
  -8   1   6         19.70         19.36         1.26 o
  -7   1   6         53.11         64.66         2.38 o
  -6   1   6        917.91        949.29        10.39 o
  -5   1   6       1515.32       1476.10        11.20 o
  -4   1   6       1304.05       1330.43        11.70 o
  -3   1   6       1129.69       1108.41         6.91 o
  -2   1   6        398.87        375.81         5.27 o
  -1   1   6       1932.15       1874.51        15.53 o
   0   1   6       3065.62       2878.67        21.74 o
   1   1   6        832.32        834.39         7.87 o
   2   1   6       3093.79       3163.36        33.90 o
   3   1   6         67.25         70.22         1.86 o
   4   1   6        163.90        180.78         3.56 o
   5   1   6        333.52        298.73         3.96 o
   6   1   6        484.04        522.12         5.74 o
   7   1   6        651.33        681.32         6.91 o
   8   1   6        287.22        296.53         5.73 o
   9   1   6        878.22        866.40        11.52 o
  10   1   6        515.52        543.43        11.95 o
  11   1   6       1656.16       1619.18        33.78 o
  12   1   6        898.33        777.79        25.74 o
  13   1   6        290.93        253.75         9.91 o
  14   1   6        609.64        532.11        18.51 o
  15   1   6         24.59          6.10         6.27 o
  16   1   6        167.51        169.67        11.33 o
  17   1   6         91.53         95.41        12.85 o
 -21   2   6         29.16         33.37         7.85 o
 -20   2   6         59.67         67.60         7.82 o
 -19   2   6         66.58         67.38         7.72 o
 -18   2   6         21.93         24.70         4.84 o
 -17   2   6        195.95        208.19         7.60 o
 -16   2   6         38.30         41.30         3.49 o
 -15   2   6        110.65        112.29         5.58 o
 -14   2   6        233.95        225.62         7.53 o
 -13   2   6         11.98         11.16         2.01 o
 -12   2   6         44.03         43.74         2.73 o
 -11   2   6        249.02        239.47         5.66 o
 -10   2   6       1759.24       1871.08        35.96 o
  -9   2   6       2021.10       2220.50        18.88 o
  -8   2   6        622.68        700.38         7.23 o
  -7   2   6       4567.65       5020.40        29.97 o
  -6   2   6        623.34        645.43         6.73 o
  -5   2   6        509.60        535.66         6.86 o
  -4   2   6        950.87        933.26        14.18 o
  -3   2   6        359.12        383.15         3.82 o
  -2   2   6       1585.97       1561.59        13.11 o
  -1   2   6        539.27        532.30         7.69 o
   0   2   6        292.93        294.25         5.24 o
   1   2   6        417.14        423.90         5.75 o
   2   2   6       2839.38       2794.56        24.01 o
   3   2   6        670.66        707.40        10.39 o
   4   2   6        127.76        122.20         3.36 o
   5   2   6        239.15        239.73         3.70 o
   6   2   6        343.67        350.86         4.74 o
   7   2   6        266.05        275.22         4.43 o
   8   2   6        159.84        165.28         4.00 o
   9   2   6         38.47         35.17         2.37 o
  10   2   6         14.75         14.58         1.70 o
  11   2   6        110.39         86.17         5.94 o
  12   2   6         77.12         69.16         4.03 o
  13   2   6         15.19         12.83         2.94 o
  14   2   6         16.37         12.45         2.62 o
  15   2   6         27.71         26.01         5.20 o
  16   2   6         23.53         30.92         4.42 o
  17   2   6         34.05         34.81         8.34 o
 -20   3   6         95.43         99.56        12.94 o
 -19   3   6        197.72        212.97        12.89 o
 -18   3   6         22.47         26.49         4.90 o
 -17   3   6         13.00         17.16         3.06 o
 -16   3   6        112.73        117.48         6.44 o
 -15   3   6        203.72        203.38         8.22 o
 -14   3   6        125.96        113.02         6.13 o
 -13   3   6         19.67         19.55         2.80 o
 -12   3   6         12.49         10.20         1.88 o
 -11   3   6        175.40        182.61         5.38 o
 -10   3   6        104.85        109.98         3.70 o
  -9   3   6        170.40        148.26         4.10 o
  -8   3   6        430.20        433.27         8.32 o
  -7   3   6       1040.93       1013.78        13.04 o
  -6   3   6        789.15        822.10         8.39 o
  -5   3   6        791.22        789.76        11.86 o
  -4   3   6        135.95        126.78         3.94 o
  -3   3   6        387.94        392.20        11.19 o
  -2   3   6        633.77        669.97         6.84 o
  -1   3   6        286.29        293.12         3.76 o
   0   3   6        327.97        308.39         2.90 o
   1   3   6       2088.84       1985.02        18.20 o
   2   3   6        685.34        617.37        10.70 o
   3   3   6         51.12         41.80         1.87 o
   4   3   6        112.78         88.74         6.08 o
   5   3   6        207.91        197.67         6.72 o
   6   3   6        301.54        329.52         6.50 o
   7   3   6         64.33         61.77         3.67 o
   8   3   6        949.69        945.56        16.65 o
   9   3   6        279.90        286.04         9.60 o
  10   3   6        499.80        485.20        15.57 o
  11   3   6        337.32        299.09         9.12 o
  12   3   6        461.65        392.96        11.84 o
  13   3   6        596.13        568.28        13.32 o
  14   3   6         35.80         44.57         3.99 o
  15   3   6        292.07        273.69        11.54 o
  16   3   6         46.52         43.69         7.89 o
  17   3   6         29.90         39.36         8.21 o
 -20   4   6         32.31         40.36         9.33 o
 -19   4   6         62.23         59.47        10.24 o
 -18   4   6         30.28         32.24         4.99 o
 -17   4   6         56.82         61.17         5.21 o
 -16   4   6        185.93        196.19         8.88 o
 -15   4   6        108.66        108.25         6.65 o
 -14   4   6         82.27         82.42         5.71 o
 -13   4   6        181.54        167.74         7.59 o
 -12   4   6         67.61         68.79         4.10 o
 -11   4   6         15.18         21.71         2.58 o
 -10   4   6       1205.45       1183.35        13.66 o
  -9   4   6         42.95         44.51         2.59 o
  -8   4   6        265.80        271.89         6.11 o
  -7   4   6        140.08        115.80        16.60 o
  -6   4   6       1677.93       1714.48        43.99 o
  -5   4   6        226.81        218.72         4.88 o
  -4   4   6        481.46        508.96         6.53 o
  -3   4   6         24.02         20.35         0.92 o
  -2   4   6        699.67        747.23         8.02 o
  -1   4   6        209.56        207.44         3.29 o
   0   4   6        218.15        213.43         3.57 o
   1   4   6        141.58        133.64         2.83 o
   2   4   6        406.24        403.20         5.01 o
   3   4   6        601.82        569.59         5.53 o
   4   4   6         32.32         31.18         1.31 o
   5   4   6        258.62        228.23         3.80 o
   6   4   6        415.32        419.97         8.84 o
   7   4   6        272.82        263.57         6.34 o
   8   4   6        368.97        363.80         7.74 o
   9   4   6        303.20        299.59         8.47 o
  10   4   6        232.19        214.41         7.48 o
  11   4   6         92.06         80.11         4.92 o
  12   4   6         17.54         15.16         2.33 o
  13   4   6          6.94          4.49         1.90 o
  14   4   6         27.94         24.99         3.22 o
  15   4   6          2.91         -2.02         3.05 o
  16   4   6         14.33         13.30         6.13 o
 -18   5   6         12.15          3.16         4.37 o
 -17   5   6         59.39         62.36         7.05 o
 -16   5   6        150.30        147.07         8.44 o
 -15   5   6         34.60         29.63         4.26 o
 -14   5   6         20.58         22.39         3.58 o
 -13   5   6         25.85         27.26         3.81 o
 -12   5   6          7.45          6.63         3.58 o
 -11   5   6         13.76         12.97         2.97 o
 -10   5   6         84.33         78.94         4.67 o
  -9   5   6        247.89        250.52         7.96 o
  -8   5   6         54.34         47.07         3.15 o
  -7   5   6         22.11         20.36         2.28 o
  -6   5   6        140.23        133.14         6.41 o
  -5   5   6        696.60        708.19         9.85 o
  -4   5   6        378.16        358.25         6.77 o
  -3   5   6        121.71        113.68         2.58 o
  -2   5   6        335.18        349.25         7.04 o
  -1   5   6        448.81        415.96        12.28 o
   0   5   6         36.54         36.72         1.85 o
   1   5   6        187.35        177.79         4.57 o
   2   5   6         37.25         35.46         2.00 o
   3   5   6        381.68        347.75         5.18 o
   4   5   6        182.52        170.19         3.45 o
   5   5   6         14.95         16.01         1.08 o
   6   5   6        610.63        625.76        12.51 o
   7   5   6         59.54         53.45         3.68 o
   8   5   6        388.31        397.70        10.08 o
   9   5   6        339.51        328.69         9.07 o
  10   5   6        221.62        212.21         6.83 o
  11   5   6          8.13          9.44         2.25 o
  12   5   6         84.73         80.32         5.66 o
  13   5   6         99.68         91.40         7.05 o
  14   5   6         66.27         64.14         5.93 o
  15   5   6         85.12         54.69         9.11 o
 -17   6   6         28.35         29.21         5.61 o
 -16   6   6         83.69         86.51         8.48 o
 -15   6   6         21.81         24.91         6.24 o
 -14   6   6        170.14        177.19         9.50 o
 -13   6   6         83.05         79.61         6.22 o
 -12   6   6         88.16         89.21         6.66 o
 -11   6   6        210.62        207.83        11.61 o
 -10   6   6        128.75        127.17        13.28 o
  -9   6   6         37.51         37.73         5.43 o
  -8   6   6         23.60         22.34         3.47 o
  -7   6   6        170.27        164.83         7.73 o
  -6   6   6        265.41        261.25         8.13 o
  -5   6   6        124.84        126.13         6.47 o
  -4   6   6         40.87         33.76         1.73 o
  -3   6   6        129.19        129.81         4.75 o
  -2   6   6         17.55         17.71         1.69 o
  -1   6   6         68.14         73.10         4.44 o
   0   6   6         40.18         40.39         2.43 o
   1   6   6        109.86        105.16         3.70 o
   2   6   6        249.94        233.69         5.89 o
   3   6   6         34.47         33.26         2.35 o
   4   6   6         43.09         34.09         2.19 o
   5   6   6        143.76        138.39         5.15 o
   6   6   6         64.66         59.47         4.42 o
   7   6   6         43.33         46.85         3.64 o
   8   6   6        207.30        208.33         7.38 o
   9   6   6          2.68          5.53         2.19 o
  10   6   6         72.11         73.40         4.70 o
  11   6   6         17.69         15.41         3.26 o
  12   6   6         78.96         77.35         6.91 o
  13   6   6          5.40         12.63         6.00 o
 -14   7   6         76.67         54.47         9.83 o
 -13   7   6        155.04        154.62        11.08 o
 -12   7   6        115.03        110.00        13.64 o
 -11   7   6          8.54         10.12         3.54 o
 -10   7   6         26.35         30.54         5.83 o
  -9   7   6         44.12         42.57         5.95 o
  -8   7   6          4.07          1.94         4.96 o
  -7   7   6          0.87          0.03         2.85 o
  -6   7   6          0.11         -2.40         2.40 o
  -5   7   6         54.79         54.46         4.78 o
  -4   7   6         32.88         37.71         3.56 o
  -3   7   6         95.25         99.70         5.27 o
  -2   7   6         18.64         16.47         3.01 o
  -1   7   6         21.16         20.48         3.72 o
   0   7   6         63.69         65.95         4.16 o
   1   7   6          0.30          1.03         1.92 o
   2   7   6         62.59         58.97         4.58 o
   3   7   6         42.77         41.35         3.23 o
   4   7   6         13.73         14.57         2.98 o
   5   7   6         27.57         24.33         3.25 o
   6   7   6         40.38         39.48         4.00 o
   7   7   6         66.31         60.52         4.94 o
   8   7   6        177.85        151.51        12.76 o
   9   7   6        196.81        156.91        14.52 o
  10   7   6         84.01         67.86        10.10 o
  11   7   6          0.03          7.21         5.10 o
  -6   8   6          1.08          2.24         3.31 o
  -5   8   6         26.66         22.61         5.77 o
  -4   8   6         25.24         27.45         9.74 o
  -3   8   6         92.13         93.91        10.00 o
  -2   8   6         51.25         53.42         6.98 o
  -1   8   6         51.95         49.95        11.95 o
   0   8   6         28.58         30.07         4.54 o
   1   8   6         13.38          9.95         4.10 o
   2   8   6         13.96         20.28         5.23 o
   3   8   6          3.92          6.21         3.53 o
   4   8   6         46.58         62.72        11.05 o
   5   8   6         20.51         13.98         4.87 o
   6   8   6          7.32          0.00         5.00 o
   7   8   6         51.98         74.08        10.96 o
 -21   1   7         77.38         84.95        12.63 o
 -20   1   7         90.01         90.04         8.51 o
 -19   1   7        128.65        146.12        10.59 o
 -18   1   7         21.47         29.08         5.07 o
 -17   1   7          1.19         -0.77         3.23 o
 -16   1   7         54.40         51.94         3.02 o
 -15   1   7         70.98         66.92         3.54 o
 -14   1   7         17.72         20.31         2.09 o
 -13   1   7         56.67         56.61         3.39 o
 -12   1   7         76.32         66.78         2.75 o
 -11   1   7        156.28        143.07         3.43 o
 -10   1   7        148.91        139.46         5.35 o
  -9   1   7        482.89        478.55         6.06 o
  -8   1   7        732.85        778.34         7.95 o
  -7   1   7        771.27        839.19         8.07 o
  -6   1   7       1199.25       1303.34        11.40 o
  -5   1   7       2297.51       2388.38        18.52 o
  -4   1   7       3108.01       3049.85        22.73 o
  -3   1   7       2981.60       2910.94        23.96 o
  -2   1   7       3885.78       3971.03        31.33 o
  -1   1   7       1543.19       1511.52        15.19 o
   0   1   7        594.80        603.08         6.86 o
   1   1   7        773.76        812.95        13.02 o
   2   1   7       1711.45       1791.38        23.15 o
   3   1   7        681.03        719.75         8.47 o
   4   1   7          9.41          9.80         0.95 o
   5   1   7        480.92        501.88         6.78 o
   6   1   7          2.66          1.89         0.86 o
   7   1   7        369.83        388.38         9.11 o
   8   1   7         58.50         53.98         2.44 o
   9   1   7        575.89        590.20        10.67 o
  10   1   7        865.14        835.65        28.75 o
  11   1   7        258.99        257.58         8.22 o
  12   1   7        208.01        166.56         9.38 o
  14   1   7        100.98        108.55        11.66 o
  15   1   7         11.02          7.30         6.76 o
  16   1   7          0.77         -1.52         3.53 o
 -21   2   7         55.63         66.64        11.41 o
 -20   2   7        397.79        432.93        29.26 o
 -19   2   7         35.48         32.49         4.85 o
 -18   2   7         20.96         22.31         5.14 o
 -17   2   7        122.16        128.91         6.49 o
 -16   2   7         17.13         14.79         2.37 o
 -15   2   7        162.54        169.15         6.80 o
 -14   2   7        981.99        959.96        15.70 o
 -13   2   7        810.76        794.09        14.14 o
 -12   2   7        145.17        160.65         4.93 o
 -11   2   7         40.60         34.73         2.38 o
 -10   2   7       1098.41       1183.66        14.60 o
  -9   2   7       1742.54       1916.20        18.08 o
  -8   2   7        255.67        276.20         4.30 o
  -7   2   7       1152.66       1209.05         9.86 o
  -6   2   7       1430.80       1556.93        12.46 o
  -5   2   7        988.41        899.11        14.80 o
  -4   2   7        241.12        265.17         4.83 o
  -3   2   7       2866.71       2887.33        33.64 o
  -2   2   7        863.38        921.31         8.00 o
  -1   2   7       2545.58       2567.78        38.06 o
   0   2   7        783.27        816.63         9.41 o
   1   2   7       1087.29       1039.64         9.67 o
   2   2   7        436.33        446.51         6.69 o
   3   2   7       1041.05       1093.17        18.84 o
   4   2   7        875.49        925.58        17.22 o
   5   2   7        197.07        200.37         3.41 o
   6   2   7         88.41         96.15         2.57 o
   7   2   7         38.65         36.58         1.91 o
   8   2   7        498.98        522.37         9.23 o
   9   2   7       1191.75       1175.05        22.90 o
  10   2   7        287.30        267.04         8.25 o
  11   2   7        335.85        295.72        14.46 o
  12   2   7        230.02        211.18         9.98 o
  13   2   7        101.20         81.79         7.41 o
  14   2   7          0.43         -3.25         3.25 o
  15   2   7          0.61         -2.51         2.94 o
  16   2   7         83.31         89.19        11.59 o
 -20   3   7        114.54        104.47        13.39 o
 -19   3   7         12.70         19.83         4.97 o
 -18   3   7        136.23        148.64        10.67 o
 -17   3   7        108.84        107.70         6.26 o
 -16   3   7         30.34         33.63         3.63 o
 -15   3   7        121.33        116.31         5.21 o
 -14   3   7        117.32        113.18         5.08 o
 -13   3   7        345.39        345.23         8.60 o
 -12   3   7        466.36        449.10         8.59 o
 -11   3   7         98.88        103.03         4.02 o
 -10   3   7        124.84        130.08         4.03 o
  -9   3   7        144.33        136.08         4.05 o
  -8   3   7        674.45        657.78         8.46 o
  -7   3   7        924.61        950.25         7.62 o
  -6   3   7         76.05         67.64         2.98 o
  -5   3   7        152.63        155.20         4.03 o
  -4   3   7        506.20        496.36         8.45 o
  -3   3   7        811.26        818.38        17.04 o
  -2   3   7        138.41        127.54         2.58 o
  -1   3   7        593.32        602.83         7.22 o
   0   3   7        545.02        522.13         4.21 o
   1   3   7         48.94         50.06         1.37 o
   2   3   7       1359.52       1393.39        15.26 o
   3   3   7        250.49        237.29         4.11 o
   4   3   7        200.00        204.51         3.39 o
   5   3   7         54.86         63.92         3.00 o
   6   3   7        432.68        449.83        10.61 o
   7   3   7        597.26        604.13         9.74 o
   8   3   7        100.64         87.45         3.55 o
   9   3   7        556.35        582.02        15.09 o
  10   3   7        184.67        169.54         8.60 o
  11   3   7        344.48        318.60        10.89 o
  12   3   7         37.27         45.11         4.44 o
  13   3   7         30.66         23.95         3.15 o
  14   3   7         41.37         38.89         4.00 o
  15   3   7        127.81        115.07         7.48 o
  16   3   7          7.24          7.03         6.31 o
 -19   4   7          9.21         15.33         7.62 o
 -18   4   7         14.39         14.27         4.48 o
 -17   4   7         28.89         21.11         3.08 o
 -16   4   7        265.84        269.40        10.36 o
 -15   4   7         82.47         78.08         5.67 o
 -14   4   7          8.67          7.57         2.72 o
 -13   4   7        304.19        298.22        11.78 o
 -12   4   7         20.78         21.26         2.47 o
 -11   4   7         69.28         62.30         3.43 o
 -10   4   7        498.17        520.05         9.08 o
  -9   4   7        208.55        217.04         5.33 o
  -8   4   7         56.74         50.21         3.35 o
  -7   4   7        302.12        310.47         7.26 o
  -6   4   7        473.87        479.79         8.12 o
  -5   4   7        281.23        281.67         5.62 o
  -4   4   7         21.05         23.30         1.57 o
  -3   4   7         37.97         31.34         1.24 o
  -2   4   7       1170.89       1170.54        10.07 o
  -1   4   7         12.60          9.84         0.81 o
   0   4   7        706.65        711.20         7.00 o
   1   4   7        299.97        304.39         3.21 o
   2   4   7        844.25        786.23         9.82 o
   3   4   7         54.06         51.23         1.54 o
   4   4   7        347.46        352.91         5.38 o
   5   4   7        215.66        203.42         6.19 o
   6   4   7        107.67         86.71         8.94 o
   7   4   7        176.72        165.61         7.58 o
   8   4   7         74.82         66.94         4.97 o
   9   4   7        205.79        193.74        11.35 o
  10   4   7         49.12         46.82         3.90 o
  11   4   7        122.97        117.34         6.26 o
  12   4   7         38.20         35.46         3.21 o
  13   4   7        165.87        159.61         6.55 o
  14   4   7         17.49         12.87         2.54 o
  15   4   7         11.89         22.68         7.48 o
 -18   5   7         24.56         22.59         7.48 o
 -17   5   7         20.41         20.42         7.98 o
 -16   5   7        259.43        277.00        11.44 o
 -15   5   7        223.78        215.16         9.80 o
 -14   5   7        206.60        196.21         9.16 o
 -13   5   7        130.25        125.69         7.32 o
 -12   5   7         39.22         32.39         4.09 o
 -11   5   7          7.07          8.80         2.81 o
 -10   5   7         72.78         69.63         4.08 o
  -9   5   7         34.08         32.99         2.98 o
  -8   5   7         12.14          9.33         1.77 o
  -7   5   7        419.22        421.20        10.52 o
  -6   5   7        316.56        318.97         8.82 o
  -5   5   7         24.98         25.83         2.61 o
  -4   5   7          6.00          6.86         1.44 o
  -3   5   7        169.95        160.88         3.01 o
  -2   5   7        105.67         97.81         2.37 o
  -1   5   7         35.79         36.69         1.82 o
   0   5   7        145.84        145.24         3.50 o
   1   5   7        482.24        481.75         6.08 o
   2   5   7         89.01         76.09         2.33 o
   3   5   7          3.25          3.70         0.59 o
   4   5   7        285.55        261.72         4.26 o
   5   5   7         54.17         54.76         2.58 o
   6   5   7         90.54         84.46         3.22 o
   7   5   7          1.48          0.29         2.06 o
   8   5   7        189.75        190.19         6.82 o
   9   5   7         69.52         57.06         4.21 o
  10   5   7         83.81         72.51         4.63 o
  11   5   7        193.72        168.42         7.86 o
  12   5   7         28.66         22.64         3.36 o
  13   5   7         54.98         54.35         5.74 o
 -17   6   7         48.68         67.27        10.73 o
 -16   6   7         77.93         71.17        11.84 o
 -15   6   7        173.71        179.83        12.41 o
 -14   6   7         14.53         20.29         3.90 o
 -13   6   7        138.75        116.44         7.70 o
 -12   6   7        119.94        115.36         7.44 o
 -11   6   7          5.33          1.16         2.46 o
 -10   6   7        297.01        282.34        13.53 o
  -9   6   7         86.21         85.98         7.52 o
  -8   6   7          4.57          1.20         3.09 o
  -7   6   7          6.58          3.55         2.45 o
  -6   6   7        110.03        103.40         6.44 o
  -5   6   7         42.91         40.11         3.76 o
  -4   6   7        582.97        608.35        26.62 o
  -3   6   7         59.75         66.04         2.76 o
  -2   6   7        120.85        119.93         5.91 o
  -1   6   7         71.83         74.05         3.41 o
   0   6   7         43.95         44.00         2.58 o
   1   6   7         47.41         42.85         3.20 o
   2   6   7         12.78         13.02         1.72 o
   3   6   7         77.33         75.07         3.75 o
   4   6   7         62.90         53.33         4.27 o
   5   6   7         27.44         29.04         3.45 o
   6   6   7         53.68         51.94         4.33 o
   7   6   7         36.89         39.89         3.87 o
   8   6   7        176.25        173.19         7.96 o
   9   6   7        112.25        100.86         6.13 o
  10   6   7         20.76         16.12         2.51 o
  11   6   7         38.89         30.53         4.45 o
  12   6   7         64.40         52.62         6.69 o
 -14   7   7          5.16         11.09         5.46 o
 -13   7   7         17.03         16.70         5.58 o
 -12   7   7          3.17          3.15         2.89 o
 -11   7   7         37.86         33.76         5.72 o
 -10   7   7          3.42          2.63         3.49 o
  -9   7   7         15.42         16.12         5.25 o
  -8   7   7         72.33         68.63        10.03 o
  -7   7   7         59.51         67.17         8.39 o
  -6   7   7         19.03         18.22         7.37 o
  -5   7   7        201.86        210.69         8.88 o
  -4   7   7         54.08         57.78         4.19 o
  -3   7   7         37.91         38.51         3.43 o
  -2   7   7         12.92         16.78         2.64 o
  -1   7   7        292.41        285.10         9.60 o
   0   7   7         17.61         14.61         2.16 o
   1   7   7         60.35         59.44         5.30 o
   2   7   7         76.81         72.23         5.73 o
   3   7   7         40.59         38.01         3.76 o
   4   7   7         82.51         80.58         5.38 o
   5   7   7         20.96         16.34         2.66 o
   6   7   7         10.42         10.94         2.77 o
   7   7   7         97.35         91.23         6.19 o
   8   7   7         25.29         14.79         4.78 o
   9   7   7         15.38          0.72         4.55 o
  10   7   7          3.13         -4.46         4.51 o
  -5   8   7         49.38         48.61        10.10 o
  -4   8   7         70.71         70.34        11.63 o
  -3   8   7         97.07        102.74        11.39 o
  -2   8   7          9.09          4.02        10.33 o
  -1   8   7          1.16         -1.17         3.42 o
   0   8   7         16.90         16.59         3.42 o
   1   8   7          4.92          6.19         4.17 o
   2   8   7          2.87          2.90         3.31 o
   3   8   7         45.09         72.46        12.13 o
   4   8   7         19.10         24.44         7.62 o
   5   8   7         12.78         21.24         6.67 o
 -21   0   8         90.45        110.15        14.02 o
 -20   0   8        303.08        332.90        22.86 o
 -19   0   8         67.46         65.52        10.91 o
 -18   0   8         49.99         47.30         8.39 o
 -17   0   8        540.32        488.91        24.84 o
 -16   0   8        298.95        294.26        18.31 o
 -15   0   8        548.60        545.86        24.17 o
 -14   0   8       1457.12       1381.83        36.97 o
 -13   0   8       1504.62       1465.95        24.75 o
 -12   0   8       1631.19       1622.28        18.47 o
 -11   0   8       1669.05       1628.84        15.60 o
 -10   0   8         91.55         80.45         3.68 o
  -9   0   8       6968.42       7333.32        38.93 o
  -8   0   8       2026.01       2275.94        18.88 o
  -7   0   8        612.01        624.75        17.01 o
  -6   0   8       1691.35       1850.92        26.59 o
  -5   0   8       8207.38       8837.17       116.97 o
  -4   0   8       2596.50       2813.90        16.72 o
  -3   0   8         51.77         49.84         1.78 o
  -2   0   8       1195.01       1124.73        13.31 o
  -1   0   8       3292.10       3487.61        52.07 o
   0   0   8       5542.52       5599.90       109.80 o
   1   0   8        154.00        169.78         4.94 o
   2   0   8       2565.98       2851.35        72.52 o
   3   0   8       2400.92       2694.93        72.04 o
   4   0   8         19.27         17.26         1.74 o
   5   0   8        393.64        378.31         8.74 o
   6   0   8        172.85        172.79         5.27 o
   7   0   8        201.40        230.77         7.13 o
   8   0   8         70.53         63.18         4.00 o
   9   0   8        699.14        729.15        21.10 o
  10   0   8        918.26        856.35        24.26 o
  15   0   8         94.06        104.97        12.94 o
 -21   1   8         29.03         33.64         8.07 o
 -20   1   8        266.49        283.39        14.85 o
 -19   1   8        266.12        272.64        14.39 o
 -18   1   8         10.17         13.48         4.73 o
 -17   1   8         46.23         39.43         5.16 o
 -16   1   8        360.93        351.30         6.02 o
 -15   1   8         77.69         75.51         3.02 o
 -14   1   8        863.12        796.85        21.20 o
 -13   1   8        435.93        430.97         9.27 o
 -12   1   8         43.07         47.02         3.80 o
 -11   1   8       1466.18       1354.28        29.35 o
 -10   1   8        307.32        343.84         5.69 o
  -9   1   8        259.32        287.42         5.37 o
  -8   1   8        284.66        294.99         5.34 o
  -7   1   8       2449.49       2688.89        24.44 o
  -6   1   8       2873.76       2949.33        18.08 o
  -5   1   8        243.15        268.87         3.54 o
  -4   1   8        945.86        948.14         9.80 o
  -3   1   8        476.47        473.58         5.24 o
  -2   1   8       3055.00       3553.36        19.65 o
  -1   1   8       2420.95       2622.34        25.35 o
   0   1   8       5633.01       5903.22        72.44 o
   1   1   8        968.44       1046.15        11.34 o
   2   1   8        576.43        593.55         8.77 o
   3   1   8        716.45        777.40        14.20 o
   4   1   8        540.31        573.12         7.78 o
   5   1   8       1313.35       1338.35        15.20 o
   6   1   8        234.42        238.75         4.31 o
   7   1   8         97.05         91.18         3.22 o
   8   1   8        874.88        891.73        13.31 o
   9   1   8        218.40        209.00         6.18 o
  10   1   8        303.86        299.43        16.44 o
  11   1   8        108.29         87.85         5.68 o
  12   1   8        115.46         88.54         6.20 o
  13   1   8         37.59         28.68         6.85 o
  14   1   8         37.97         38.86         5.72 o
  15   1   8         54.87         54.47         5.66 o
  16   1   8         61.81         47.34         9.47 o
 -20   2   8         24.33         35.02         5.97 o
 -19   2   8        165.86        185.65        12.02 o
 -18   2   8         64.76         66.45         7.27 o
 -17   2   8        312.03        315.81         9.47 o
 -16   2   8         91.80         92.40         5.22 o
 -15   2   8        298.49        284.36         8.88 o
 -14   2   8         63.89         69.01         4.39 o
 -13   2   8         73.14         64.70         4.32 o
 -12   2   8          3.70          3.46         1.32 o
 -11   2   8        178.74        189.35         6.10 o
 -10   2   8        212.83        206.25         4.24 o
  -9   2   8        201.87        239.26         4.68 o
  -8   2   8        532.96        587.73         6.51 o
  -7   2   8        105.47        120.04         3.12 o
  -6   2   8        652.48        617.99        11.50 o
  -5   2   8        657.44        663.20        12.47 o
  -4   2   8        101.64         89.39         2.37 o
  -3   2   8        924.49        962.72         8.39 o
  -2   2   8         95.81         87.63         1.87 o
  -1   2   8        642.59        621.31        16.78 o
   0   2   8       2079.87       2113.06        16.77 o
   1   2   8        416.01        454.87         6.27 o
   2   2   8        499.24        534.47         6.66 o
   3   2   8         90.40         81.27         2.78 o
   4   2   8        479.94        514.28         8.44 o
   5   2   8        223.06        247.24         5.02 o
   6   2   8        128.60        123.56         4.30 o
   7   2   8         42.57         38.58         2.65 o
   8   2   8         11.82          8.66         1.36 o
   9   2   8        101.01         95.91         4.12 o
  10   2   8        115.97        105.24         5.82 o
  11   2   8         60.55         63.25         5.36 o
  12   2   8         93.73         84.86         6.46 o
  13   2   8        133.09        134.47         9.63 o
  14   2   8         23.70         19.32         6.27 o
  15   2   8         49.10         48.97         9.02 o
  16   2   8         26.37         24.66         7.39 o
 -20   3   8         53.78         59.79        11.00 o
 -19   3   8        108.03        108.98         9.49 o
 -18   3   8          1.56         -1.47         2.89 o
 -17   3   8         20.92         21.02         3.10 o
 -16   3   8         49.55         54.59         4.61 o
 -15   3   8        445.34        439.77        10.11 o
 -14   3   8        136.56        137.81         5.61 o
 -13   3   8         33.41         30.13         2.79 o
 -12   3   8         26.15         22.71         2.23 o
 -11   3   8        112.89        109.58         4.23 o
 -10   3   8         53.52         46.83         2.42 o
  -9   3   8        772.08        804.36         8.56 o
  -8   3   8        655.67        653.11         6.88 o
  -7   3   8        301.17        305.54         5.57 o
  -6   3   8        508.81        556.01         9.61 o
  -5   3   8       1366.77       1338.33        14.26 o
  -4   3   8        665.57        614.41        24.38 o
  -3   3   8        127.83        135.57         2.73 o
  -2   3   8        464.34        451.22         6.03 o
  -1   3   8       1422.64       1473.41        22.80 o
   0   3   8        836.81        874.17        10.61 o
   1   3   8       1210.34       1230.74        14.84 o
   2   3   8         68.74         72.66         2.28 o
   3   3   8         84.14         87.57         3.22 o
   4   3   8        369.44        369.64         6.59 o
   5   3   8        149.16        146.90         4.94 o
   6   3   8          3.88          2.82         0.89 o
   7   3   8         36.27         32.50         2.24 o
   8   3   8         21.01         22.13         2.12 o
   9   3   8         54.87         51.94         4.56 o
  10   3   8        550.72        530.51        13.83 o
  11   3   8        226.44        230.80         9.71 o
  12   3   8         46.30         37.35         4.07 o
  13   3   8        186.12        167.47         8.25 o
  14   3   8         26.73         24.57         5.31 o
  15   3   8          2.66          4.51         4.46 o
  16   3   8        274.66        279.87        20.07 o
 -19   4   8         89.86        117.05        14.29 o
 -18   4   8        159.74        181.45        12.17 o
 -17   4   8         79.48         77.97         5.95 o
 -16   4   8         42.82         38.46         4.18 o
 -15   4   8        210.37        214.84         9.15 o
 -14   4   8        285.98        287.57        10.35 o
 -13   4   8        342.19        354.80        11.21 o
 -12   4   8         73.91         71.42         5.19 o
 -11   4   8        560.23        563.27         9.88 o
 -10   4   8          2.15          0.04         1.24 o
  -9   4   8        113.02        111.31         5.01 o
  -8   4   8         64.98         68.02         2.60 o
  -7   4   8        345.69        345.23         7.03 o
  -6   4   8        312.46        323.78         6.66 o
  -5   4   8        334.68        300.33         5.44 o
  -4   4   8        421.37        435.96         8.06 o
  -3   4   8        673.23        684.02        11.52 o
  -2   4   8        193.55        180.44         4.65 o
  -1   4   8        274.40        307.58         4.55 o
   0   4   8        217.72        215.82         3.96 o
   1   4   8        219.54        204.67         3.05 o
   2   4   8          5.95          4.28         0.76 o
   3   4   8        149.49        158.20         3.86 o
   4   4   8         81.80         75.12         2.85 o
   5   4   8        208.34        200.46         6.51 o
   6   4   8         69.99         52.54         4.56 o
   7   4   8         32.41         28.87         3.44 o
   8   4   8         80.68         67.36         6.15 o
   9   4   8        271.26        253.53         9.99 o
  10   4   8        326.96        330.56        11.85 o
  11   4   8         68.00         74.99         4.93 o
  12   4   8         52.44         43.75         3.75 o
  13   4   8         95.93         89.52         5.11 o
  15   4   8          7.42         14.38         5.46 o
 -18   5   8         45.56         57.08        11.05 o
 -17   5   8         55.17         62.64         7.13 o
 -16   5   8        280.98        286.61        11.56 o
 -15   5   8         98.61        104.50         6.83 o
 -14   5   8         40.70         35.36         4.11 o
 -13   5   8         59.58         56.98         5.08 o
 -12   5   8         73.31         63.91         6.51 o
 -11   5   8        367.19        345.17        11.45 o
 -10   5   8         55.88         45.47         3.17 o
  -9   5   8        161.42        163.94         4.94 o
  -8   5   8         89.17         61.33         7.54 o
  -7   5   8         36.18         33.76         3.39 o
  -6   5   8        269.10        276.47         8.42 o
  -5   5   8        300.79        296.32         7.56 o
  -4   5   8        409.31        406.71         8.61 o
  -3   5   8        605.79        581.97        11.18 o
  -2   5   8        195.95        197.59         4.05 o
  -1   5   8         30.70         27.21         1.62 o
   0   5   8         59.60         69.82         2.43 o
   1   5   8         32.91         28.33         1.48 o
   2   5   8         62.29         54.45         1.96 o
   3   5   8        159.29        143.04         4.49 o
   4   5   8        196.05        181.08         5.97 o
   5   5   8          6.40          4.97         1.26 o
   6   5   8          0.01          0.61         1.99 o
   7   5   8         70.50         75.75         5.73 o
   8   5   8        103.96        100.06         5.21 o
   9   5   8          6.94         10.48         2.49 o
  10   5   8          1.31          0.48         3.07 o
  11   5   8        142.65        125.03         7.95 o
  12   5   8         57.24         53.92         5.42 o
  13   5   8          7.47          4.24         4.46 o
[truncated: 133,836 more chars]
